# Supplementary material for: Multiplex qPCR discriminates variants of concern to enhance global surveillance of SARS-CoV-2
Source: PLoS Biol. 2021 May 7;19(5):e3001236. doi: 10.1371/journal.pbio.3001236 (PMC8133773; doi:10.1371/journal.pbio.3001236)
Supplement: S1 Data — (XLSX) [file pbio.3001236.s004.xlsx]

## Sheet: S1_Data
Strain	GISAID Clade	Age	Clade	Country	Country of Exposure	Admin Division	Division of Exposure	genbank_accession	gisaid_epi_isl	Host	Location	Originating Lab	PANGO Lineage	Submission Date	Region	Sex	Emerging Clade	Submitting Lab	url	Collection Data	Author	Region of Exposure
Wuhan/WH01/2019	L	44	19A	China	China	Hubei	Hubei	LR757998.1	EPI_ISL_406798	Human	Wuhan	General Hospital of Central Theater Command of People's Liberation Army of China	B	Older	Asia	Male	19A	BGI & Institute of Microbiology, Chinese Academy of Sciences & Shandong First Medical University & Shandong Academy of Medical Sciences & General Hospital of Central Theater Command of People's Liberation Army of China		2019-12-26	Weijun Chen et al (https://dx.doi.org/10.1016/S0140-6736(20)30251-8)
Japan/KY-V-029/2020	L	25	19A	Japan	Japan	Kyoto	Kyoto		EPI_ISL_408669	Human	Kyoto	Dept. of Virology III, National Institute of Infectious Diseases	B	Older	Asia	Female	19A	Pathogen Genomics Center, National Institute of Infectious Diseases		2020-01-29	Tsuyoshi Sekizuka et al A
UnitedArabEmirates/skmc-001/2020	L	45	19A	United Arab Emirates	United Arab Emirates	United Arab Emirates	United Arab Emirates		EPI_ISL_582624	Human		Sheikh Khalifa Medical City	B	Older	Asia	Male	19A	Molecular/Surveillance lab Sheikh Khalifa Medical City		2020-02-27	Amirtharaj Francis et al
Australia/QLDID922/2020	L	20	19A	Australia	Australia	Queensland	Queensland		EPI_ISL_418799	Human	Brisbane	Mater Pathology	B	Older	Oceania	Male	19A	Public Health Virology Laboratory		2020-02-28	Bixing Huang et al
Egypt/CUNCI-HGC028/2020	O		19A	Egypt	Egypt	Egypt	Egypt	MT517443.1	EPI_ISL_468062	Human		Egyptian National Cancer Institute (ENCI)	B.1	Older	Africa		19A	Egyptian National Cancer Institute (ENCI)		2020-05-02	Zekri et al
India/MH-1-31/2020	S	23	19B	India	China	Maharashtra	China		EPI_ISL_413523	Human		Indian Council of Medical Research-National Institute of Virology	B	Older	Asia	Male	19B	National Influenza Center, Indian Council of Medical Research-National Institute of Virology		2020-01-31	Potdar V et al A (https://dx.doi.org/10.4103/ijmr.IJMR_663_20)
Singapore/20/2020	S	31	19B	Singapore	Singapore	Singapore	Singapore		EPI_ISL_418993	Human	Singapore	National Public Health Laboratory, National Centre for Infectious Diseases	A	Older	Asia	Female	19B	National Public Health Laboratory, National Centre for Infectious Diseases		2020-01-29	Mak TM et al
SouthKorea/KCDC06/2020	S	55	19B	South Korea	South Korea	Seoul	Seoul		EPI_ISL_412870	Human	Seoul	Division of Viral Diseases, Center for Laboratory Control of Infectious Diseases, Korea Centers for Diseases Control and Prevention	A	Older	Asia	Male	19B	Division of Viral Diseases, Center for Laboratory Control of Infectious Diseases, Korea Centers for Diseases Control and Prevention		2020-01-30	Jeong-Min Kim et al
SouthKorea/KCDC07/2020	S	28	19B	South Korea	South Korea	Seoul	Seoul		EPI_ISL_412871	Human	Seoul	Division of Viral Diseases, Center for Laboratory Control of Infectious Diseases, Korea Centers for Diseases Control and Prevention	A	Older	Asia	Male	19B	Division of Viral Diseases, Center for Laboratory Control of Infectious Diseases, Korea Centers for Diseases Control and Prevention		2020-01-31	Jeong-Min Kim et al
England/01/2020	S	50	19B	United Kingdom	China	England	Hubei		EPI_ISL_407071	Human		Respiratory Virus Unit, Microbiology Services Colindale, Public Health England	B	Older	Europe	Female	19B	Respiratory Virus Unit, Microbiology Services Colindale, Public Health England		2020-01-29	Monica Galiano et al (https://virological.org/t/preliminary-analysis-of-sars-cov-2-importation-establishment-of-uk-transmission-lineages/507)	Asia
England/2/2020	S		19B	United Kingdom	United Kingdom	England	England	MW059036.1	EPI_ISL_610245	Human		Virology, National Institute for Biological Standards and Control	B	Older	Europe		19B	Virology, National Institute for Biological Standards and Control		2020-01-29	Mee et al
UnitedArabEmirates/skmc-920568379/2020	S	38	19B	United Arab Emirates	United Arab Emirates	United Arab Emirates	United Arab Emirates		EPI_ISL_582608	Human		Sheikh Khalifa Medical City	A	Older	Asia	Female	19B	Molecular/Surveillance lab Sheikh Khalifa Medical City		2020-01-30	Amirtharaj Francis et al
USA/TX1/2020	S	50	19B	USA	China	Texas	Hubei	MT106054.1	EPI_ISL_411956	Human		Texas Department of State Health Services	A	Older	North America	Female	19B	Pathogen Discovery, Respiratory Viruses Branch, Division of Viral Diseases, Centers for Disease Control and Prevention		2020-02-11	Krista Queen et al	Asia
SouthKorea/KCDC2061/2020	S	62	19B	South Korea	South Korea	South Korea	South Korea		EPI_ISL_497962	Human		Division of Viral Diseases, Center for Laboratory Control of Infectious Diseases, Korea Centers for Diseases Control and Prevention	A	Older	Asia	Female	19B	Division of Viral Diseases, Center for Laboratory Control of Infectious Diseases, Korea Centers for Diseases Control and Prevention		2020-01-30	Jeong-Min Kim et al
Australia/VIC13/2020	S	47	19B	Australia	Australia	Victoria	Victoria		EPI_ISL_419733	Human		Victorian Infectious Diseases Reference Laboratory (VIDRL)	B	Older	Oceania	Female	19B	Victorian Infectious Diseases Reference Laboratory and Microbiological Diagnostic Unit Public Health Laboratory, Doherty Institute		2020-01-31	Caly L. et al A (https://dx.doi.org/10.1101/2020.05.12.20099929)
USA/MD-MDH-0103/2020	S		19B	USA	USA	Maryland	Maryland	MT843299.1	EPI_ISL_522838	Human		Maryland Department of Health	A.3	Older	North America		19B	Maryland Department of Health		2020-05-27	Maryland Department of Health Laboratories Administration et al
Vietnam/CM99/2020	S	50	19B	Vietnam	Vietnam	Vinhphuc	Vinhphuc		EPI_ISL_416429	Human		National Influenza Center, National Institute of Hygiene and Epidemiology (NIHE)	A	Older	Asia	Male	19B	National Influenza Center, National Institute of Hygiene and Epidemiology (NIHE)		2020-02-11	Le Quynh Mai et al
Vietnam/38142/2020	S	25	19B	Vietnam	Vietnam	Thanh Hoa	Thanh Hoa		EPI_ISL_416427	Human		National Influenza Center, National Institute of Hygiene and Epidemiology (NIHE)	A	Older	Asia	Female	19B	National Influenza Center, National Institute of Hygiene and Epidemiology (NIHE)		2020-01-24	Le Quynh Mai et al
Vietnam/VR03-38142/2020	S	25	19B	Vietnam	China	Thanh Hoa	Hubei		EPI_ISL_408668	Human		National Influenza Center - National Institute of Hygiene and Epidemiology (NIHE)	A	Older	Asia	Female	19B	National Influenza Center - National Institute of Hygiene and Epidemiology (NIHE)		2020-01-24	Ung Thi Hong Trang et al
Malaysia/MKAK-CL-2020-5096/2020	S	49	19B	Malaysia	Malaysia	Selangor	Selangor		EPI_ISL_416885	Human		National Public Health Laboratory	A	Older	Asia	Female	19B	Malaysia Genome Institute		2020-01-30	Mohd Noor Mat Isa et al
Cambodia/Kunming_kms-2/2020	S		19B	Cambodia	Cambodia	Phnom Penh	Phnom Penh	MW341443.1	EPI_ISL_682298	Human		Respiratory virus Laboratory, Chinese Academy of Medical Science	A.6	Older	Asia		19B	Respiratory virus Laboratory, Chinese Academy of Medical Science		2020-03-21	Li et al
Thailand/SI203285-NT/2020	S		19B	Thailand	Thailand	Thailand	Thailand	MT447166.1	EPI_ISL_437612	Human			A.6	Older	Asia		19B	Faculty of Medicine		2020-01-23	Rodpan et al
Thailand/Bangkok-0085/2020	S		19B	Thailand	Thailand	Bangkok	Bangkok		EPI_ISL_447026	Human		Ramathibodi Hospital	A.6	Older	Asia		19B	COVID-19 Network Investigations (CONI) Alliance		2020-04-03	Elizabeth Batty et al
Thailand/Bangkok-0089/2020	S		19B	Thailand	Thailand	Bangkok	Bangkok		EPI_ISL_447029	Human		Ramathibodi Hospital	A.6	Older	Asia		19B	COVID-19 Network Investigations (CONI) Alliance		2020-04-07	Elizabeth Batty et al
Panama/328710/2020	S	49	19B	Panama	Panama	Panama Center	Panama Center		EPI_ISL_496606	Human	Pedregal	Gorgas Memorial Laboratory of Health Studies	A.2.1	Older	North America	Male	19B	Gorgas Memorial Laboratory of Health Studies		2020-02-20	Danilo Franco et al (https://www.medrxiv.org/content/10.1101/2020.07.31.20160929v1)
Panama/331789/2020	S	15	19B	Panama	Panama	Panama Center	Panama Center		EPI_ISL_496692	Human	Santa Ana PA	Gorgas Memorial Laboratory of Health Studies	A.2.1	Older	North America	Female	19B	Gorgas Memorial Laboratory of Health Studies		2020-03-21	Danilo Franco et al (https://www.medrxiv.org/content/10.1101/2020.07.31.20160929v1)
Panama/334280/2020	S	19	19B	Panama	Panama	Herrera	Herrera		EPI_ISL_496772	Human		Gorgas Memorial Laboratory of Health Studies	A.2.4	Older	North America	Male	19B	Gorgas Memorial Laboratory of Health Studies		2020-03-28	Danilo Franco et al (https://www.medrxiv.org/content/10.1101/2020.07.31.20160929v1)
Panama/335885/2020	S	23	19B	Panama	Panama	Herrera	Herrera		EPI_ISL_496824	Human		Gorgas Memorial Laboratory of Health Studies	A.2.4	Older	North America	Male	19B	Gorgas Memorial Laboratory of Health Studies		2020-04-03	Danilo Franco et al (https://www.medrxiv.org/content/10.1101/2020.07.31.20160929v1)
Panama/335631/2020	S	19	19B	Panama	Panama	Panama Center	Panama Center		EPI_ISL_496818	Human		Gorgas Memorial Laboratory of Health Studies	A.2.4	Older	North America	Female	19B	Gorgas Memorial Laboratory of Health Studies		2020-04-02	Danilo Franco et al (https://www.medrxiv.org/content/10.1101/2020.07.31.20160929v1)
Ecuador/USFQ-556/2020	S		19B	Ecuador	Ecuador	Santo Domingo de los Tsachilas	Santo Domingo de los Tsachilas		EPI_ISL_728204	Human	Santo Domingo	Institute of Microbiology, Universidad San Francisco de Quito	B	One month ago	South America	Male	19B	Institute of Microbiology, Universidad San Francisco de Quito		2020-12-01	Sully MÃ¡rquez et al
Australia/QLD1526/2021	S		19B	Australia	Australia	Australia	Australia		EPI_ISL_849762	Human			A.2.4	1-2 days ago	Oceania		19B	PHV-FSS		2021-01-15	Son Nguyen et al. et al
Panama/337660/2020	S	43	19B	Panama	Panama	Panama Oeste	Panama Oeste		EPI_ISL_496863	Human		Gorgas Memorial Laboratory of Health Studies	A.2	Older	North America	Male	19B	Gorgas Memorial Laboratory of Health Studies		2020-07-04	Danilo Franco et al (https://www.medrxiv.org/content/10.1101/2020.07.31.20160929v1)
Panama/337467/2020	S	28	19B	Panama	Panama	Panama Oeste	Panama Oeste		EPI_ISL_496861	Human		Gorgas Memorial Laboratory of Health Studies	A.2.4	Older	North America	Male	19B	Gorgas Memorial Laboratory of Health Studies		2020-07-04	Danilo Franco et al (https://www.medrxiv.org/content/10.1101/2020.07.31.20160929v1)
Panama/334256/2020	S	65	19B	Panama	Panama	Guna Yala	Guna Yala		EPI_ISL_496770	Human	AligandÃ­	Gorgas Memorial Laboratory of Health Studies	A.2.4	Older	North America	Male	19B	Gorgas Memorial Laboratory of Health Studies		2020-03-26	Danilo Franco et al (https://www.medrxiv.org/content/10.1101/2020.07.31.20160929v1)
Kazakhstan/16238/2020	S	48	19B	Kazakhstan	Kazakhstan	Nur-Sultan	Nur-Sultan		EPI_ISL_454498	Human		RSE "National Center for Biotechnology"	A.2	Older	Asia	Male	19B	RSE "National Center for Biotechnology"		2020-04-14	Alexandr Shevtsov et al
EquatorialGuinea/253/2020	S		19B	Equatorial Guinea	Equatorial Guinea	Equatorial Guinea	Equatorial Guinea		EPI_ISL_648318	Human		Laboratorio de Investigaciones de Baney	A.2	Older	Africa		19B	University Hospital Basel, Clinical Bacteriology		2020-03-24	Carlos Cortes et al
Kazakhstan/18243/2020	S	74	19B	Kazakhstan	Kazakhstan	Nur-Sultan	Nur-Sultan		EPI_ISL_454500	Human		RSE "National Center for Biotechnology"	A.2	Older	Asia	Female	19B	RSE "National Center for Biotechnology"		2020-04-16	Alexandr Shevtsov et al
Kazakhstan/16173/2020	S	50	19B	Kazakhstan	Kazakhstan	Nur-Sultan	Nur-Sultan		EPI_ISL_454497	Human		RSE "National Center for Biotechnology"	A.2	Older	Asia	Female	19B	RSE "National Center for Biotechnology"		2020-05-14	Alexandr Shevtsov et al
Kazakhstan/26828/2020	S	2	19B	Kazakhstan	Kazakhstan	Nur-Sultan	Nur-Sultan		EPI_ISL_454517	Human		RSE "National Center for Biotechnology"	A.2	Older	Asia	Female	19B	RSE "National Center for Biotechnology"		2020-04-26	Alexandr Shevtsov et al
Kazakhstan/26827/2020	S	2	19B	Kazakhstan	Kazakhstan	Nur-Sultan	Nur-Sultan		EPI_ISL_454516	Human		RSE "National Center for Biotechnology"	A.2	Older	Asia	Male	19B	RSE "National Center for Biotechnology"		2020-04-26	Alexandr Shevtsov et al
Australia/SAP385/2020	S		19B	Australia	Australia	South Australia	South Australia		EPI_ISL_492150	Human		SA Pathology	A.2.2	Older	Oceania		19B	SA Pathology		2020-03-21	Lex Leong et al
Australia/SAP294/2020	S		19B	Australia	Australia	South Australia	South Australia		EPI_ISL_468030	Human		SA Pathology	A.2.2	Older	Oceania		19B	SA Pathology		2020-03-25	Lex Leong et al
Australia/TAS260/2020	S		19B	Australia	Australia	Tasmania	Tasmania		EPI_ISL_522688	Human		Royal Hobart Hospital Microbiology Department	A.2.2	Older	Oceania		19B	MDU-PHL		2020-05-08	Cooley L. et al
Australia/TAS166/2020	S		19B	Australia	Australia	Tasmania	Tasmania		EPI_ISL_522621	Human		Royal Hobart Hospital Microbiology Department	A.2.2	Older	Oceania		19B	MDU-PHL		2020-05-01	Cooley L. et al
Australia/TAS259/2020	S		19B	Australia	Australia	Tasmania	Tasmania		EPI_ISL_522686	Human		Royal Hobart Hospital Microbiology Department	A.2.2	Older	Oceania		19B	MDU-PHL		2020-05-06	Cooley L. et al
NewZealand/20CV0297/2020	S		19B	New Zealand	New Zealand	Hawkes Bay	Hawkes Bay		EPI_ISL_622794	Human		Canterbury Health Laboratories	A.2.2	Older	Oceania	Male	19B	Institute of Environmental Science and Research (ESR)		2020-03-27	Xiaoyun Ren et al
Australia/ACT0054/2020	S		19B	Australia	Australia	Australian Capital Territory	Australian Capital Territory		EPI_ISL_498520	Human		ACT Pathology	A.2.2	Older	Oceania		19B	Schwessinger Lab		2020-04-03	Ashley Jones et al
Australia/NSW547/2020	S		19B	Australia	Australia	New South Wales	New South Wales		EPI_ISL_455086	Human	Sydney	South Eastern Area Laboratory Services	A.2.2	Older	Oceania		19B	NSW Health Pathology - Institute of Clinical Pathology and Medical Research; Westmead Hospital; University of Sydney		2020-04-03	CIDM-PH et al. et al
Australia/ACT0075/2020	S		19B	Australia	Australia	Australian Capital Territory	Australian Capital Territory		EPI_ISL_498535	Human		ACT Pathology	A.2.2	Older	Oceania		19B	Schwessinger Lab		2020-04-02	Ashley Jones et al
Australia/WA101/2020	S	37	19B	Australia	Australia	Western Australia	Western Australia		EPI_ISL_512754	Human		PathWest Laboratory Medicine WA	A.2.2	Older	Oceania		19B	PathWest Laboratory Medicine WA Microbial Surveillance Unit		2020-04-05	PathWest Laboratory Medicine WA Microbial Surveillance Unit et al
India/DL-NCDC-01501/2020	S	32	19B	India	India	Delhi	Delhi		EPI_ISL_435110	Human		National Centre for Disease control (NCDC), CSIR-Institute of Genomics and Integrative Biology (CSIR-IGIB)	A	Older	Asia	Male	19B	NCDC/CSIR-IGIB		2020-03-16	Pramod Kumar et al (https://dx.doi.org/10.1101/2020.06.04.128751)
Canada/BC_83109/2020	S	17	19B	Canada	Canada	British Columbia	British Columbia		EPI_ISL_415588	Human		BCCDC Public Health Laboratory	A	Older	North America	Male	19B	BCCDC Public Health Laboratory		2020-03-05	Harrigan et al
USA/WA-S96/2020	S		19B	USA	USA	Washington	Washington	MT627226.1	EPI_ISL_417149	Human	King County	Washington State Department of Health	A.1	Older	North America		19B	Seattle Flu Study		2020-02-28	Chu etl al et al (https://doi.dx.org/10.1101/2020.04.02.20051417)
USA/FL-BPHL-2102/2020	S		19B	USA	USA	Florida	Florida	MW286657.1	EPI_ISL_653255	Human		Florida Bureau of Public Health Laboratories	A.1	Older	North America		19B	Florida Bureau of Public Health Laboratories		2020-03-04	Sarah Schmedes et al
Mexico/DUR-InDRE-09/2020	S	74	19B	Mexico	Mexico	Durango	Durango		EPI_ISL_455432	Human	Gomez Palacios	Instituto de Diagnostico y Referencia Epidemiologicos (INDRE)	A.1	Older	North America	Male	19B	Instituto de Diagnostico y Referencia Epidemiologicos (INDRE)		2020-03-11	Taboada RamÃ­rez Blanca. Ramirez-Gonzalez Ernesto et al
USA/CA-CDPH-UC1/2020	S		19B	USA	USA	Grand Princess	Grand Princess		EPI_ISL_413557	Human		California Department of Public Health	A.1	Older	North America		19B	Chiu Laboratory, University of California, San Francisco		2020-02-26	Xianding Deng et al (https://dx.doi.org/10.1126/science.abb9263)
USA/WA-S90/2020	S		19B	USA	USA	Oregon	Oregon	MT627243.1	EPI_ISL_417143	Human	Umatilla County	Washington State Department of Health	A.1	Older	North America		19B	Seattle Flu Study		2020-02-29	Chu etl al et al (https://doi.dx.org/10.1101/2020.04.02.20051417)
USA/VI-CDC-3705/2020	O		19B	USA	USA	Virgin Islands	Virgin Islands	MT512422.1	EPI_ISL_452122	Human		VI-US Virgin Islands Department of Health	A.1	Older	North America		19B	Pathogen Discovery, Respiratory Viruses Branch, Division of Viral Diseases, Centers for Disease Control and Prevention		2020-03-23	Jing Zhang et al
CostaRica/03/2020	S	39	19B	Costa Rica	Costa Rica	Heredia	Heredia		EPI_ISL_434536	Human	San Rafael Heredia	Hospital San Vicente de Paul	A.1	Older	North America	Male	19B	Inciensa, Instituto Costarricense de InvestigaciÃ³n y EnseÃ±anza en NutriciÃ³n y Salud		2020-03-17	Duarte et al
Mexico/CMX-InDRE-06/2020	S	63	19B	Mexico	Mexico	Mexico City	Mexico City		EPI_ISL_424673	Human		Instituto de Diagnostico y Referencia Epidemiologicos	A.1	Older	North America	Female	19B	Instituto de Diagnostico y Referencia Epidemiologicos		2020-03-12	Adnan Araiza RodrÃ­guez et al (https://dx.doi.org/10.1101/2020.05.27.120402)
NewZealand/20VR1380/2020	S		19B	New Zealand	New Zealand	Bay of Plenty	Bay of Plenty		EPI_ISL_456215	Human		PathLab Bay of Plenty	A.1	Older	Oceania		19B	Institute of Environmental Science and Research (ESR)		2020-03-22	Matt Storey et al A
USA/WA-S84/2020	S		19B	USA	USA	Washington	Washington	MT627270.1	EPI_ISL_417137	Human	King County	Washington State Department of Health	A.1	Older	North America		19B	Seattle Flu Study		2020-02-21	Chu etl al et al (https://doi.dx.org/10.1101/2020.04.02.20051417)
NewZealand/20VR2014/2020	S		19B	New Zealand	New Zealand	Wellington	Wellington		EPI_ISL_456333	Human		Wellington SCL	A.1	Older	Oceania		19B	Institute of Environmental Science and Research (ESR)		2020-04-01	Matt Storey et al A
Australia/QLD981/2020	S		19B	Australia	Australia	Queensland	Queensland		EPI_ISL_530261	Human		Queensland Health Forensic and Scientific Services, Public Health Virology	A.1	Older	Oceania		19B	Public Health Virology Laboratory, Forensic and Scientific Services, Queensland Health		2020-03-20	Son Nguyen et al et al
Australia/TAS151/2020	S		19B	Australia	Australia	Tasmania	Tasmania		EPI_ISL_522611	Human		Royal Hobart Hospital Microbiology Department	A.1	Older	Oceania		19B	MDU-PHL		2020-03-28	Cooley L. et al
Australia/QLD982/2020	S		19B	Australia	Australia	Queensland	Queensland		EPI_ISL_530262	Human		Queensland Health Forensic and Scientific Services, Public Health Virology	A.1	Older	Oceania		19B	Public Health Virology Laboratory, Forensic and Scientific Services, Queensland Health		2020-03-21	Son Nguyen et al et al
Australia/NSW01/2020	S	43	19B	Australia	China	New South Wales	Hubei		EPI_ISL_407893	Human	Sydney	Centre for Infectious Diseases and Microbiology Laboratory Services	A	Older	Oceania	Male	19B	NSW Health Pathology - Institute of Clinical Pathology and Medical Research; Westmead Hospital; University of Sydney		2020-01-24	Eden J-S et al (https://www.nature.com/articles/s41591-020-1000-7)	Asia
Bolivia/26958/2020	S		19B	Bolivia	Bolivia	Pando	Pando		EPI_ISL_837576	Human		Centro Nacional de Enfermedades Tropicales (CENETROP)	A.5	3-7 days ago	South America		19B	Laboratory of Respiratory Viruses and Measles, Oswaldo Cruz Institute, FIOCRUZ		2020-03-31	Paola Resende et al A
Mexico/CMX-InDRE_03/2020	S	71	19B	Mexico	Mexico	Estado de Mexico	Estado de Mexico		EPI_ISL_424667	Human		Laboratorio Estatal de Salud Publica del Estado de MÃ©xico	A.5	Older	North America	Male	19B	Instituto de DiagnÃ³stico y Referencia EpidemiolÃ³gicos		2020-03-04	Irma LÃ³pez MartÃ­nez et al (https://dx.doi.org/10.1101/2020.05.27.120402)
Uruguay/UY-NYUMC847/2020	S	40	19B	Uruguay	Uruguay	Montevideo	Montevideo		EPI_ISL_457943	Human		Laboratorio de BiologÃ­a Molecular AsociaciÃ³n EspaÃ±ola Primera en Salud	A.5	Older	South America	Male	19B	Departments of Pathology and Medicine, New York University School of Medicine		2020-03-17	Maria Victoria Elizondo et al
Germany/HH-hpi-p2438/2020	S		19B	Germany	Germany	Hamburg	Hamburg		EPI_ISL_775939	Human		University Medical Center Hamburg Eppendorf	A	One week ago	Europe		19B	Heinrich Pette Institute, Leibniz Institute for Experimental Virology		2020-04-22	Alexis Robitaille et al
Ghana/UHAS-G541/2020	S	30	19B	Ghana	Ghana	Volta	Volta		EPI_ISL_648125	Human		UHAS COVID-19 Lab	A	Older	Africa	Male	19B	UHAS COVID-19 Lab		2020-06-12	Kwabena O. Duedu et al
Australia/VIC07/2020	S	25	19B	Australia	Australia	Victoria	Victoria		EPI_ISL_416415	Human	Melbourne	Victorian Infectious Diseases Reference Laboratory (VIDRL)	A	Older	Oceania	Female	19B	Victorian Infectious Diseases Reference Laboratory and Microbiological Diagnostic Unit Public Health Laboratory, Doherty Institute		2020-02-08	Caly L. et al A (https://dx.doi.org/10.1101/2020.05.12.20099929)
Australia/QLD01/2020	S	44	19B	Australia	China	Queensland	Hubei		EPI_ISL_407894	Human	Gold Coast	Pathology Queensland	A	Older	Oceania	Male	19B	Public Health Virology Laboratory		2020-01-28	Ben Huang et al A	Asia
Australia/QLD03/2020	S	8	19B	Australia	Australia	Queensland	Queensland		EPI_ISL_410717	Human	Gold Coast	Pathology Queensland	A	Older	Oceania	Male	19B	Public Health Virology Laboratory		2020-02-05	Ben Huang et al B (https://dx.doi.org/10.2807/1560-7917.ES.2020.25.13.2000305)
Australia/QLD1466/2020	S		19B	Australia	Australia	Australia	Australia		EPI_ISL_849730	Human			B	1-2 days ago	Oceania		19B	PHV-FSS		2020-12-12	Son Nguyen et al. et al
Australia/QLD1477/2020	S		19B	Australia	Australia	Australia	Australia		EPI_ISL_849733	Human			B	1-2 days ago	Oceania		19B	PHV-FSS		2020-12-18	Son Nguyen et al. et al
BurkinaFaso/2939/2020	S	40	19B	Burkina Faso	Burkina Faso	Hauts-Bassins	Hauts-Bassins		EPI_ISL_660520	Human	Bobo Dioulasso	Laboratoire de Microbiologie CHU Souro Sanou	A	Older	Africa	Male	19B	Centre Muraz		2020-09-21	Abdoul-Salam Ouedraogo et al
BurkinaFaso/2944/2020	S	70	19B	Burkina Faso	Burkina Faso	Hauts-Bassins	Hauts-Bassins		EPI_ISL_660464	Human	Bobo Dioulasso	Laboratoire de Microbiologie CHU Souro Sanou	A	Older	Africa	Female	19B	Centre Muraz		2020-09-21	Abdoul-Salam Ouedraogo et al
BurkinaFaso/4307/2020	S	41	19B	Burkina Faso	Burkina Faso	Hauts-Bassins	Hauts-Bassins		EPI_ISL_660473	Human	Bobo Dioulasso	Laboratoire de Microbiologie CHU Souro Sanou	A	Older	Africa	Female	19B	Centre Muraz		2020-11-03	Abdoul-Salam Ouedraogo et al
BurkinaFaso/3052/2020	S	56	19B	Burkina Faso	Burkina Faso	Hauts-Bassins	Hauts-Bassins		EPI_ISL_660466	Human	Bobo Dioulasso	Laboratoire de Microbiologie CHU Souro Sanou	A	Older	Africa	Female	19B	Centre Muraz		2020-09-25	Abdoul-Salam Ouedraogo et al
BurkinaFaso/3535/2020	S	62	19B	Burkina Faso	Burkina Faso	Hauts-Bassins	Hauts-Bassins		EPI_ISL_660521	Human	Bobo Dioulasso	Laboratoire de Microbiologie CHU Souro Sanou	A	Older	Africa	Male	19B	Centre Muraz		2020-10-09	Abdoul-Salam Ouedraogo et al
BurkinaFaso/2645/2020	S	32	19B	Burkina Faso	Burkina Faso	Hauts-Bassins	Hauts-Bassins		EPI_ISL_660517	Human	Bobo Dioulasso	Laboratoire de Microbiologie CHU Souro Sanou	A	Older	Africa	Female	19B	Centre Muraz		2020-09-16	Abdoul-Salam Ouedraogo et al
BurkinaFaso/3007/2020	S	50	19B	Burkina Faso	Burkina Faso	Hauts-Bassins	Hauts-Bassins		EPI_ISL_660506	Human	Bobo Dioulasso	Laboratoire de Microbiologie CHU Souro Sanou	A	Older	Africa	Male	19B	Centre Muraz		2020-09-24	Abdoul-Salam Ouedraogo et al
BurkinaFaso/3548/2020	S	35	19B	Burkina Faso	Burkina Faso	Hauts-Bassins	Hauts-Bassins		EPI_ISL_660507	Human	Bobo Dioulasso	Laboratoire de Microbiologie CHU Souro Sanou	A	Older	Africa	Female	19B	Centre Muraz		2020-10-09	Abdoul-Salam Ouedraogo et al
BurkinaFaso/3570/2020	S	42	19B	Burkina Faso	Burkina Faso	Hauts-Bassins	Hauts-Bassins		EPI_ISL_660468	Human	Bobo Dioulasso	Laboratoire de Microbiologie CHU Souro Sanou	A	Older	Africa	Male	19B	Centre Muraz		2020-10-09	Abdoul-Salam Ouedraogo et al
BurkinaFaso/3573/2020	S	33	19B	Burkina Faso	Burkina Faso	Hauts-Bassins	Hauts-Bassins		EPI_ISL_660511	Human	Bobo Dioulasso	Laboratoire de Microbiologie CHU Souro Sanou	A	Older	Africa	Female	19B	Centre Muraz		2020-10-09	Abdoul-Salam Ouedraogo et al
BurkinaFaso/3953/2020	S	31	19B	Burkina Faso	Burkina Faso	Hauts-Bassins	Hauts-Bassins		EPI_ISL_660497	Human	Bobo Dioulasso	Laboratoire de Microbiologie CHU Souro Sanou	A	Older	Africa	Male	19B	Centre Muraz		2020-10-19	Abdoul-Salam Ouedraogo et al
BurkinaFaso/4215/2020	S	42	19B	Burkina Faso	Burkina Faso	Hauts-Bassins	Hauts-Bassins		EPI_ISL_660472	Human	Bobo Dioulasso	Laboratoire de Microbiologie CHU Souro Sanou	A	Older	Africa	Male	19B	Centre Muraz		2020-10-27	Abdoul-Salam Ouedraogo et al
BurkinaFaso/2957/2020	S	47	19B	Burkina Faso	Burkina Faso	Hauts-Bassins	Hauts-Bassins		EPI_ISL_660518	Human	Bobo Dioulasso	Laboratoire de Microbiologie CHU Souro Sanou	A	Older	Africa	Male	19B	Centre Muraz		2020-09-21	Abdoul-Salam Ouedraogo et al
BurkinaFaso/4312/2020	S	46	19B	Burkina Faso	Burkina Faso	Hauts-Bassins	Hauts-Bassins		EPI_ISL_660519	Human	Bobo Dioulasso	Laboratoire de Microbiologie CHU Souro Sanou	A	Older	Africa	Male	19B	Centre Muraz		2020-11-03	Abdoul-Salam Ouedraogo et al
Singapore/466/2020	S	37	19B	Singapore	Singapore	Singapore	Singapore		EPI_ISL_475997	Human		National Public Health Laboratory, National Centre for Infectious Diseases	A	Older	Asia	Female	19B	National Public Health Laboratory, National Centre for Infectious Diseases		2020-01-31	Mak TM et al
CotedIvoire/BKE0011/2020	S	34	19B	CÃ´te d'Ivoire	CÃ´te d'Ivoire	BouakÃ©	BouakÃ©		EPI_ISL_614348	Human		Molecular diagnostic unit for viral haemorrhagic fevers and emerging viruses, BouakÃ© CHU Laboratory	A	Older	Africa	Female	19B	Project group Epidemology of Highly Pathogenic Microorganisms, Robert Koch-Institute		2020-05-30	Chantal Akoua-Koffi et al
BurkinaFaso/583/2020	S	43	19B	Burkina Faso	Burkina Faso	Sud-Ouest	Sud-Ouest		EPI_ISL_660474	Human	BatiÃ©	Laboratoire de Microbiologie CHU Souro Sanou	A.14	Older	Africa	Male	19B	Centre Muraz		2020-06-21	Abdoul-Salam Ouedraogo et al
CotedIvoire/BKE0965/2020	S	43	19B	CÃ´te d'Ivoire	CÃ´te d'Ivoire	BouakÃ©	BouakÃ©		EPI_ISL_614393	Human		Molecular diagnostic unit for viral haemorrhagic fevers and emerging viruses, BouakÃ© CHU Laboratory	A.14	Older	Africa	Female	19B	Project group Epidemology of Highly Pathogenic Microorganisms, Robert Koch-Institute		2020-09-04	Chantal Akoua-Koffi et al
France/Bre-IPP11111/2020	S	18	19B	France	France	Bretagne	Bretagne		EPI_ISL_832144	Human	Brest	Hospital	A.14	3-7 days ago	Europe		19B	National Reference Center for Viruses of Respiratory Infections, Institut Pasteur, Paris		2020-10-19	Marion Barbet et al A
Oman/89477/2020	S	23	20A.yellow	Oman	Oman	Muscat	Muscat		EPI_ISL_766570	Human		Oman-National Influenza Center	A.16	One month ago	Asia	Male	19B	Oman-National Influenza Center		2020-12-22	Samiha Al-Kharusi et al
Gabon/ITM-K027/2020	S		19B	Gabon	Gabon	Libreville	Libreville		EPI_ISL_539575	Human		Centre de Recherches Medicales de Lambarene (CERMEL)	A	Older	Africa		19B	Department of Emerging Infectious Diseases, Institute of Tropical Medicine, Nagasaki University		2020-03-27	Haruka Abe et al
Kenya/C293/2020	S		19B	Kenya	Kenya	Kenya	Kenya		EPI_ISL_457871	Human		KEMRI-CGMR-C	A	Older	Africa	Female	19B	KEMRI-Wellcome Trust Research Programme/KEMRI-CGMR-C Kilifi		2020-04-04	Githinji G. et al 2020 et al (https://virological.org/t/introduction-and-local-transmission-of-sars-cov-2-cases-in-kenya/497)
UnitedArabEmirates/skmc-3819699/2020	S	86	19B	United Arab Emirates	United Arab Emirates	United Arab Emirates	United Arab Emirates		EPI_ISL_582674	Human		Sheikh Khalifa Medical City	A	Older	Asia	Male	19B	Molecular/Surveillance lab Sheikh Khalifa Medical City		2020-09-16	Amirtharaj Francis et al
Kenya/C14075/2020	S	43	19B	Kenya	Kenya	Kwale	Kwale		EPI_ISL_806643	Human		KEMRI-Wellcome Trust Research Programme/KEMRI-CGMR-C Kilifi	A	One week ago	Africa	Male	19B	KEMRI-Wellcome Trust Research Programme/KEMRI-CGMR-C Kilifi		2020-06-03	Githinji et al et al
UnitedArabEmirates/1009/2020	S		19B	United Arab Emirates	United Arab Emirates	Abu Dhabi	Abu Dhabi		EPI_ISL_699141	Human		Group 42 (G42) Healthcare, Abu Dhabi, United Arab Emirates; Department of Health, The United Arab Emirates	A	Older	Asia		19B	G42 Healthcare		2020-06-11	Rong Liu et al
Uganda/UG066/2020	S		20A.yellow	Uganda	Uganda	Uganda	Uganda		EPI_ISL_737940	Human		Uganda Central Public Health Lab and Uganda Virus Research Institute	A	One month ago	Africa		19B	MRC/UVRI & LSHTM Uganda Research Unit		2020-08-27	Matthew Cotten et al
Uganda/UG115/2020	S		19B	Uganda	Uganda	Uganda	Uganda		EPI_ISL_738022	Human		Uganda Central Public Health Lab and Uganda Virus Research Institute	A	One month ago	Africa		19B	MRC/UVRI & LSHTM Uganda Research Unit		2020-08-21	Matthew Cotten et al
Australia/WA131/2020	S		19B	Australia	Australia	Western Australia	Western Australia		EPI_ISL_596694	Human		PathWest Laboratory Medicine WA	A	Older	Oceania		19B	PathWest Laboratory Medicine WA Microbial Surveillance Unit		2020-08-26	PathWest Laboratory Medicine WA Microbial Surveillance Unit et al
Uganda/UG082/2020	S		19B	Uganda	Uganda	Uganda	Uganda		EPI_ISL_737993	Human		Uganda Central Public Health Lab and Uganda Virus Research Institute	A	One month ago	Africa		19B	MRC/UVRI & LSHTM Uganda Research Unit		2020-08-15	Matthew Cotten et al
Switzerland/GE-32849042/2021	S		19B	Switzerland	Switzerland	Geneva	Geneva		EPI_ISL_847948	Human		University Hospitals of Geneva, Laboratory of Virology	A	1-2 days ago	Europe		19B	HUG, Laboratory of Virology and the Health2030 Genome Center		2021-01-01	Samuel Cordey et al
Australia/SAP603/2021	S		19B	Australia	Australia	South Australia	South Australia		EPI_ISL_771368	Human		SA Pathology	A	One week ago	Oceania		19B	SA Pathology		2021-01-02	Lex Leong et al
Uganda/UG128/2020	S		19B	Uganda	Uganda	Uganda	Uganda		EPI_ISL_738035	Human		Uganda Central Public Health Lab and Uganda Virus Research Institute	A	One month ago	Africa		19B	MRC/UVRI & LSHTM Uganda Research Unit		2020-09-01	Matthew Cotten et al
Uganda/UG127/2020	S		19B	Uganda	Uganda	Uganda	Uganda		EPI_ISL_738034	Human		Uganda Central Public Health Lab and Uganda Virus Research Institute	A	One month ago	Africa		19B	MRC/UVRI & LSHTM Uganda Research Unit		2020-09-01	Matthew Cotten et al
Uganda/UG129/2020	S		19B	Uganda	Uganda	Uganda	Uganda		EPI_ISL_738036	Human		Uganda Central Public Health Lab and Uganda Virus Research Institute	A	One month ago	Africa		19B	MRC/UVRI & LSHTM Uganda Research Unit		2020-09-01	Matthew Cotten et al
Australia/QLD04/2020	S	37	19B	Australia	Australia	Queensland	Queensland		EPI_ISL_410718	Human	Gold Coast	Pathology Queensland	A	Older	Oceania	Male	19B	Public Health Virology Laboratory		2020-02-05	Ben Huang et al A
Nigeria/OS125-CV20/2020	S	41	19B	Nigeria	Nigeria	Osun State	Osun State		EPI_ISL_455427	Human		Nigeria Centre for Disease Control (NCDC)	A	Older	Africa	Male	19B	African Centre of Excellence for Genomics of Infectious Diseases (ACEGID), Redeemer's University, Ede, Osun State, Nigeria		2020-03-29	Oluniyi P.E. et al A (https://virological.org/t/sars-cov-2-genomes-from-nigeria-reveal-community-transmission-multiple-virus-lineages-and-spike-protein-mutation-associated-with-higher-transmission-and-pathogenicity/494)
SierraLeone/KGH-G-8626/2020	S		19B	Sierra Leone	Sierra Leone	Sierra Leone	Sierra Leone	MT872492.1	EPI_ISL_512817	Human		Kenema Government Hospital, Ministry of Health and Sanitation	A.12	Older	Africa		19B	Kenema Government Hospital, Ministry of Health and Sanitation		2020-04-10	Goba et al
SierraLeone/KGH-G-8790/2020	S		19B	Sierra Leone	Sierra Leone	Sierra Leone	Sierra Leone	MT872501.1	EPI_ISL_512821	Human		Kenema Government Hospital, Ministry of Health and Sanitation	A.12	Older	Africa		19B	Kenema Government Hospital, Ministry of Health and Sanitation		2020-04-27	Goba et al
Senegal/618/2020	S	42	19B	Senegal	Senegal	Dakar	Dakar		EPI_ISL_420077	Human		Institut Pasteur Dakar	A	Older	Africa	Male	19B	Institut Pasteur de Dakar		2020-03-20	Ndongo Dia et al
Mali/UCRC-31/2020	S		19B	Mali	Mali	Mali	Mali	MW474741.1	EPI_ISL_812967	Human		University Clinical Research Center, University of Sciences	A	One week ago	Africa		19B	University Clinical Research Center, University of Sciences		2020-03-31	Diarra et al
CotedIvoire/BKE0016/2020	S	32	19B	CÃ´te d'Ivoire	CÃ´te d'Ivoire	BouakÃ©	BouakÃ©		EPI_ISL_614349	Human		Molecular diagnostic unit for viral haemorrhagic fevers and emerging viruses, BouakÃ© CHU Laboratory	A	Older	Africa	Male	19B	Project group Epidemology of Highly Pathogenic Microorganisms, Robert Koch-Institute		2020-05-29	Chantal Akoua-Koffi et al
Mali/M002615/2020	S		19B	Mali	Mali	Mopti	Mopti		EPI_ISL_487447	Human		CICM-Mali	A	Older	Africa	Male	19B	Bundeswehr Institut of Microbiology		2020-04-06	Kouriba et al
BurkinaFaso/2-009/2020	S	50	19B	Burkina Faso	Burkina Faso	Hauts-Bassins	Hauts-Bassins		EPI_ISL_660450	Human	Bobo Dioulasso	Laboratoire de Microbiologie CHU Souro Sanou	A	Older	Africa	Male	19B	Centre Muraz		2020-05-08	Abdoul-Salam Ouedraogo et al
BurkinaFaso/2-012/2020	S	54	19B	Burkina Faso	Burkina Faso	Hauts-Bassins	Hauts-Bassins		EPI_ISL_660451	Human	Bobo Dioulasso	Laboratoire de Microbiologie CHU Souro Sanou	A	Older	Africa	Female	19B	Centre Muraz		2020-05-10	Abdoul-Salam Ouedraogo et al
Gabon/ITM-K011/2020	S		19B	Gabon	Gabon	Libreville	Libreville		EPI_ISL_539573	Human		Centre de Recherches Medicales de Lambarene (CERMEL)	A	Older	Africa		19B	Department of Emerging Infectious Diseases, Institute of Tropical Medicine, Nagasaki University		2020-03-22	Haruka Abe et al
Benin/1950/2020	S	52	19B	Benin	Belgium	Cotonou	Belgium		EPI_ISL_476830	Human		Laboratoire des FiÃ¨vres HÃ©morragiques Virales du Benin	A	Older	Africa	Male	19B	CharitÃ©-UniversitÃ¤tsmedizin Berlin		2020-04-15	Yadouleton et al (https://www.medrxiv.org/content/10.1101/2020.06.29.20140749v1)	Europe
Tunisia/MHT_2/2020	S	59	19B	Tunisia	Tunisia	Ben Arous	Ben Arous	MT559038.1	EPI_ISL_458286	Human			A	Older	Africa	Female	19B	Bundeswehr Institute of Microbiology		2020-03-24	Handrick et al
Ghana/84162_S45/2020	S		19B	Ghana	Ghana	Ghana	Ghana	MT890242.1	EPI_ISL_515103	Human		Department of Biochemistry, Cell and Molecular Biology	A	Older	Africa		19B	WACCBIP, University of Ghana		2020-04-25	Ngoi et al
Benin/2012/2020	S	34	19B	Benin	France	Cotonou	France		EPI_ISL_476831	Human		Laboratoire des FiÃ¨vres HÃ©morragiques Virales du Benin	A	Older	Africa	Male	19B	CharitÃ©-UniversitÃ¤tsmedizin Berlin		2020-04-15	Yadouleton et al (https://www.medrxiv.org/content/10.1101/2020.06.29.20140749v1)	Europe
CotedIvoire/BKE0355/2020	S	23	19B	CÃ´te d'Ivoire	CÃ´te d'Ivoire	BouakÃ©	BouakÃ©		EPI_ISL_614373	Human		Molecular diagnostic unit for viral haemorrhagic fevers and emerging viruses, BouakÃ© CHU Laboratory	A	Older	Africa	Male	19B	Project group Epidemology of Highly Pathogenic Microorganisms, Robert Koch-Institute		2020-06-29	Chantal Akoua-Koffi et al
CotedIvoire/BKE0349/2020	S	27	19B	CÃ´te d'Ivoire	CÃ´te d'Ivoire	BouakÃ©	BouakÃ©		EPI_ISL_681832	Human		Molecular diagnostic unit for viral haemorrhagic fevers and emerging viruses, BouakÃ© CHU Laboratory	A.13	Older	Africa	Female	19B	Project group Epidemology of Highly Pathogenic Microorganisms, Robert Koch-Institute		2020-06-29	Chantal Akoua-Koffi et al
BurkinaFaso/1174/2020	S	44	19B	Burkina Faso	Burkina Faso	Hauts-Bassins	Hauts-Bassins		EPI_ISL_660478	Human	Bobo Dioulasso	Laboratoire de Microbiologie CHU Souro Sanou	A.13	Older	Africa	Male	19B	Centre Muraz		2020-07-23	Abdoul-Salam Ouedraogo et al
BurkinaFaso/2-032-1197/2020	S	51	19B	Burkina Faso	Burkina Faso	Hauts-Bassins	Hauts-Bassins		EPI_ISL_660479	Human	Bobo Dioulasso	Laboratoire de Microbiologie CHU Souro Sanou	A.13	Older	Africa	Male	19B	Centre Muraz		2020-07-25	Abdoul-Salam Ouedraogo et al
BurkinaFaso/2372/2020	S	40	19B	Burkina Faso	Burkina Faso	Hauts-Bassins	Hauts-Bassins		EPI_ISL_660501	Human	Orodara	Laboratoire de Microbiologie CHU Souro Sanou	A.13	Older	Africa	Male	19B	Centre Muraz		2020-09-11	Abdoul-Salam Ouedraogo et al
BurkinaFaso/3567/2020	S	68	19B	Burkina Faso	Burkina Faso	Hauts-Bassins	Hauts-Bassins		EPI_ISL_660488	Human	Bobo Dioulasso	Laboratoire de Microbiologie CHU Souro Sanou	A.13	Older	Africa	Male	19B	Centre Muraz		2020-10-09	Abdoul-Salam Ouedraogo et al
BurkinaFaso/2453/2020	S	27	19B	Burkina Faso	Burkina Faso	Hauts-Bassins	Hauts-Bassins		EPI_ISL_660485	Human	N'Dorola	Laboratoire de Microbiologie CHU Souro Sanou	A.13	Older	Africa	Male	19B	Centre Muraz		2020-09-11	Abdoul-Salam Ouedraogo et al
BurkinaFaso/3952/2020	S	58	19B	Burkina Faso	Burkina Faso	Hauts-Bassins	Hauts-Bassins		EPI_ISL_660489	Human	Bobo Dioulasso	Laboratoire de Microbiologie CHU Souro Sanou	A.13	Older	Africa	Male	19B	Centre Muraz		2020-10-19	Abdoul-Salam Ouedraogo et al
India/MH-1-27/2020	L	20	19A	India	China	Maharashtra	Hubei		EPI_ISL_413522	Human		Indian Council of Medical Research - National Institute of Virology	B	Older	Asia	Female	19A	National Influenza Center, Indian Council of Medical Research - National Institute of Virology		2020-01-27	Potdar V et al A (https://dx.doi.org/10.4103/ijmr.IJMR_663_20)
Australia/VIC14/2020	L	66	19A	Australia	Australia	Victoria	Victoria		EPI_ISL_419734	Human		Victorian Infectious Diseases Reference Laboratory (VIDRL)	B	Older	Oceania	Male	19A	Victorian Infectious Diseases Reference Laboratory and Microbiological Diagnostic Unit Public Health Laboratory, Doherty Institute		2020-02-02	Caly L. et al A (https://dx.doi.org/10.1101/2020.05.12.20099929)
USA/CA2/2020	O	54	19A	USA	China	California	Hubei	MN994468.1	EPI_ISL_406036	Human	Orange County CA	California Department of Public Health	B	Older	North America	Male	19A	Pathogen Discovery, Respiratory Viruses Branch, Division of Viral Diseases, Centers for Disease Control and Prevention		2020-01-22	Anna Uehara et al (https://dx.doi.org/10.1101/2020.03.09.20032896)	Asia
Taiwan/2/2020	O	59	19A	Taiwan	Taiwan	Taiwan	Taiwan		EPI_ISL_406031	Human	Kaohsiung	Centers for Disease Control, R.O.C. (Taiwan)	B	Older	Asia	Male	19A	Centers for Disease Control, R.O.C. (Taiwan)		2020-01-23	Ji-Rong Yang et al (https://dx.doi.org/10.1099/acmi.0.000133)
Thailand/NIH-190/2020	O		19A	Thailand	Thailand	Nonthaburi	Nonthaburi		EPI_ISL_434695	Human			B	Older	Asia		19A	National Institute of Health. Department of medical Sciences, Ministry of Public Health, Thailand		2020-01-22	Pilailuk et al A
Australia/VIC01/2020	O	50	19A	Australia	China	Victoria	Hubei	MT007544.1	EPI_ISL_406844	Human	Clayton AU	Monash Medical Centre	B	Older	Oceania	Male	19A	Collaboration between the University of Melbourne at The Peter Doherty Institute for Infection and Immunity, and the Victorian Infectious Disease Reference Laboratory		2020-01-25	Caly et al A (https://dx.doi.org/10.5694/mja2.50569)	Asia
Sweden/20-02114/2020	O	20	19A	Sweden	Sweden	Jonkoping	Jonkoping		EPI_ISL_476139	Human		Folkhalsomyndigheten	B	Older	Europe	Female	19A	The Public Health Agency of Sweden		2020-01-31	Oskar Karlsson Lindsjo et al
Italy/LAZ-INMI1-isl/2020	O	66	19A	Italy	China	Lazio	Hubei		EPI_ISL_410545	Human	Rome	INMI Lazzaro Spallanzani IRCCS	B	Older	Europe	Female	19A	Laboratory of Virology, INMI Lazzaro Spallanzani IRCCS		2020-01-29	Maria R. Capobianchi et al (https://dx.doi.org/10.2807/1560-7917.ES.2020.25.13.2000305)	Asia
France/IDF-0386-islP3/2020	O	30	19A	France	France	Ile de France	Ile de France		EPI_ISL_411220	Human	Paris	Department of Infectious and Tropical Diseases, Bichat Claude Bernard Hospital, Paris	B	Older	Europe	Female	19A	Laboratoire Virpath, CIRI U111, UCBL1, INSERM, CNRS, ENS Lyon		2020-01-28	Olivier Terrier et al (https://dx.doi.org/10.2807/1560-7917.ES.2020.25.13.2000305)
Guangdong/GD2020087-P0008/2020	O		19A	China	China	Guangdong	Guangdong		EPI_ISL_413863	Human		Guangdong Provincial Institution of Public Health, Guangdong Provinical Center for Disease Control and Prevention	B	Older	Asia	Male	19A	Guangdong Provincial Institution of Public Health		2020-02-01	Jing Lu et al (https://dx.doi.org/10.1016/j.cell.2020.04.023)
Australia/VIC03/2020	O	58	19A	Australia	Australia	Victoria	Victoria		EPI_ISL_416411	Human	Melbourne	Victorian Infectious Diseases Reference Laboratory (VIDRL)	B	Older	Oceania	Male	19A	Victorian Infectious Diseases Reference Laboratory and Microbiological Diagnostic Unit Public Health Laboratory, Doherty Institute		2020-01-25	Caly L. et al A (https://dx.doi.org/10.1101/2020.05.12.20099929)
Wuhan/HB-WH6-242/2020	O		19A	China	China	Hubei	Hubei		EPI_ISL_454982	Human	Wuhan	Wuhan Chain Medical Labs (CMLabs)	B	Older	Asia		19A	State Key Laboratory of Biotherapy of Sichuan University		2020-03-14	Baowen Du et al
Australia/VIC02/2020	O	58	19A	Australia	Australia	Victoria	Victoria		EPI_ISL_416410	Human	Melbourne	Victorian Infectious Diseases Reference Laboratory (VIDRL)	B	Older	Oceania	Male	19A	Victorian Infectious Diseases Reference Laboratory and Microbiological Diagnostic Unit Public Health Laboratory, Doherty Institute		2020-01-24	Caly L. et al A (https://dx.doi.org/10.1101/2020.05.12.20099929)
Norway/1538/2020	V		19A	Norway	Italy	Oslo	Italy		EPI_ISL_417486	Human		Hospital of Southern Norway - Kristiansand, Department of Medical Microbiology	B	Older	Europe		19A	Norwegian Institute of Public Health, Department of Virology		2020-03-01	Kathrine Stene-Johansen et al
Georgia/Tb-54/2020	V	31	19A	Georgia	Georgia	Tbilisi	Tbilisi		EPI_ISL_415641	Human		R. G. Lugar Center for Public Health Research, National Center for Disease Control and Public Health (NCDC) of Georgia.	B	Older	Asia	Female	19A	R. G. Lugar Center for Public Health Research, National Center for Disease Control and Public Health (NCDC) of Georgia.		2020-02-27	Nato Kotaria et al
NewZealand/CoV002/2020	O		19A	New Zealand	New Zealand	Otago	Otago		EPI_ISL_417212	Human		Dunedin Hospital	B.31	Older	Oceania	Male	19A	University of Otago		2020-03-11	M.E. QuiÃ±ones-Mateu et al
Bahrein/BAH-20/2020	V		19A	Bahrain	Bahrain	Bahrain	Bahrain		EPI_ISL_483561	Human		Kingdom of Bahrein Ministry of Health	B.31	Older	Asia		19A	Erasmus Medical Center		2020-04-08	Bas Oude Munnink et al
NewZealand/20VR1076/2020	V		19A	New Zealand	New Zealand	Wairarapa	Wairarapa		EPI_ISL_456187	Human		Wellington SCL	B.31	Older	Oceania		19A	Institute of Environmental Science and Research (ESR)		2020-03-22	Matt Storey et al A
Brazil/ES-225/2020	V	37	19A	Brazil	Brazil	Espirito Santo	Espirito Santo		EPI_ISL_415128	Human	Vila Velha	LACEN/ES - LaboratÃ³rio Central de SaÃºde PÃºblica do EspÃ­rito Santo	B.40	Older	South America	Female	19A	Instituto Oswaldo Cruz FIOCRUZ - Laboratory of Respiratory Viruses and Measles (LVRS)		2020-02-29	Paola Resende et al B (https://dx.doi.org/10.1101/2020.06.17.158006)
Aruba/AW-RIVM-10101/2020	V	1	19A	Aruba	Aruba	Aruba	Aruba		EPI_ISL_547445	Human		Dutch COVID-19 response team	B.40	Older	South America	Female	19A	National Institute for Public Health and the Environment (RIVM)		2020-03-13	Adam Meijer et al
NewZealand/20VR2585/2020	V		19A	New Zealand	New Zealand	Auckland	Auckland		EPI_ISL_579313	Human	Counties Manukau	Middlemore Hospital	B.40	Older	Oceania	Female	19A	Institute of Environmental Science and Research (ESR)		2020-03-23	Xiaoyun Ren et al
Australia/NSW2546/2020	V	78	19A	Australia	Australia	New South Wales	New South Wales		EPI_ISL_527047	Human		Area of Virology, Serology and Virology Division (SAViD), New South Wales Health Pathology Randwick	B.40	Older	Oceania		19A	Area of Virology, Serology and Virology Division (SAViD), New South Wales Health Pathology Randwick		2020-04-04	Rawlinson et al
Timor-Leste/TL25/2020	O	45	19A	Timor-Leste	Timor-Leste	Timor-Leste	Timor-Leste	MT612284.1	EPI_ISL_456600	Human		National Health Laboratory, Timor-Leste	B.35	Older	Asia	Male	19A	Microbiological Diagnostic Unit Public Health Laboratory, The Peter Doherty Institute for Infection and Immunity		2020-03-30	Soares da Silva et al
NewZealand/20VR1900/2020	O		19A	New Zealand	New Zealand	Waikato	Waikato		EPI_ISL_456301	Human		PathLab Bay of Plenty	B.35	Older	Oceania		19A	Institute of Environmental Science and Research (ESR)		2020-04-04	Matt Storey et al A
Israel/CVL-n3607/2020	V		19A	Israel	Israel	Jerusalem District	Jerusalem District		EPI_ISL_649077	Human		Israel Central Virology laboratory	B.39	Older	Asia		19A	Israel Central Virology laboratory		2020-03-10	Neta Zuckerman et al
Australia/QLD1095/2020	V		19A	Australia	Australia	Australia	Australia		EPI_ISL_593614	Human			B.39	Older	Oceania		19A	Public Health Virology Laboratory, Forensic and Scientific Services (PHV-FSS)		2020-04-02	Son Nguyen et al. et al
Australia/WA36/2020	V	58	19A	Australia	Australia	Western Australia	Western Australia		EPI_ISL_470853	Human		PathWest Laboratory Medicine WA	B.39	Older	Oceania	Female	19A	PathWest Laboratory Medicine WA		2020-03-19	Chisha Sikazwe et al
NewZealand/20VR0769/2020	V		19A	New Zealand	New Zealand	Waikato	Waikato		EPI_ISL_579118	Human		Waikato Hospital	B.39	Older	Oceania	Female	19A	Institute of Environmental Science and Research (ESR)		2020-03-18	Xiaoyun Ren et al
Poland/Pom1/2020	O	48	19A	Poland	Poland	Pomorskie	Pomorskie		EPI_ISL_428209	Human		Laboratory of Molecular Biology, Diagnostyka sp. z o.o.	B	Older	Europe	Male	19A	Laboratory of Recombinant Vaccines		2020-04-06	Lukasz Rabalski et al
Jordan/SR-0338/2020	V		19A	Jordan	Jordan	Amman	Amman		EPI_ISL_450189	Human		Biolab Diagnostic Laboratories	B.28	Older	Asia		19A	Andersen lab at Scripps Research		2020-04-06	Issa Abu-Dayyeh et al
NewZealand/20VR0901/2020	V		19A	New Zealand	New Zealand	Wairarapa	Wairarapa		EPI_ISL_456169	Human		Wellington SCL	B.28	Older	Oceania		19A	Institute of Environmental Science and Research (ESR)		2020-03-20	Matt Storey et al A
SouthKorea/KCDC2055/2020	V	32	19A	South Korea	South Korea	South Korea	South Korea		EPI_ISL_481375	Human		Division of Viral Diseases, Center for Laboratory Control of Infectious Diseases, Korea Centers for Diseases Control and Prevention	B.41	Older	Asia	Male	19A	Division of Viral Diseases, Center for Laboratory Control of Infectious Diseases, Korea Centers for Diseases Control and Prevention		2020-02-22	Jeong-Min Kim et al
SouthKorea/KCDC2088/2020	V	49	19A	South Korea	South Korea	South Korea	South Korea		EPI_ISL_497989	Human		Division of Viral Diseases, Center for Laboratory Control of Infectious Diseases, Korea Centers for Diseases Control and Prevention	B.41	Older	Asia	Female	19A	Division of Viral Diseases, Center for Laboratory Control of Infectious Diseases, Korea Centers for Diseases Control and Prevention		2020-02-22	Jeong-Min Kim et al
NewZealand/20VR1597/2020	V		19A	New Zealand	New Zealand	Bay of Plenty	Bay of Plenty		EPI_ISL_456224	Human		PathLab Bay of Plenty	B.29	Older	Oceania		19A	Institute of Environmental Science and Research (ESR)		2020-03-24	Matt Storey et al A
Australia/QLD1016/2020	V		19A	Australia	Australia	Queensland	Queensland		EPI_ISL_530276	Human		Queensland Health Forensic and Scientific Services, Public Health Virology	B.29	Older	Oceania		19A	Public Health Virology Laboratory, Forensic and Scientific Services, Queensland Health		2020-04-03	Son Nguyen et al et al
NewZealand/20VR2108/2020	V		19A	New Zealand	New Zealand	Midcentral	Midcentral		EPI_ISL_456377	Human		MedLab Central Ltd	B.29	Older	Oceania		19A	Institute of Environmental Science and Research (ESR)		2020-04-15	Matt Storey et al A
NewZealand/20VR2109/2020	V		19A	New Zealand	New Zealand	Midcentral	Midcentral		EPI_ISL_456378	Human		MedLab Central Ltd	B.29	Older	Oceania		19A	Institute of Environmental Science and Research (ESR)		2020-04-15	Matt Storey et al A
Wuhan/Hu-1/2019	L		19A	China	China	Hubei	Hubei	MN908947.3	EPI_ISL_402125	Human	Wuhan	National Institute for Communicable Disease Control and Prevention (ICDC) Chinese Center for Disease Control and Prevention (China CDC)	B	Older	Asia		19A	National Institute for Communicable Disease Control and Prevention (ICDC) Chinese Center for Disease Control and Prevention (China CDC)		2019-12-26	Zhang et al (https://dx.doi.org/10.1038/s41586-020-2008-3)
Malaysia/MKAK-CL-2020-5045/2020	L	11	19A	Malaysia	Malaysia	Selangor	Selangor		EPI_ISL_416829	Human		National Public Health Laboratory	B	Older	Asia	Male	19A	Malaysia Genome Institute		2020-01-24	Mohd Noor Mat Isa et al
Malaysia/IMR_WC085/2020	L	36	19A	Malaysia	Malaysia	Malaysia	Malaysia		EPI_ISL_430443	Human		Institute for Medical Research, Infectious Disease Research Centre, National Institutes of Health, Ministry of Health Malaysia	B	Older	Asia	Female	19A	Institute for Medical Research, Infectious Disease Research Centre, National Institutes of Health, Ministry of Health Malaysia		2020-01-28	Suppiah.J et al
Singapore/2nan/2020	L	38	19A	Singapore	Singapore	Singapore	Singapore		EPI_ISL_482679	Human		Singapore General Hospital	B	Older	Asia	Male	19A	Department of Microbiology		2020-01-27	Nurdyana Abdul Rahman et al
Singapore/1nan/2020	L	67	19A	Singapore	Singapore	Singapore	Singapore		EPI_ISL_482678	Human		Singapore General Hospital	B	Older	Asia	Male	19A	Department of Microbiology		2020-01-23	Nurdyana Abdul Rahman et al
Cambodia/0012/2020	L	60	19A	Cambodia	China	Sihanoukville	Hubei		EPI_ISL_411902	Human		Virology Unit, Institut Pasteur du Cambodge.	B	Older	Asia	Male	19A	Virology Unit, Institut Pasteur du Cambodge (Sequencing done by: Jessica E Manning/Jennifer A Bohl at Malaria and Vector Research Research Laboratory, National Institute of Allergy and Infectious Diseases and Vida Ahyong from Chan-Zuckerberg Biohub)		2020-01-27	Erik A Karlsson et al (https://dx.doi.org/10.2807/1560-7917.ES.2020.25.13.2000305)
Malaysia/IMR_WC627/2020	L	38	19A	Malaysia	Malaysia	Malaysia	Malaysia		EPI_ISL_430444	Human		Institute for Medical Research, Infectious Disease Research Centre, National Institutes of Health, Ministry of Health Malaysia	B	Older	Asia	Female	19A	Institute for Medical Research, Infectious Disease Research Centre, National Institutes of Health, Ministry of Health Malaysia		2020-02-12	Suppiah.J et al
Malaysia/IMR_WC458/2020	L	67	19A	Malaysia	Malaysia	Selangor	Selangor		EPI_ISL_455792	Human		Institute for Medical Research, Infectious Disease Research Centre, National Institutes of Health, Ministry of Health Malaysia	B	Older	Asia	Male	19A	Malaysia Genome Institute		2020-02-09	Mohd Noor Mat Isa et al
Indonesia/JK-EIJK-0317/2020	L	29	19A	Indonesia	Indonesia	Jakarta	Jakarta		EPI_ISL_435282	Human		RS Pondok Indah Hospital â€“ Pondok Indah	B	Older	Asia	Female	19A	Eijkman Institute for Molecular Biology, Ministry of Research and Technology/National Agency for Research and Innovation		2020-03-19	Edison Johar et al
Indonesia/JI-ITDua-1006NTv/2020	L	36	19A	Indonesia	Indonesia	East Java	East Java		EPI_ISL_759961	Human	Surabaya	Universitas Airlangga Hospital	B	One month ago	Asia	Female	19A	Institute of Tropical Disease, Universitas Airlangga		2020-03-27	Jezzy R Dewantari et al
Japan/PG-0159/2020	L		19A	Japan	Japan	Kanto	Kanto		EPI_ISL_479870	Human		Sagamihara City Public Health Research Institute	B.12	Older	Asia		19A	Pathogen Genomics Center, National Institute of Infectious Diseases		2020-02-21	Tsuyoshi Sekizuka et al B (https://www.medrxiv.org/content/10.1101/2020.07.01.20143958v1)
Japan/PG-0181/2020	L		19A	Japan	Japan	Kanto	Kanto		EPI_ISL_479889	Human		Tokyo Metropolitan Institute of Public Health	B.12	Older	Asia		19A	Pathogen Genomics Center, National Institute of Infectious Diseases		2020-03-06	Tsuyoshi Sekizuka et al B (https://www.medrxiv.org/content/10.1101/2020.07.01.20143958v1)
Japan/PG-0033/2020	L		19A	Japan	Japan	Kanto	Kanto		EPI_ISL_479803	Human		Sagamihara City Public Health Research Institute	B.12	Older	Asia		19A	Pathogen Genomics Center, National Institute of Infectious Diseases		2020-02-28	Tsuyoshi Sekizuka et al B (https://www.medrxiv.org/content/10.1101/2020.07.01.20143958v1)
Thailand/Nonthaburi_68/2020	L	74	19A	Thailand	Thailand	Nonthaburi	Nonthaburi		EPI_ISL_447910	Human			B	Older	Asia	Female	19A	National Institute of Health. Department of medical Sciences, Ministry of Public Health, Thailand		2020-01-15	Pilailuk et al A
Thailand/74/2020	L	74	19A	Thailand	China	Nonthaburi	Hubei		EPI_ISL_403963	Human		Bamrasnaradura Hospital	B	Older	Asia	Female	19A	1. Department of Medical Sciences, Ministry of Public Health, Thailand 2. Thai Red Cross Emerging Infectious Diseases - Health Science Centre 3. Department of Disease Control, Ministry of Public Health, Thailand		2020-01-13	Pilailuk et al B (https://dx.doi.org/10.2807/1560-7917.ES.2020.25.8.2000097)
Finland/1/2020	L	32	19A	Finland	China	Finland	Hubei	MT020781.1	EPI_ISL_407079	Human	Rovaniemi	Lapland Central Hospital	B	Older	Europe	Female	19A	Department of Virology, University of Helsinki and Helsinki University Hospital, Helsinki, Finland		2020-01-29	Teemu Smura et al A	Asia
Thailand/NIH-59/2020	L	74	19A	Thailand	Thailand	Nonthaburi	Nonthaburi		EPI_ISL_434693	Human		Bamrasnaradura hospital	B	Older	Asia	Female	19A	National Institute of Health. Department of medical Sciences, Ministry of Public Health, Thailand		2020-01-16	Pilailuk et al A
Malaysia/IMR_WC1114/2020	L	36	19A	Malaysia	Malaysia	Selangor	Selangor		EPI_ISL_455793	Human		Institute for Medical Research, Infectious Disease Research Centre, National Institutes of Health, Ministry of Health Malaysia	B	Older	Asia	Female	19A	Malaysia Genome Institute		2020-02-29	Mohd Noor Mat Isa et al
Japan/NA-20-05-1/2020	L		19A	Japan	Japan	Nara	Nara		EPI_ISL_410531	Human		Dept. of Pathology, National Institute of Infectious Diseases	B	Older	Asia	Male	19A	Pathogen Genomics Center, National Institute of Infectious Diseases		2020-01-25	Tsuyoshi Sekizuka et al A
Wuhan/0126-C12/2020	L		19A	China	China	Hubei	Hubei		EPI_ISL_493170	Human	Wuhan	National Virus Resource Center, Chinese Academy of Sciences, Wuhan 430071, China	B	Older	Asia		19A	Computational Virology Group, Center for Bacteria and Viruses Resources and Bioinformation, Wuhan Institute of Virology, Chinese Academy of Sciencesï¼ŒWuhan 430071, China		2020-01-26	Jianjun Chen et al
UnitedArabEmirates/skmc-01319674/2020	O	47	19A	United Arab Emirates	United Arab Emirates	United Arab Emirates	United Arab Emirates		EPI_ISL_582626	Human		Sheikh Khalifa Medical City	A	Older	Asia	Male	19A	Molecular/Surveillance lab Sheikh Khalifa Medical City		2020-02-28	Amirtharaj Francis et al
Kuwait/KU001/2020	O	18	19A	Kuwait	USA	Kuwait	USA		EPI_ISL_421652	Human	Dasman	Dasman Diabetes Institute	B	Older	Asia	Male	19A	Dasman Diabetes Institute		2020-03-16	Fahd Al-Mulla et al	North America
Austria/Graz-MUG20/2020	O	80	19A	Austria	Austria	Styria	Styria		EPI_ISL_653916	Human		Diagnostic- and Research Institute of Pathology, Medical University of Graz	B	Older	Europe	Female	19A	Diagnostic- and Research Institute of Pathology, Medical University of Graz		2020-09-15	Karl Kashofer et al
Curacao/CW-RIVM-10308/2020	L	68	19A	Curacao	Curacao	Curacao	Curacao		EPI_ISL_636492	Human		Dutch COVID-19 response team	B.27	Older	South America	Male	19A	National Institute for Public Health and the Environment (RIVM)		2020-03-10	Adam Meijer et al
Curacao/CW-RIVM-10309/2020	L	67	19A	Curacao	Curacao	Curacao	Curacao		EPI_ISL_636493	Human		Dutch COVID-19 response team	B.27	Older	South America	Male	19A	National Institute for Public Health and the Environment (RIVM)		2020-03-10	Adam Meijer et al
Curacao/CW-RIVM-10094/2020	L	34	19A	Curacao	Curacao	Curacao	Curacao		EPI_ISL_547452	Human		Dutch COVID-19 response team	B.27	Older	South America	Male	19A	National Institute for Public Health and the Environment (RIVM)		2020-03-10	Adam Meijer et al
Curacao/CW-RIVM-10092/2020	L	41	19A	Curacao	Curacao	Curacao	Curacao		EPI_ISL_547450	Human		Dutch COVID-19 response team	B.27	Older	South America	Male	19A	National Institute for Public Health and the Environment (RIVM)		2020-03-10	Adam Meijer et al
Curacao/CW-RIVM-10093/2020	L	53	19A	Curacao	Curacao	Curacao	Curacao		EPI_ISL_547451	Human		Dutch COVID-19 response team	B.27	Older	South America	Male	19A	National Institute for Public Health and the Environment (RIVM)		2020-03-10	Adam Meijer et al
NewZealand/CoV001/2020	L		19A	New Zealand	New Zealand	Otago	Otago		EPI_ISL_417211	Human		Dunedin Hospital	B.11	Older	Oceania	Male	19A	University of Otago		2020-03-11	M.E. QuiÃ±ones-Mateu et al
NewZealand/20VR0990/2020	L		19A	New Zealand	New Zealand	Auckland	Auckland		EPI_ISL_456175	Human		LabPLUS	B	Older	Oceania		19A	Institute of Environmental Science and Research (ESR)		2020-03-17	Matt Storey et al A
Oman/RESP-20-6560/2020	L	62	19A	Oman	Oman	Muscat	Muscat		EPI_ISL_457997	Human		Oman-NIC	B	Older	Asia	Male	19A	Oman-NIC		2020-03-28	Samira Al-Maruqi et al
Malaysia/IMR_WC1098/2020	L	53	19A	Malaysia	Malaysia	Malaysia	Malaysia		EPI_ISL_430442	Human		Institute for Medical Research, Infectious Disease Research Centre, National Institutes of Health, Ministry of Health Malaysia	B	Older	Asia	Male	19A	Institute for Medical Research, Infectious Disease Research Centre, National Institutes of Health, Ministry of Health Malaysia		2020-02-29	Suppiah.J et al
Indonesia/YO-UGM-200927/2020	L	30	19A	Indonesia	Indonesia	Yogyakarta	Yogyakarta		EPI_ISL_516806	Human		Rumah Sakit PKU Gamping	B	Older	Asia	Male	19A	Genetics Working Group (Pokja Genetik) Faculty of Medicine, Public Health and Nursing Universitas Gadjah Mada (FK-KMK UGM); Disease Investigation Center Wates Ministry of Agriculture Indonesia; Department of Microbiology FK-KMK UGM; Laboratorium Diagnostik Yayasan Tahija World Mosquito Program (WMP) Yogyakarta Center for Tropical Medicine FK-KMK UGM; Integrated Research center FK-KMK UGM; Departm…		2020-05-16	Gunadi et al
Indonesia/PA-NIHRD-C0710717/2020	L	52	19A	Indonesia	Indonesia	Papua	Papua		EPI_ISL_538506	Human		Balai Penelitian dan Pengembangan Biomedis Papua	B	Older	Asia	Female	19A	National Institute of Health Research and Development		2020-06-13	Pawestri et al
Indonesia/PA-NIHRD-PME4306/2020	L	44	19A	Indonesia	Indonesia	Papua	Papua		EPI_ISL_538512	Human		Balai Penelitian dan Pengembangan Biomedis Papua	B	Older	Asia	Male	19A	National Institute of Health Research and Development		2020-07-30	Pawestri et al
Egypt/CCHE57357-P-27/2020	L		19A	Egypt	Egypt	Egypt	Egypt	MW467496.1	EPI_ISL_812861	Human		Genomics Program, Children Cancer Hospital	B	One week ago	Africa		19A	Genomics Program, Children Cancer Hospital		2020-07-12	Hatem et al
Indonesia/JK-EIJK-07/2020	L	74	19A	Indonesia	Indonesia	Jakarta	Jakarta		EPI_ISL_467376	Human		RSUP Fatmawati	B	Older	Asia	Male	19A	Eijkman Institute for Molecular Biology, Ministry of Research and Technology/National Agency for Research and Innovation		2020-04-24	Edison Johar et al
Indonesia/JK-EIJK-39/2020	L	74	19A	Indonesia	Indonesia	Jakarta	Jakarta		EPI_ISL_568690	Human		RSUP Fatmawati	B	Older	Asia	Male	19A	Eijkman Institute for Molecular Biology, Ministry of Research and Technology/National Agency for Research and Innovation		2020-05-26	Frilasita A Yudhaputri et al
Egypt/CCHE57357-A-26/2020	L		19A	Egypt	Egypt	Egypt	Egypt	MW467437.1	EPI_ISL_812802	Human		Genomics Program, Children Cancer Hospital	B	One week ago	Africa		19A	Genomics Program, Children Cancer Hospital		2020-08-02	Hatem et al
Egypt/CCHE57357-P-41/2020	L		19A	Egypt	Egypt	Egypt	Egypt	MW467505.1	EPI_ISL_812870	Human		Genomics Program, Children Cancer Hospital	B	One week ago	Africa		19A	Genomics Program, Children Cancer Hospital		2020-07-23	Hatem et al
USA/PA-MGEL-00797/2020	L		19A	USA	USA	Pennsylvania	Pennsylvania		EPI_ISL_853310	Human	Allegheny County	UPMC Clinical Microbiology Laboratory	B	1-2 days ago	North America		19A	Microbial Genome Sequencing Center; Microbial Genomic Epidemiology Laboratory		2020-09-24	Mustapha M. Mustapha et al
India/WB-IICB-033/2020	O		19A	India	India	West Bengal	West Bengal		EPI_ISL_661306	Human		CSIR-Indian Institute of Chemical Biology, MEDICA Supercpecialty Hospital Kolkata	B	Older	Asia		19A	CSIR-Indian Institute of Chemical Biology, MEDICA Supercpecialty Hospital Kolkata		2020-10-29	Sujay Krishna Maity et al
India/WB-IICB-034/2020	O		19A	India	India	West Bengal	West Bengal		EPI_ISL_661307	Human		CSIR-Indian Institute of Chemical Biology, MEDICA Supercpecialty Hospital Kolkata	B.1.95	Older	Asia		19A	CSIR-Indian Institute of Chemical Biology, MEDICA Supercpecialty Hospital Kolkata		2020-10-29	Sujay Krishna Maity et al
Canada/ON_ON-VIDO-01-2/2020	L		19A	Canada	Canada	Ontario	Ontario		EPI_ISL_425177	Human		Public Health Ontario	B	Older	North America	Male	19A	Public Health Agency of Canada - National Microbiology Laboratory		2020-01-23	Amrit S. Boese et al
Nepal/61/2020	L	32	19A	Nepal	China	Kathmandu	Hubei	MT072688.1	EPI_ISL_410301	Human	Kathmandu	National Influenza Centre, National Public Health Laboratory, Kathmandu, Nepal	B	Older	Asia	Male	19A	The University of Hong Kong		2020-01-13	Ranjit Sah et al (http://biorxiv.org/lookup/doi/10.1101/2020.04.01.019463)
Japan/AI-I-004/2020	L	48	19A	Japan	Japan	Aichi	Aichi		EPI_ISL_407084	Human	Aichi	Department of Virology III, National Institute of Infectious Diseases	B	Older	Asia	Male	19A	Pathogen Genomics Center, National Institute of Infectious Diseases		2020-01-25	Tsuyoshi Sekizuka et al A
Pakistan/KHI1/2020	L		19A	Pakistan	Pakistan	Karachi	Karachi	MT500122.1	EPI_ISL_451958	Human		Jamil-ur-Rahman Center for Genome Research, Dr. Panjwani Center for Molecular Medicine and Drug Research, International Center for Chemical and Biological Sciences, University of Karachi	B	Older	Asia		19A	Jamil-ur-Rahman Center for Genome Research, Dr. Panjwani Center for Molecular Medicine and Drug Research, International Center for Chemical and Biological Sciences, University of Karachi		2020-03-16	Shakeel et al
Wuhan/IPBCAMS-WH-04/2019	L	52	19A	China	China	Hubei	Hubei	MT019532.1	EPI_ISL_403929	Human	Wuhan	Institute of Pathogen Biology, Chinese Academy of Medical Sciences & Peking Union Medical College	B	Older	Asia	Female	19A	Institute of Pathogen Biology, Chinese Academy of Medical Sciences & Peking Union Medical College		2019-12-30	Lili Ren et al (https://dx.doi.org/10.1093/cid/ciaa203/5780800)
USA/NE_6605/2020	L	36	19A	USA	USA	Nebraska	Nebraska	MT325592.1	EPI_ISL_424874	Human		NE Public Health Laboratory	B.3	Older	North America	Female	19A	Pathogen Discovery, Respiratory Viruses Branch, Division of Viral Diseases, Centers for Disease Control and Prevention		2020-03-05	Yan Li et al
Australia/SAP301/2020	O		19A	Australia	Australia	South Australia	South Australia		EPI_ISL_467986	Human		SA Pathology	B.1	Older	Oceania		19A	SA Pathology		2020-04-07	Lex Leong et al
Portugal/PT0391a/2020	O		19A	Portugal	Portugal	Portugal	Portugal		EPI_ISL_454110	Human			B	Older	Europe		19A	Instituto Nacional de Saude (INSA)		2020-04-14	Borges et al et al
Singapore/3Clin/2020	O	56	19A	Singapore	Singapore	Singapore	Singapore		EPI_ISL_418994	Human	Singapore	National Public Health Laboratory, National Centre for Infectious Diseases	B	Older	Asia	Male	19A	National Public Health Laboratory, National Centre for Infectious Diseases		2020-01-29	Mak TM et al
Israel/ISR_JP0320/2020	O		19A	Israel	Israel	Tel Aviv District	Tel Aviv District	MT276597.1	EPI_ISL_419211	Human	Ramat Gan	Central Virology Laboratory	B	Older	Asia	Male	19A	Israel Institute for Biological Research		2020-02-23	Inbar Cohen-Gihon et al (https://dx.doi.org/10.1101/2020.05.21.20104521)
Japan/DP0133/2020	O		19A	Japan	Japan	Japan	Japan	LC570974.1	EPI_ISL_416576	Human		Japanese Quarantine Stations	B	Older	Asia		19A	Pathogen Genomics Center, National Institute of Infectious Diseases		2020-02-15	Tsuyoshi Sekizuka et al C (https://dx.doi.org/10.1101/2020.03.23.20041970)
Australia/SAP097/2020	O		19A	Australia	Australia	South Australia	South Australia		EPI_ISL_468039	Human		SA Pathology	B	Older	Oceania		19A	SA Pathology		2020-02-22	Lex Leong et al
Japan/DP0724/2020	O		19A	Japan	Japan	Japan	Japan	LC571023.1	EPI_ISL_416620	Human		Japanese Quarantine Stations	B	Older	Asia		19A	Pathogen Genomics Center, National Institute of Infectious Diseases		2020-02-17	Tsuyoshi Sekizuka et al C (https://dx.doi.org/10.1101/2020.03.23.20041970)
Pakistan/Gilgit1/2020	O	40	19A	Pakistan	Iran	Gilgit Baltistan	Iran	MT240479.1	EPI_ISL_417444	Human	Gilgit	Department of Healthcare Biotechnology, National University of Sciences and Technology (NUST)	B	Older	Asia	Female	19A	Department of Healthcare Biotechnology, National University of Sciences and Technology (NUST)		2020-03-04	Javed et al (http://biorxiv.org/lookup/doi/10.1101/2020.04.01.019463)
Tunisia/COV0880/2020	O		19A	Tunisia	Tunisia	Tunisia	Tunisia	MT499216.1	EPI_ISL_463002	Human			B.4	Older	Africa		19A	Clinical virology		2020-03-28	Fares et al (https://dx.doi.org/10.22541/au.159137642.26983355)
Tunisia/7899/2020	O	79	19A	Tunisia	Tunisia	Tunis	Tunis		EPI_ISL_763067	Human		1-Laboratory of Microbiology, National Reference Lab, Charles Nicolle Hospital; 2-University of Tunis ElManar, Faculty of Medicine of Tunis, LR99ES09, Tunis, Tunisia	B.4	One month ago	Africa	Female	19A	1-Clinical and Experimental Pharmacology Lab, LR16SP02, National Center of Pharmacovigilance, University of Tunis El Manar, Tunis, Tunisia. 2-Neurodegenerative diseases and psychiatric troubles, LR18SP03, Razi Hospital, University of Tunis El Manar, Tunis, Tunisia. 3- Ministry of Health, National Observatory of New and Emerging Diseases, 1006, Tunis, Tunisia		2020-04-06	Ilhem Boutiba-Ben Boubaker et al
SriLanka/CDR142/2020	O	2	19A	Sri Lanka	Sri Lanka	Colombo	Colombo		EPI_ISL_525474	Human		Centre for Dengue Research	B.4	Older	Asia	Male	19A	Centre for Dengue Research, USJ, SL		2020-04-19	Chandima Jeewandara et al
Australia/SAP113/2020	O		19A	Australia	Australia	South Australia	South Australia		EPI_ISL_483067	Human		SA Pathology	B.4.4	Older	Oceania		19A	SA Pathology		2020-03-13	Lex Leong et al
Bahrein/BAH-14/2020	O		19A	Bahrain	Bahrain	Bahrain	Bahrain		EPI_ISL_483555	Human		Kingdom of Bahrein Ministry of Health	B.4.2	Older	Asia		19A	Erasmus Medical Center		2020-04-08	Bas Oude Munnink et al
Bahrein/BAH-16/2020	O		19A	Bahrain	Bahrain	Bahrain	Bahrain		EPI_ISL_483557	Human		Kingdom of Bahrein Ministry of Health	B.4.2	Older	Asia		19A	Erasmus Medical Center		2020-04-08	Bas Oude Munnink et al
Bahrein/BAH-18/2020	O		19A	Bahrain	Bahrain	Bahrain	Bahrain		EPI_ISL_483559	Human		Kingdom of Bahrein Ministry of Health	B.4.2	Older	Asia		19A	Erasmus Medical Center		2020-04-08	Bas Oude Munnink et al
Australia/NSW05/2020	O	43	19A	Australia	Iran	New South Wales	Iran		EPI_ISL_412975	Human	Sydney	Centre for Infectious Diseases and Microbiology Laboratory Services	B.4	Older	Oceania	Male	19A	NSW Health Pathology - Institute of Clinical Pathology and Medical Research; Westmead Hospital; University of Sydney		2020-02-28	Eden J-S et al (https://www.nature.com/articles/s41591-020-1000-7)	Asia
NewZealand/20VR0174/2020	O		19A	New Zealand	Iran	Auckland	Iran		EPI_ISL_413490	Human	Auckland	Auckland Hospital	B.4	Older	Oceania	Female	19A	Institute of Environmental Science and Research (ESR)		2020-02-27	Matt Storey et al B (https://dx.doi.org/10.1101/2020.03.15.992818)	Asia
Australia/NSW07/2020	O	53	19A	Australia	Australia	New South Wales	New South Wales		EPI_ISL_413214	Human	Sydney	Centre for Infectious Diseases and Microbiology Laboratory Services	B.4	Older	Oceania	Male	19A	NSW Health Pathology - Institute of Clinical Pathology and Medical Research; Westmead Hospital; University of Sydney		2020-02-29	Eden J-S et al (https://www.nature.com/articles/s41591-020-1000-7)
Iran/2024/2020	O	58	19A	Iran	Iran	Tehran	Tehran		EPI_ISL_594187	Human		Department of Pathology, School of Medicine, Imam Khomeini Hospital, Tehran University of Medical Sciences	B.4	Older	Asia	Male	19A	Genetics Research Center, University of Social Welfare and Rehabilitation Sciences		2020-04-11	Zohreh Fattahi et al
Iran/Cento-37431805/2020	O	51	19A	Iran	Iran	Karaj	Karaj		EPI_ISL_815256	Human		Centogene	B.4	3-7 days ago	Asia	Female	19A	Centogene		2020-07-16	Peter Bauer et al
Australia/NSW09/2020	O	60	19A	Australia	Australia	New South Wales	New South Wales		EPI_ISL_413595	Human	Sydney	Centre for Infectious Diseases and Microbiology Laboratory Services	B.4	Older	Oceania	Female	19A	NSW Health Pathology - Institute of Clinical Pathology and Medical Research; Westmead Hospital; University of Sydney		2020-02-28	Rockett R et al (https://www.nature.com/articles/s41591-020-1000-7)
Kuwait/KU18/2020	O		19A	Kuwait	Kuwait	Kuwait	Kuwait		EPI_ISL_416543	Human	Dasman	Dasman Diabetes Institute	B.4	Older	Asia		19A	Dasman Diabetes Institute		2020-03-02	Fahd Al-Mulla et al
Georgia/Tb-82/2020	O	51	19A	Georgia	Georgia	Tbilisi	Tbilisi		EPI_ISL_415644	Human		R. G. Lugar Center for Public Health Research, National Center for Disease Control and Public Health (NCDC) of Georgia.	B.4	Older	Asia	Male	19A	R. G. Lugar Center for Public Health Research, National Center for Disease Control and Public Health (NCDC) of Georgia.		2020-02-28	Nato Kotaria et al
UnitedArabEmirates/L46302981/2020	O	48	19A	United Arab Emirates	United Arab Emirates	United Arab Emirates	United Arab Emirates		EPI_ISL_520716	Human		Mohammed Bin Rashid University of Medicine and Health Sciences	B.4	Older	Asia	Female	19A	Al Jalila Genomics Center		2020-04-28	Ahmad Abou Tayoun et al
SriLanka/CDR-SL7066/2020	O	43	19A	Sri Lanka	Sri Lanka	Colombo	Colombo		EPI_ISL_525481	Human		Centre for Dengue Research	B.4	Older	Asia	Male	19A	Centre for Dengue Research		2020-06-16	Chandima Jeewandara et al
UnitedArabEmirates/L5857/2020	O	40	19A	United Arab Emirates	United Arab Emirates	United Arab Emirates	United Arab Emirates		EPI_ISL_469279	Human		Mohammed Bin Rashid University of Medicine and Health Sciences	B.4	Older	Asia	Female	19A	Al Jalila Genomics Center		2020-03-31	Ahmad Abou Tayoun et al
India/GJ-GBRC-415b/2020	O	55	19A	India	India	Gujarat	Gujarat		EPI_ISL_586543	Human	Khambhaliya	Government General Hospital, Jam Khambhaliya, Devbhoomi Dwarka	B.4	Older	Asia	Male	19A	Gujarat Biotechnology Research Centre		2020-07-11	Labdhi Pandya et al
Oman/RESP-20-797/2020	O	44	19A	Oman	Oman	Muscat	Muscat		EPI_ISL_457701	Human		Oman-NIC	B.4	Older	Asia	Female	19A	Oman-NIC		2020-02-23	Samira Al-Maruqi et al
Iran/GRC-43/2020	O	53	19A	Iran	Iran	Qom	Qom		EPI_ISL_596453	Human		Booali laboratory, Qom, Iran. Department of Virology, School of Public Health, Tehran University of Medical Sciences, Tehran, Iran.	B.4	Older	Asia	Female	19A	Genetics Research Center, University of Social Welfare and Rehabilitation Sciences		2020-03-02	Zohreh Fattahi et al
Australia/VIC846/2020	O	35	19A	Australia	Australia	Victoria	Victoria		EPI_ISL_427106	Human		Victorian Infectious Diseases Reference Laboratory (VIDRL)	B.4	Older	Oceania	Male	19A	Microbiological Diagnostic Unit Public Health Laboratory and Victorian Infectious Diseases Reference Laboratory, Doherty Institute		2020-04-04	Caly L. et al A (https://dx.doi.org/10.1101/2020.05.12.20099929)
Philippines/PH-RITM-0020/2020	O	32	19A	Philippines	Philippines	National Capital Region	National Capital Region		EPI_ISL_491474	Human		Research Institute for Tropical Medicine	B.1.74	Older	Asia	Female	19A	Research Institute for Tropical Medicine		2020-06-22	Ma. Angelica Tujan et al
Pakistan/KP-RMI-01/2020	O		19A	Pakistan	Pakistan	Pakistan	Pakistan	MW242667.1	EPI_ISL_632908	Human		Genomic Sciences, Rehman Medical Institute	B.6	Older	Asia		19A	Genomic Sciences, Rehman Medical Institute		2020-04-01	Ali et al
Thailand/Bangkok-CONI-0264/2020	O		19A	Thailand	Thailand	Bangkok	Bangkok		EPI_ISL_693343	Human		Ramathibodi Hospital	B.6	Older	Asia		19A	COVID-19 Network Investigations (CONI) Alliance		2020-03-14	Elizabeth Batty et al
NewZealand/20CV0306/2020	O		19A	New Zealand	New Zealand	Whanganui	Whanganui		EPI_ISL_622799	Human		Canterbury Health Laboratories	B.6	Older	Oceania	Female	19A	Institute of Environmental Science and Research (ESR)		2020-03-30	Xiaoyun Ren et al
India/TG-CCMB-J045/2020	O	36	19A	India	India	Telangana	Telangana		EPI_ISL_447847	Human	Sangareddy	CSIR-Centre for Cellular and Molecular Biology	B.6	Older	Asia	Male	19A	CSIR-Centre for Cellular and Molecular Biology		2020-03-31	Payel Mukherjee et al (https://dx.doi.org/10.1101/2020.05.31.126136)
Philippines/PGC02/2020	O	33	19A	Philippines	Philippines	Manila	Manila		EPI_ISL_434554	Human		National Institutes of Health, University of the Philippines Manila	B.6	Older	Asia	Male	19A	Philippine Genome Center		2020-03-26	Carlo M. Lapid et al
Philippines/PGC04/2020	O	28	19A	Philippines	Philippines	Manila	Manila		EPI_ISL_434556	Human		National Institutes of Health, University of the Philippines Manila	B.6	Older	Asia	Male	19A	Philippine Genome Center		2020-03-26	Carlo M. Lapid et al
Guam/GU_NHG_01/2020	O	62	19A	Guam	Guam	Guam	Guam	MT459985.1	EPI_ISL_444998	Human		Naval Health Research Center	B.6	Older	Oceania	Male	19A	Naval Medical Research Center Biological Defense Research Directorate		2020-03-26	Logan Voegtly et al
Philippines/RITM-03/2020	L	30	19A	Philippines	Philippines	Philippines	Philippines		EPI_ISL_430456	Human		Rizal Medical Center	B.6	Older	Asia	Female	19A	Research Institute for Tropical Medicine		2020-03-21	Medado et al
Brunei/3/2020	O	5	19A	Brunei	Brunei	Brunei	Brunei		EPI_ISL_435675	Human		National Virology Reference Laboratory	B.6	Older	Asia	Male	19A	National Public Health Laboratory, National Centre for Infectious Diseases		2020-03-11	Mak Tze Minn et al
India/TG-CCMB-J021/2020	O	59	19A	India	India	Telangana	Telangana		EPI_ISL_447556	Human	Kamareddy	CSIR-Centre for Cellular and Molecular Biology	B.6	Older	Asia	Male	19A	CSIR-Centre for Cellular and Molecular Biology		2020-03-30	Sofia Banu et al (https://dx.doi.org/10.1101/2020.05.31.126136)
Myanmar/MMC_137/2020	O	31	19A	Myanmar	Myanmar	Yangon	Yangon		EPI_ISL_512844	Human		Department of Medical Research	B.6	Older	Asia	Female	19A	DMR_Myanmar		2020-04-22	Myat Htut Nyunt et al
Malaysia/IMR_WC81523/2020	O		19A	Malaysia	Malaysia	Malaysia	Malaysia		EPI_ISL_490096	Human		Institute for Medical Research, Infectious Disease Research Centre, National Institutes of Health, Ministry of Health Malaysia	B.6.2	Older	Asia	Male	19A	Institute for Medical Research, Infectious Disease Research Centre, National Institutes of Health, Ministry of Health Malaysia		2020-05-23	Suppiah J et al
Malaysia/MGI-MAEPS67/2020	O		19A	Malaysia	Malaysia	Selangor	Selangor		EPI_ISL_528744	Human		Malaysia Genome Institute	B.6.2	Older	Asia	Male	19A	Malaysia Genome Institute		2020-06-04	Mohd Noor Mat Isa et al
Malaysia/IMR_WC80066/2020	O		19A	Malaysia	Malaysia	Malaysia	Malaysia		EPI_ISL_490092	Human		Institute for Medical Research, Infectious Disease Research Centre, National Institutes of Health, Ministry of Health Malaysia	B.6.2	Older	Asia	Male	19A	Institute for Medical Research, Infectious Disease Research Centre, National Institutes of Health, Ministry of Health Malaysia		2020-05-23	Suppiah J et al
Brunei/5/2020	O	56	19A	Brunei	Brunei	Brunei	Brunei		EPI_ISL_435677	Human		National Virology Reference Laboratory	B.6.1	Older	Asia	Female	19A	National Public Health Laboratory, National Centre for Infectious Diseases		2020-03-21	Mak Tze Minn et al
Malaysia/2101/2020	O	89	19A	Malaysia	Malaysia	Kuala Lumpur	Kuala Lumpur		EPI_ISL_501191	Human		Department of Medical Microbiology, University Malaya Medical Centre	B.6.1	Older	Asia	Female	19A	Department of Medical Microbiology, Faculty of Medicine, University of Malaya		2020-04-01	Yoong Min CHONG et al
Malaysia/UiTM-2592/2020	O		19A	Malaysia	Malaysia	Malaysia	Malaysia		EPI_ISL_807151	Human		Makmal Kesihatan Awam Kebangsaan, Kementerian Kesihatan Malaysia	B.6	One week ago	Asia	Male	19A	Integrative Pharmacogenomics Institute (iPROMISE)		2020-04-22	Mohd Zaki Salleh et al
Singapore/1263/2020	O	21	19A	Singapore	Singapore	Singapore	Singapore		EPI_ISL_648747	Human		Department of Laboratory Medicine, Tan Tock Seng Hospital	B.6.3	Older	Asia	Male	19A	Department of Laboratory Medicine, Tan Tock Seng Hospital		2020-05-04	Chen YYC et al
India/UP-NCDC-02322/2020	O	60	19A	India	India	Uttar Pradesh	Uttar Pradesh		EPI_ISL_435082	Human		National Centre for Disease control (NCDC), CSIR-Institute of Genomics and Integrative Biology (CSIR-IGIB)	B.6	Older	Asia	Male	19A	NCDC/CSIR-IGIB		2020-03-29	Pramod Kumar et al (https://dx.doi.org/10.1101/2020.06.04.128751)
Jamaica/JM-CDC-4376/2020	O	56	19A	Jamaica	Jamaica	Jamaica	Jamaica	MT507272.1	EPI_ISL_450794	Human		Jamaica Ministry of Health and Wellness	B.6	Older	North America	Male	19A	Pathogen Discovery, Respiratory Viruses Branch, Division of Viral Diseases, Centers for Disease Control and Prevention		2020-03-11	Yan Li et al
Madagascar/VIRO-2722/2020	O	55	19A	Madagascar	Madagascar	Toamasina	Toamasina		EPI_ISL_677635	Human		Virology Unit, Institut Pasteur de Madagascar	B.6	Older	Africa	Male	19A	Virology Unit, Institut Pasteur de Madagascar		2020-03-26	Christian Ranaivoson et al
Madagascar/VIRO-2728/2020	O	46	19A	Madagascar	Madagascar	Toamasina	Toamasina		EPI_ISL_677636	Human		Virology Unit, Institut Pasteur de Madagascar	B.6	Older	Africa	Male	19A	Virology Unit, Institut Pasteur de Madagascar		2020-03-26	Christian Ranaivoson et al
Timor-Leste/TL19/2020	O	24	19A	Timor-Leste	Timor-Leste	Timor-Leste	Timor-Leste	MT612292.1	EPI_ISL_456610	Human		National Health Laboratory, Timor-Leste	B.6	Older	Asia	Male	19A	Microbiological Diagnostic Unit Public Health Laboratory, The Peter Doherty Institute for Infection and Immunity		2020-04-12	Soares da Silva et al
Timor-Leste/TL07/2020	O	24	19A	Timor-Leste	Timor-Leste	Timor-Leste	Timor-Leste	MT612289.1	EPI_ISL_456606	Human		National Health Laboratory, Timor-Leste	B.6	Older	Asia	Female	19A	Microbiological Diagnostic Unit Public Health Laboratory, The Peter Doherty Institute for Infection and Immunity		2020-04-11	Soares da Silva et al
Pakistan/JRCGR-KHI46/2020	O		19A	Pakistan	Pakistan	Karachi	Karachi	MW447617.1	EPI_ISL_779263	Human		Jamil-ur-Rahman Center for Genome Research, Dr. Panjwani Center for Molecular Medicine and Drug Research	B.6.6	One month ago	Asia		19A	Jamil-ur-Rahman Center for Genome Research, Dr. Panjwani Center for Molecular Medicine and Drug Research		2020-05-03	Shakeel et al
Malaysia/IMR_WC2453/2020	O	58	19A	Malaysia	Malaysia	Kuala Lumpur	Kuala Lumpur		EPI_ISL_459954	Human		Institute for Medical Research, Infectious Disease Research Centre, National Institutes of Health, Ministry of Health Malaysia	B.6.6	Older	Asia	Male	19A	Institute for Medical Research, Infectious Disease Research Centre, National Institutes of Health, Ministry of Health Malaysia		2020-03-16	Suppiah J et al
Malaysia/5906/2020	O	21	19A	Malaysia	Malaysia	Kuala Lumpur	Kuala Lumpur		EPI_ISL_501215	Human		Department of Medical Microbiology, University Malaya Medical Centre	B.6.6	Older	Asia	Female	19A	Department of Medical Microbiology, Faculty of Medicine, University of Malaya		2020-04-06	Yoong Min CHONG et al
Singapore/847/2020	O	38	19A	Singapore	Singapore	Singapore	Singapore		EPI_ISL_518011	Human		Singapore General Hospital	B.6.6	Older	Asia	Male	19A	Department of Microbiology		2020-07-12	Nurdyana Abdul Rahman et al
Singapore/1353/2020	O	44	19A	Singapore	Singapore	Singapore	Singapore		EPI_ISL_648704	Human		Department of Laboratory Medicine, Tan Tock Seng Hospital	B.6.6	Older	Asia	Male	19A	Department of Laboratory Medicine, Tan Tock Seng Hospital		2020-06-16	Chen YYC et al
Singapore/543/2020	O	28	19A	Singapore	Singapore	Singapore	Singapore		EPI_ISL_482691	Human		Singapore General Hospital	B.6.6	Older	Asia	Male	19A	Department of Microbiology		2020-06-02	Nurdyana Abdul Rahman et al
Singapore/1257/2020	O	33	19A	Singapore	Singapore	Singapore	Singapore		EPI_ISL_648675	Human		Department of Laboratory Medicine, Tan Tock Seng Hospital	B.6.6	Older	Asia	Male	19A	Department of Laboratory Medicine, Tan Tock Seng Hospital		2020-05-03	Chen YYC et al
Singapore/755/2020	O	39	19A	Singapore	Singapore	Singapore	Singapore		EPI_ISL_500569	Human		Singapore General Hospital	B.6.6	Older	Asia	Male	19A	Department of Microbiology		2020-06-06	Nurdyana Abdul Rahman et al
Singapore/864/2020	O	20	19A	Singapore	Singapore	Singapore	Singapore		EPI_ISL_527373	Human		National Public Health Laboratory, National Centre for Infectious Diseases	B.6.6	Older	Asia	Male	19A	National Public Health Laboratory, National Centre for Infectious Diseases		2020-08-20	Mak TM et al
Philippines/RITM-07/2020	O	37	19A	Philippines	Philippines	Philippines	Philippines		EPI_ISL_430845	Human		Pasig City General Hospital	B.6	Older	Asia	Male	19A	Research Institute for Tropical Medicine		2020-03-23	Medado et al
Singapore/678/2020	O	29	19A	Singapore	Singapore	Singapore	Singapore		EPI_ISL_498576	Human		National Public Health Laboratory, National Centre for Infectious Diseases	B.6.6	Older	Asia	Male	19A	National Public Health Laboratory, National Centre for Infectious Diseases		2020-06-23	Mak TM et al
Guam/GU-NHG-02/2020	O		19A	Guam	Guam	Guam	Guam	MT459986.1	EPI_ISL_444610	Human		U.S. Naval Medical Research Center Biological Defense Research Directorate	B.6	Older	Oceania		19A	U.S. Naval Medical Research Center Biological Defense Research Directorate		2020-03-24	Voegtly et al
Oman/RESP-20-2850/2020	O	44	19A	Oman	Oman	Muscat	Muscat		EPI_ISL_457977	Human		Oman-NIC	B.6	Older	Asia	Male	19A	Oman-NIC		2020-03-18	Samira Al-Maruqi et al
India/TG-CCMB-J068/2020	O	21	19A	India	India	Telangana	Telangana		EPI_ISL_447562	Human	Jogulamba Gadwal	CSIR-Centre for Cellular and Molecular Biology	B.6	Older	Asia	Male	19A	CSIR-Centre for Cellular and Molecular Biology		2020-03-31	Shagufta Khan et al (https://dx.doi.org/10.1101/2020.05.31.126136)
India/DL-ILBS-299M/2020	O	65	19A	India	India	Delhi	Delhi		EPI_ISL_605809	Human	New Delhi	Clinical Virology Laboratory, Institute of Liver and Biliary Sciences	B.6	Older	Asia	Male	19A	ILBS - IGIB		2020-05-01	Ekta Gupta et al
HongKong/HKU-200723-105/2020	O		19A	Hong Kong	Hong Kong	Hong Kong	Hong Kong		EPI_ISL_498270	Human		Department of Microbiology, The University of Hong Kong	B.6	Older	Asia		19A	Department of Microbiology, The University of Hong Kong		2020-05-08	Kelvin K.W. To et al
India/DL-NCDC7735-CSIR-IGIB/2020	O	35	19A	India	India	Delhi	Delhi		EPI_ISL_482667	Human		National Centre for Disease control (NCDC)	B.6	Older	Asia	Female	19A	NCDC/CSIR-IGIB		2020-05-28	Pramod Kumar# et al
Australia/QLD1361/2020	O		19A	Australia	Australia	Australia	Australia		EPI_ISL_849692	Human			B.6	1-2 days ago	Oceania		19A	PHV-FSS		2020-06-25	Son Nguyen et al. et al
Australia/QLD1360/2020	O		19A	Australia	Australia	Australia	Australia		EPI_ISL_849691	Human			B.6	1-2 days ago	Oceania		19A	PHV-FSS		2020-06-22	Son Nguyen et al. et al
Australia/QLD1058/2020	O		19A	Australia	Australia	Australia	Australia		EPI_ISL_576143	Human			B.6	Older	Oceania		19A	Public Health Virology Laboratory, Forensic and Scientific Services (PHV-FSS)		2020-09-12	Son Nguyen et al. et al
Australia/QLD1340/2020	O		19A	Australia	Australia	Australia	Australia		EPI_ISL_849683	Human			B.6	1-2 days ago	Oceania		19A	PHV-FSS		2020-07-24	Son Nguyen et al. et al
PapuaNewGuinea/8/2020	O	31	19A	Papua New Guinea	Papua New Guinea	Papua New Guinea	Papua New Guinea		EPI_ISL_693478	Human		Central Public Health Laboratory	B.6	Older	Oceania	Male	19A	National Public Health Laboratory, National Centre for Infectious Diseases		2020-09-01	Tze Minn Mak et al
PapuaNewGuinea/3/2020	O	49	19A	Papua New Guinea	Papua New Guinea	Papua New Guinea	Papua New Guinea		EPI_ISL_693473	Human		Central Public Health Laboratory	B.6	Older	Oceania	Male	19A	National Public Health Laboratory, National Centre for Infectious Diseases		2020-08-21	Tze Minn Mak et al
PapuaNewGuinea/5/2020	O	43	19A	Papua New Guinea	Papua New Guinea	Papua New Guinea	Papua New Guinea		EPI_ISL_693475	Human		Central Public Health Laboratory	B.6	Older	Oceania	Female	19A	National Public Health Laboratory, National Centre for Infectious Diseases		2020-07-20	Tze Minn Mak et al
PapuaNewGuinea/1/2020	O	41	19A	Papua New Guinea	Papua New Guinea	Papua New Guinea	Papua New Guinea		EPI_ISL_693471	Human		Central Public Health Laboratory	B.6	Older	Oceania	Male	19A	National Public Health Laboratory, National Centre for Infectious Diseases		2020-07-21	Tze Minn Mak et al
PapuaNewGuinea/10/2020	O	62	19A	Papua New Guinea	Papua New Guinea	Papua New Guinea	Papua New Guinea		EPI_ISL_693480	Human		Central Public Health Laboratory	B.6	Older	Oceania	Male	19A	National Public Health Laboratory, National Centre for Infectious Diseases		2020-09-28	Tze Minn Mak et al
PapuaNewGuinea/13/2020	O		19A	Papua New Guinea	Papua New Guinea	Papua New Guinea	Papua New Guinea		EPI_ISL_693483	Human		Central Public Health Laboratory	B.6	Older	Oceania	Male	19A	National Public Health Laboratory, National Centre for Infectious Diseases		2020-10-06	Tze Minn Mak et al
PapuaNewGuinea/9/2020	O	25	19A	Papua New Guinea	Papua New Guinea	Papua New Guinea	Papua New Guinea		EPI_ISL_693479	Human		Central Public Health Laboratory	B.6	Older	Oceania	Female	19A	National Public Health Laboratory, National Centre for Infectious Diseases		2020-09-14	Tze Minn Mak et al
PapuaNewGuinea/7/2020	O	41	19A	Papua New Guinea	Papua New Guinea	Papua New Guinea	Papua New Guinea		EPI_ISL_693477	Human		Central Public Health Laboratory	B.6	Older	Oceania	Female	19A	National Public Health Laboratory, National Centre for Infectious Diseases		2020-08-29	Tze Minn Mak et al
PapuaNewGuinea/12/2020	O		19A	Papua New Guinea	Papua New Guinea	Papua New Guinea	Papua New Guinea		EPI_ISL_693482	Human		Central Public Health Laboratory	B.6	Older	Oceania	Female	19A	National Public Health Laboratory, National Centre for Infectious Diseases		2020-10-06	Tze Minn Mak et al
PapuaNewGuinea/11/2020	O		19A	Papua New Guinea	Papua New Guinea	Papua New Guinea	Papua New Guinea		EPI_ISL_693481	Human		Central Public Health Laboratory	B.6	Older	Oceania	Female	19A	National Public Health Laboratory, National Centre for Infectious Diseases		2020-09-15	Tze Minn Mak et al
Australia/SA02/2020	O	60	19A	Australia	Australia	South Australia	South Australia		EPI_ISL_480779	Human		Victorian Infectious Diseases Reference Laboratory (VIDRL)	B.1	Older	Oceania	Female	19A	VIDRL and MDU-PHL		2020-01-30	Caly L. et al B
Australia/SAP214/2020	O		19A	Australia	Australia	South Australia	South Australia		EPI_ISL_468032	Human		SA Pathology	B.1	Older	Oceania		19A	SA Pathology		2020-01-30	Lex Leong et al
Australia/SAP305/2020	O		19A	Australia	Australia	South Australia	South Australia		EPI_ISL_468037	Human		SA Pathology	B.1	Older	Oceania		19A	SA Pathology		2020-01-30	Lex Leong et al
Lithuania/T-2113/2020	O	45	19A	Lithuania	Lithuania	Telsiai	Telsiai		EPI_ISL_802859	Human		Vilnius University Hospital Santaros Klinikos, Vilnius University	B.1.177	One week ago	Europe	Male	19A	Institute of Biotechnology, Life Sciences Center, Vilnius University		2020-11-28	Emilija Vasiliunaite et al
Lithuania/T-915/2020	G	76	19A	Lithuania	Lithuania	Vilnius	Vilnius		EPI_ISL_802862	Human	Ukmerge	Vilnius University Hospital Santaros Klinikos, Vilnius University	B.1.177	One week ago	Europe	Male	19A	Institute of Biotechnology, Life Sciences Center, Vilnius University		2020-11-11	Emilija Vasiliunaite et al
Shanghai/SH0025/2020	G	81	19A	China	China	Shanghai	Shanghai		EPI_ISL_416334	Human		Shanghai Public Health Clinical Center, Shanghai Medical College, Fudan University	B.1	Older	Asia	Male	19A	National Research Center for Translational Medicine (Shanghai), Ruijin Hospital affiliated to Shanghai Jiao Tong University School of Medicine & Shanghai Public Health Clinical Center		2020-02-06	Shengyue Wang et al
Colombia/CUN-INS-96791/2020	G	71	19A	Colombia	Colombia	Cundinamarca	Cundinamarca		EPI_ISL_498167	Human	Suesca	Instituto Nacional de Salud, BogotÃ¡, Colombia	B.1	Older	South America	Male	19A	Instituto Nacional de Salud, BogotÃ¡, Colombia		2020-04-03	Katherine Laiton-Donato et al A
Uganda/UG005/2020	G		19A	Uganda	Uganda	Uganda	Uganda		EPI_ISL_451187	Human		Uganda Virus Research Institute	B.1.5	Older	Africa		19A	MRC/UVRI & LSHTM Uganda Research Unit		2020-03-27	Dan Lule Bugembe et al (https://dx.doi.org/10.3201/eid2610.202575)
DominicanRepublic/ICGEB_UNIBE258/2020	GH		19A	Dominican Republic	Dominican Republic	Dominican Republic	Dominican Republic		EPI_ISL_523812	Human		Universidad Iberoamericana, Instituto de Medicina Tropical & Salud Global	B.1	Older	North America	Male	19A	International Centre for Genetic Engineering and Biotechnology (ICGEB) and ARGO Open Lab Platform		2020-03-04	Robert Paulino-Ramirez et al
Bahrain/920319237_S17_L001/2020	GH		19A	Bahrain	Bahrain	Bahrain	Bahrain	MW228056.1	EPI_ISL_632267	Human		Communicable Disease Laboratory, Public Health Directorate	B.1	Older	Asia		19A	Communicable Disease Laboratory, Public Health Directorate		2020-07-26	AlWasti et al
Egypt/EGY-025/2020	GH		19A	Egypt	Egypt	Egypt	Egypt	MT947079.1	EPI_ISL_526980	Human		Biological prevention, army	B.1	Older	Africa		19A	Biological prevention, army		2020-08-14	Seadawy et al
Egypt/EGY-026/2020	GH		19A	Egypt	Egypt	Egypt	Egypt	MT947080.1	EPI_ISL_526981	Human		Biological prevention, army	B.1	Older	Africa		19A	Biological prevention, army		2020-08-14	Seadawy et al
Egypt/EGY-S033/2020	GH		19A	Egypt	Egypt	Egypt	Egypt	MT947155.1	EPI_ISL_526988	Human		Biological prevention, army	B.1	Older	Africa		19A	Biological prevention, army		2020-08-17	Seadawy et al
Egypt/EGY-Cairo/2020	GH		19A	Egypt	Egypt	Egypt	Egypt		EPI_ISL_794634	Human		Biology, MCL	B.1	One week ago	Africa		19A	Biology, MCL		2020-12-01	Seadawy et al
Egypt/EGY-045/2020	GH		19A	Egypt	Egypt	Egypt	Egypt	MT947169.1	EPI_ISL_527001	Human		Biological prevention, army	B.1	Older	Africa		19A	Biological prevention, army		2020-08-22	Seadawy et al
Finland/FIN-25/2020	G	24	20A	Finland	Italy	Helsinki	Lombardy		EPI_ISL_412971	Human		HUS Diagnostiikkakeskus, Hallinto	B.1.5	Older	Europe	Female	20A	Department of Virology Faculty of Medicine, Medicum University of Helsinki		2020-02-25	Teemu Smura et al B (https://dx.doi.org/10.1002/jmv.25773)
Bangladesh/DNAS_DRCIM_isl_1-003/2020	G	47	20A	Bangladesh	Bangladesh	Dhaka	Dhaka		EPI_ISL_774900	Human		Designated Reference Institute for Chemical Measurements (DRICM)	B.1	One week ago	Asia	Male	20A	DNA SOLUTION LTD.		2020-04-29	Md. Imran Khan et al
Italy/CAM-TIGEM-933/2020	G	62	20A	Italy	Italy	Campania	Campania		EPI_ISL_833532	Human		Istituto Zooprofilattico Sperimentale del Mezzogiorno	B.1.5	3-7 days ago	Europe	Male	20A	TIGEM		2020-05-07	Patrizia Annunziata et al
Bahrein/BAH-09/2020	G		20A	Bahrain	Bahrain	Bahrain	Bahrain		EPI_ISL_483550	Human		Kingdom of Bahrein Ministry of Health	B.1.199	Older	Asia		20A	Erasmus Medical Center		2020-03-18	Bas Oude Munnink et al
Mongolia/Imp3989/2020	G	32	20A	Mongolia	Mongolia	Mongolia	Mongolia		EPI_ISL_467666	Human		Virology lab, NIC, NCCD, Ulaanbaatar, Mongolia	B.1	Older	Asia	Male	20A	National Centre for Communicable Deseases (NCCD)		2020-03-25	Naranzul Ts et al
DRC/191/2020	G	26	20A	Democratic Republic of the Congo	Democratic Republic of the Congo	Kinshasa	Kinshasa		EPI_ISL_417955	Human		Viral Respiratory Lab, National Institute for Biomedical Research (INRB)	B.1.128	Older	Africa	Female	20A	Pathogen Sequencing Lab, National Institute for Biomedical Research (INRB)		2020-03-21	Placide Mbala-Kingebeni et al (https://virological.org/t/phylogenetic-analysis-of-sars-cov-2-in-drc/528)
Canada/UN-CRCHUM-PostFreeze-9/2020	G		20A	Canada	Canada	Canada	Canada		EPI_ISL_667774	Human		Microbiology, Infectious Diseases and Immunology, Centre de Recherche du Centre Hospitalier de l'Universite de Montreal	B.1.128	Older	North America		20A	Microbiology, Infectious Diseases and Immunology, Centre de Recherche du Centre Hospitalier de l'Universite de Montreal		2020-09-04	Benoit et al
Guadeloupe/IPG-7321/2020	G	60	20A	Guadeloupe	Guadeloupe	Basse-Terre	Basse-Terre		EPI_ISL_613421	Human		Institut Pasteur de la Guadeloupe	B.1	Older	North America	Female	20A	Institut Pasteur de la Guadeloupe		2020-03-14	Marion Barbet et al A
SouthAfrica/KRISP-K003550/2020	G		20A	South Africa	South Africa	KwaZulu-Natal	KwaZulu-Natal		EPI_ISL_602864	Human	iLembe	NHLS-IALCH	B.1.140	Older	Africa		20A	KRISP, KZN Research Innovation and Sequencing Platform		2020-09-25	Giandhari J et al
Ecuador/USFQ-026/2020	G	88	20A	Ecuador	Ecuador	Los Rios	Los Rios		EPI_ISL_481244	Human	Babahoyo	Hospital IESS Babahoyo	B.1	Older	South America	Male	20A	Institute of Microbiology, Universidad San Francisco de Quito		2020-04-17	BelÃ©n Prado-Vivar et al
Ecuador/USFQ-402/2020	G		20A	Ecuador	Ecuador	Pastaza	Pastaza		EPI_ISL_660532	Human	Puyo	Institute of Microbiology, Universidad San Francisco de Quito	B.1	Older	South America		20A	Institute of Microbiology, Universidad San Francisco de Quito		2020-10-02	Sully MÃ¡rquez et al
Ecuador/USFQ-222/2020	G		20A	Ecuador	Ecuador	Loja	Loja		EPI_ISL_539791	Human	Macara	Institute of Microbiology, Universidad San Francisco de Quito	B.1	Older	South America		20A	Institute of Microbiology, Universidad San Francisco de Quito		2020-08-15	BelÃ©n Prado-Vivar et al
Ecuador/USFQ-487/2020	G		20A	Ecuador	Ecuador	Cotopaxi	Cotopaxi		EPI_ISL_660534	Human	Latacunga	Institute of Microbiology, Universidad San Francisco de Quito	B.1	Older	South America		20A	Institute of Microbiology, Universidad San Francisco de Quito		2020-10-05	Sully MÃ¡rquez et al
Ecuador/USFQ-515/2020	G	66	20A	Ecuador	Ecuador	El Oro	El Oro		EPI_ISL_660538	Human	Machala	Institute of Microbiology, Universidad San Francisco de Quito	B.1	Older	South America	Male	20A	Institute of Microbiology, Universidad San Francisco de Quito		2020-10-10	Sully MÃ¡rquez et al
Ecuador/USFQ-509/2020	G	56	20A	Ecuador	Ecuador	El Oro	El Oro		EPI_ISL_660536	Human	Machala	Institute of Microbiology, Universidad San Francisco de Quito	B.1	Older	South America	Female	20A	Institute of Microbiology, Universidad San Francisco de Quito		2020-10-10	Sully MÃ¡rquez et al
Ecuador/USFQ-563/2020	G	51	20A	Ecuador	Ecuador	Imbabura	Imbabura		EPI_ISL_824286	Human	Otavalo	Institute of Microbiology, Universidad San Francisco de Quito	B.1	3-7 days ago	South America	Female	20A	Institute of Microbiology, Universidad San Francisco de Quito		2020-12-28	BelÃ©n Prado-Vivar et al
Ecuador/USFQ-539/2020	G		20A	Ecuador	Ecuador	Santa Elena	Santa Elena		EPI_ISL_697800	Human		Institute of Microbiology, Universidad San Francisco de Quito	B.1	Older	South America		20A	Institute of Microbiology, Universidad San Francisco de Quito		2020-11-30	BelÃ©n Prado-Vivar et al
Ecuador/USFQ-531/2020	G		20A	Ecuador	Ecuador	Sucumbios	Sucumbios		EPI_ISL_697798	Human		Institute of Microbiology, Universidad San Francisco de Quito	B.1	Older	South America		20A	Institute of Microbiology, Universidad San Francisco de Quito		2020-11-30	BelÃ©n Prado-Vivar et al
Ecuador/USFQ-533/2020	G		20A	Ecuador	Ecuador	Sucumbios	Sucumbios		EPI_ISL_697799	Human		Institute of Microbiology, Universidad San Francisco de Quito	B.1	Older	South America		20A	Institute of Microbiology, Universidad San Francisco de Quito		2020-11-30	BelÃ©n Prado-Vivar et al
Luxembourg/LNS4245799/2020	G	26	20A	Luxembourg	Luxembourg	Luxembourg	Luxembourg		EPI_ISL_429753	Human		Laboratoire National de Sante, Microbiology, Virology	B.1	Older	Europe	Female	20A	Laboratoire National de Sante, Microbiology, Epidemiology and Microbial Genomics		2020-03-24	Anke Wienecke-Baldacchino et al
USA/ME-HETL-J0277/2020	G		20A	USA	USA	Maine	Maine		EPI_ISL_755423	Human		Maine Health and Environmental Testing Laboratory	B.1	One month ago	North America		20A	Tewhey Lab, The Jackson Laboratory		2020-10-04	Matluk et al
Finland/FIN03032020A/2020	G	40	20A	Finland	Italy	Helsinki	Italy		EPI_ISL_413602	Human		Department of Virology and Immunology, University of Helsinki and Helsinki University Hospital, Huslab Finland	B.1.5	Older	Europe	Male	20A	Department of Virology, Faculty of Medicine, University of Helsinki, Helsinki, Finland		2020-03-03	Teemu Smura et al A
Ukraine/203100352/2020	G	51	20A	Ukraine	Ukraine	Ukraine	Ukraine		EPI_ISL_512631	Human		National Laboratory for Influenza/Virology reference laboratory, Public Health Center of the Ministry of Health of Ukraine	B.1	Older	Europe	Female	20A	Respiratory Virus Unit, Microbiology Services Colindale, Public Health England		2020-06-24	PHE Covid Sequencing Team et al
CzechRepublic/NRL_9384/2020	G	46	20A	Czech Republic	Czech Republic	Prague	Prague		EPI_ISL_626587	Human		The National Institute of Public Health	B.1	Older	Europe	Female	20A	State Veterinary Institute Prague		2020-09-28	Nagy et al
Peru/ARE-INS-087/2020	G	51	20A	Peru	Peru	Arequipa	Arequipa		EPI_ISL_516626	Human		Laboratorio de Referencia Nacional de Virus Respiratorio. Centro Nacional de Salud Publica. Instituto Nacional de Salud Peru.	B.1	Older	South America	Female	20A	Laboratorio de Referencia Nacional de BiotecnologÃ­a y BiologÃ­a Molecular. Centro Nacional de Salud Publica. Instituto Nacional de Salud Peru.		2020-03-07	Carlos Padilla Rojas et al
Australia/SAP146/2020	G		20A	Australia	Australia	South Australia	South Australia		EPI_ISL_451144	Human		SA Pathology	B.1.252	Older	Oceania		20A	SA Pathology		2020-04-10	Lex Leong et al
Turkey/Ankara_33508/2020	O		20A	Turkey	Turkey	Ankara	Ankara		EPI_ISL_730575	Human		Gazi University Faculty of Medicine, Medical Virology Laboratory	B.1	One month ago	Europe		20A	Gazi University Faculty of Medicine, Medical Virology Laboratory		2020-09-20	Erdem Åžahin et al
Egypt/CCHE57357-P-01/2020	O		20A	Egypt	Egypt	Egypt	Egypt	MW467485.1	EPI_ISL_812850	Human		Genomics Program, Children Cancer Hospital	B.1	One week ago	Africa		20A	Genomics Program, Children Cancer Hospital		2020-06-18	Hatem et al
Pakistan/JRCGR-KHI18/2020	O		20A	Pakistan	Pakistan	Karachi	Karachi	MW447627.1	EPI_ISL_779272	Human		Jamil-ur-Rahman Center for Genome Research, Dr. Panjwani Center for Molecular Medicine and Drug Research	B.1.259	One month ago	Asia		20A	Jamil-ur-Rahman Center for Genome Research, Dr. Panjwani Center for Molecular Medicine and Drug Research		2020-07-02	Shakeel et al
Portugal/PT0254/2020	G		20A	Portugal	Portugal	Portugal	Portugal		EPI_ISL_453968	Human			B.1.91	Older	Europe		20A	Instituto Nacional de Saude (INSA)		2020-04-03	Borges et al et al
NewZealand/20VR3476/2020	G		20A	New Zealand	New Zealand	Canterbury	Canterbury		EPI_ISL_579496	Human		Canterbury Health Laboratories	B.1.91	Older	Oceania	Male	20A	Institute of Environmental Science and Research (ESR)		2020-06-22	Xiaoyun Ren et al
Brazil/RS-6218/2020	G	72	20A	Brazil	Brazil	Rio Grande do Sul	Rio Grande do Sul		EPI_ISL_729836	Human	Porto Alegre	Laboratorio Central de Saude Publica do Estado do Rio Grande do Sul (LACEN-RS)	B.1.91	One month ago	South America	Female	20A	Laboratory of Respiratory Viruses and Measles, Oswaldo Cruz Institute, FIOCRUZ		2020-05-27	Paola Resende et al A
Brazil/RS-00615/2020	G	32	20A	Brazil	Brazil	Rio Grande do Sul	Rio Grande do Sul		EPI_ISL_770567	Human	Linha Nova	LaboratÃ³rio de Microbiologia Molecular - Universidade FEEVALE	B.1.91	One month ago	South America	Female	20A	Bioinformatics Laboratory / LNCC		2020-11-25	Felipe Benites et al
USA/UT-0139/2020	G		20A	USA	USA	Utah	Utah		EPI_ISL_421562	Human		Utah Public Health Laboratory	B.1.5	Older	North America		20A	Utah Public Health Laboratory		2020-03-19	Erin Young et al
Serbia/Subotica-125991705/2020	G		20A	Serbia	Serbia	North BaÄka District	North BaÄka District		EPI_ISL_676589	Human	Subotica	Scientific Veterinary Institute Novi Sad	B.1	Older	Europe		20A	Veterinary Specialized Institute "Kraljevo", Serbia		2020-05-16	Vidanovic et al
France/ARA-SC119/2020	G	73	20A	France	France	Auvergne-RhÃ´ne-Alpes	Auvergne-RhÃ´ne-Alpes		EPI_ISL_700383	Human	Chambery	Centre hospitalier MÃ©tropole Savoie	B.1.183	Older	Europe	Male	20A	CNR Virus des Infections Respiratoires - France SUD		2020-04-13	Antonin Bal et al
Australia/WA314/2020	G		20A	Australia	Australia	Western Australia	Western Australia		EPI_ISL_596857	Human		PathWest Laboratory Medicine WA	B.1	Older	Oceania		20A	PathWest Laboratory Medicine WA Microbial Surveillance Unit		2020-04-09	PathWest Laboratory Medicine WA Microbial Surveillance Unit et al
Morocco/OUA677-19/2020	G		20A	Morocco	Morocco	Ouarzazate	Ouarzazate		EPI_ISL_451400	Human		Laboratoire de Recherche et d'Analyse MÃ©dicale de la Gendarmerie Royale	B.1.5	Older	Africa	Male	20A	Laboratoire de Recherche et d'Analyse MÃ©dicale de la Gendarmerie Royale		2020-04-23	SanaÃ¢ LEMRISS et al (https://dx.doi.org/10.1101/2020.06.23.165902)
SaintBarthelemy/IPG-7329/2020	G	45	20A	Saint BarthÃ©lemy	Saint BarthÃ©lemy	Saint BarthÃ©lemy	Saint BarthÃ©lemy		EPI_ISL_613429	Human		Institut Pasteur de la Guadeloupe	B.1.5	Older	North America	Female	20A	Institut Pasteur de la Guadeloupe		2020-03-13	Marion Barbet et al A
Colombia/AMA-INS-109363/2020	G	84	20A	Colombia	Colombia	Departamento de Amazonas	Departamento de Amazonas		EPI_ISL_526949	Human		Instituto Nacional de Salud, BogotÃ¡, Colombia	B.1	Older	South America	Female	20A	Instituto Nacional de Salud, BogotÃ¡, Colombia		2020-05-11	Katherine Laiton-Donato et al A
England/ALDP-EE48FD/2021	G		20A	United Kingdom	United Kingdom	England	England		EPI_ISL_835083	Human		Lighthouse Lab in Alderley Park	B.1	3-7 days ago	Europe		20A	Wellcome Sanger Institute for the COVID-19 Genomics UK (COG-UK) Consortium		2021-01-04	Jacquelyn Wynn et al
SouthAfrica/NHLS-UCT-GS-2135/2020	G	84	20A	South Africa	South Africa	Western Cape Province	Western Cape Province		EPI_ISL_700417	Human	Oudtshoorn	Oudtshoorn Hospital wc OUD	B.1.5	Older	Africa	Male	20A	NHLS/UCT		2020-09-19	Arash Iranzadeh et al
SouthAfrica/NHLS-UCT-GS-0675/2020	GR	27	20A	South Africa	South Africa	Western Cape Province	Western Cape Province		EPI_ISL_700484	Human	Knysna	Knysna Hospital wc KNY	B.1.1.34	Older	Africa	Female	20A	NHLS/UCT		2020-10-19	Arash Iranzadeh et al
Luxembourg/LNS0000001/2020	G	41	20A	Luxembourg	Luxembourg	Luxembourg	Luxembourg		EPI_ISL_419562	Human	Luxembourg	Laboratoire National de SantÃ©, Microbiology, Virology	B.1.5	Older	Europe	Male	20A	Laboratoire National de SantÃ©, Microbiology, Epidemiology and Microbial Genomics		2020-02-29	Anke Wienecke-Baldacchino et al
Luxembourg/Lux1/2020	G		20A	Luxembourg	Italy	Luxembourg	Italy		EPI_ISL_413593	Human		Laboratoire National de SantÃ©	B.1.5	Older	Europe		20A	Erasmus Medical Center		2020-02-29	David Nieuwenhuijse et al A
Finland/14M13/2020	G	52	20A	Finland	Finland	Finland	Finland		EPI_ISL_418402	Human		Department of Virology and Immunology, University of Helsinki and Helsinki University Hospital, Huslab Finland	B.1	Older	Europe	Male	20A	Department of Virology, Faculty of Medicine, University of Helsinki, Helsinki, Finland		2020-03-14	Teemu Smura et al A
Senegal/102/2020	G	7	20A	Senegal	Senegal	Diourbel	Diourbel		EPI_ISL_418214	Human	Touba	Institut Pasteur Dakar	B.1	Older	Africa	Female	20A	Institut Pasteur de Dakar		2020-03-12	Ndongo Dia et al
India/TG-CCMB-OM26/2020	G	63	20A	India	India	Telangana	Telangana		EPI_ISL_644720	Human	Hyderabad	Osmania Medical College	B.1.5	Older	Asia	Female	20A	CSIR-Centre for Cellular and Molecular Biology		2020-09-20	Dr.V.Sudha Rani et al
Rwanda/NRLNAT1005/2020	G	35	20A	Rwanda	Rwanda	Kigali	Kigali		EPI_ISL_735445	Human		Rwanda National Reference Laboratory	B.1.5	One month ago	Africa	Male	20A	GIGA Medical Genomics		2020-10-22	Yvan Butera et al
Rwanda/NRLNAT1006/2020	G	33	20A	Rwanda	Rwanda	Kigali	Kigali		EPI_ISL_735446	Human		Nucleic Acid Testing - Rwanda National Reference Laboratory	B.1.5	One month ago	Africa	Male	20A	GIGA Medical Genomics		2020-10-17	Yvan Butera et al
Rwanda/NRLNAT1008/2020	G	38	20A	Rwanda	Rwanda	Kigali	Kigali		EPI_ISL_735448	Human		Nucleic Acid Testing - Rwanda National Reference Laboratory	B.1.5	One month ago	Africa	Female	20A	GIGA Medical Genomics		2020-10-19	Yvan Butera et al
Rwanda/NRLNAT1003/2020	G	24	20A	Rwanda	Rwanda	Rwanda	Rwanda		EPI_ISL_735437	Human		Nucleic Acid Testing - Rwanda National Reference Laboratory	B.1.5	One month ago	Africa	Male	20A	GIGA Medical Genomics		2020-08-30	Yvan Butera et al
Rwanda/NRLNAT1007/2020	G	41	20A	Rwanda	Rwanda	Kigali	Kigali		EPI_ISL_735447	Human		Nucleic Acid Testing - Rwanda National Reference Laboratory	B.1.94	One month ago	Africa	Male	20A	GIGA Medical Genomics		2020-10-17	Yvan Butera et al
Morocco/refstage1/2020	G		20A	Morocco	Morocco	Morocco	Morocco		EPI_ISL_476559	Human			B.1.5	Older	Africa		20A	Laboratoire Sciences et Technologies de la SantÃ© (STS) Institut SupÃ©rieur des Sciences de la SantÃ© UniversitÃ© Hassan 1er, Settat, Morocco		2020-02-27	Hajar Lemriss et al
Guadeloupe/IPG-7338/2020	G	81	20A	Guadeloupe	Guadeloupe	MÃ©tropole	MÃ©tropole		EPI_ISL_613437	Human		Institut Pasteur de la Guadeloupe	B.1.5	Older	North America	Male	20A	Institut Pasteur de la Guadeloupe		2020-03-22	Marion Barbet et al A
Australia/VIC7169/2020	G	56	20A	Australia	Australia	Victoria	Victoria	MT969355.1	EPI_ISL_521450	Human		Microbiological Diagnostic Unit - Public Health Laboratory (MDU-PHL)	B.1.23	Older	Oceania	Male	20A	MDU-PHL		2020-04-02	Seemann T. et al
Australia/QLD1155/2020	G		20A	Australia	Australia	Australia	Australia		EPI_ISL_639758	Human			B.1	Older	Oceania		20A	Public Health Virology Laboratory, Forensic and Scientific Services (PHV-FSS)		2020-04-01	Son Nguyen et al. et al
Egypt/CPHL-NRC-17/2020	G		20A	Egypt	Egypt	Egypt	Egypt		EPI_ISL_794595	Human		Central Laboratories, Egyptian Ministry of Health and Population	B.1.5	One week ago	Africa		20A	Central Laboratories, Egyptian Ministry of Health and Population		2020-03-25	Roshdy et al
Colombia/DC-INS-79190/2020	G	54	20A	Colombia	Colombia	Bogota	Bogota		EPI_ISL_456120	Human		Instituto Nacional de Salud - Unidad de SecuenciaciÃ³n y AnÃ¡lisis GenÃ³mico	B.1.5	Older	South America	Male	20A	Instituto Nacional de Salud, Universidad Cooperativa de Colombia, Instituto Alexander von Humboldt, Imperial College-London, London School of Hygiene & Tropical Medicine		2020-03-12	Katherine Laiton-Donato et al B (https://dx.doi.org/10.1101/2020.06.02.20120782)
Mexico/CHH-InDRE-46/2020	G	63	20A	Mexico	Mexico	Chihuahua	Chihuahua		EPI_ISL_516614	Human		Instituto de Diagnostico y Referencia Epidemiologicos (INDRE)	B.1.5	Older	North America	Male	20A	Instituto de Diagnostico y Referencia Epidemiologicos (INDRE)		2020-06-28	Ernesto Ramirez-Gonzalez et al
Mexico/GRO-InDRE-91/2020	G	46	20A	Mexico	Mexico	Guerrero	Guerrero		EPI_ISL_658896	Human		Instituto de Diagnostico y Referencia Epidemiologicos (INDRE)	B.1.189	Older	North America	Female	20A	Instituto de Diagnostico y Referencia Epidemiologicos (INDRE)		2020-06-08	Ernesto Ramirez-Gonzalez et al
Mexico/GRO-InDRE-92/2020	G	47	20A	Mexico	Mexico	Guerrero	Guerrero		EPI_ISL_658899	Human		Instituto de Diagnostico y Referencia Epidemiologicos (INDRE)	B.1.189	Older	North America	Female	20A	Instituto de Diagnostico y Referencia Epidemiologicos (INDRE)		2020-07-18	Gisela Barrera-Badillo et al
Mexico/CHP-InDRE-23/2020	G	68	20A	Mexico	Mexico	Chiapas	Chiapas		EPI_ISL_493338	Human		Instituto de Diagnostico y Referencia Epidemiologicos (INDRE)	B.1.189	Older	North America	Female	20A	Instituto de Diagnostico y Referencia Epidemiologicos (INDRE)		2020-05-04	Gisela Barrera-Badillo et al
Mexico/SIN-InDRE-21/2020	G	67	20A	Mexico	Mexico	Sinaloa	Sinaloa		EPI_ISL_493336	Human		Instituto de Diagnostico y Referencia Epidemiologicos (INDRE)	B.1.189	Older	North America	Male	20A	Instituto de Diagnostico y Referencia Epidemiologicos (INDRE)		2020-04-17	Gisela Barrera-Badillo et al
USA/CA-CDPH143/2020	G		20A	USA	USA	California	California		EPI_ISL_754931	Human	Merced County	California Department of Public Health	B.1	One month ago	North America		20A	California Department of Public Health		2020-09-25	CDPH IDLB COVIDNet et al
USA/NM-USAFSAM-S599/2020	G	23	20A	USA	USA	New Mexico	New Mexico		EPI_ISL_831753	Human		United States Air Force School of Aerospace Medicine	B.1.189	3-7 days ago	North America	Male	20A	United States Air Force School of Aerospace Medicine		2020-11-18	Anthony Fries et al
USA/MO-USAFSAM-S643/2020	G	22	20A	USA	USA	Missouri	Missouri		EPI_ISL_831844	Human		United States Air Force School of Aerospace Medicine	B.1.189	3-7 days ago	North America	Male	20A	United States Air Force School of Aerospace Medicine		2020-12-01	Anthony Fries et al
NewZealand/20CHL869065O/2020	G		20A	New Zealand	New Zealand	New Zealand	New Zealand	MT706050.1	EPI_ISL_483060	Human			B.1.5	Older	Oceania		20A	Microbiology, Canterbury Health Laboratories		2020-03-21	Dilcher et al
Ecuador/USFQ-162/2020	G		20A	Ecuador	Ecuador	Zamora-Chinchipe	Zamora-Chinchipe		EPI_ISL_516649	Human	Yantzaza	Institute of Microbiology, Universidad San Francisco de Quito	B.1.223	Older	South America	Male	20A	Institute of Microbiology, Universidad San Francisco de Quito		2020-07-14	Juan JosÃ© Guadalupe et al
Ecuador/USFQ-216/2020	G	66	20A	Ecuador	Ecuador	Azuay	Azuay		EPI_ISL_539788	Human	Cuenca EC	Institute of Microbiology, Universidad San Francisco de Quito	B.1.223	Older	South America	Male	20A	Institute of Microbiology, Universidad San Francisco de Quito		2020-08-05	Andrea Macias et al
EquatorialGuinea/2426/2020	G	57	20A	Equatorial Guinea	Equatorial Guinea	Bioko Norte	Bioko Norte		EPI_ISL_648316	Human	Malabo	Laboratorio de Investigaciones de Baney	B.1.192	Older	Africa	Male	20A	University Hospital Basel, Clinical Bacteriology		2020-04-21	Carlos Cortes et al
EquatorialGuinea/32447/2020	G	48	20A	Equatorial Guinea	Equatorial Guinea	Litoral	Litoral		EPI_ISL_648324	Human	Mbini	Laboratorio de Investigaciones de Baney	B.1.126	Older	Africa	Male	20A	University Hospital Basel, Clinical Bacteriology		2020-07-07	Carlos Cortes et al
EquatorialGuinea/37545/2020	G	34	20A	Equatorial Guinea	Equatorial Guinea	Bioko Norte	Bioko Norte		EPI_ISL_648329	Human	Malabo	Laboratorio de Investigaciones de Baney	B.1.126	Older	Africa	Female	20A	University Hospital Basel, Clinical Bacteriology		2020-07-15	Carlos Cortes et al
EquatorialGuinea/5242/2020	G	21	20A	Equatorial Guinea	Equatorial Guinea	Litoral	Litoral		EPI_ISL_648342	Human	Bata	Laboratorio de Investigaciones de Baney	B.1.126	Older	Africa	Female	20A	University Hospital Basel, Clinical Bacteriology		2020-05-01	Carlos Cortes et al
EquatorialGuinea/3808/2020	G	23	20A	Equatorial Guinea	Equatorial Guinea	Bioko Norte	Bioko Norte		EPI_ISL_648331	Human	Malabo	Laboratorio de Investigaciones de Baney	B.1.192	Older	Africa	Male	20A	University Hospital Basel, Clinical Bacteriology		2020-04-26	Carlos Cortes et al
EquatorialGuinea/49849/2020	G	45	20A	Equatorial Guinea	Equatorial Guinea	Bioko Norte	Bioko Norte		EPI_ISL_648338	Human	Malabo	Laboratorio de Investigaciones de Baney	B.1.192	Older	Africa	Female	20A	University Hospital Basel, Clinical Bacteriology		2020-08-12	Carlos Cortes et al
EquatorialGuinea/31883/2020	G	74	20A	Equatorial Guinea	Equatorial Guinea	Bioko Norte	Bioko Norte		EPI_ISL_648375	Human	Baney	Laboratorio de Investigaciones de Baney	B.1.192	Older	Africa	Female	20A	University Hospital Basel, Clinical Bacteriology		2020-07-06	Carlos Cortes et al
EquatorialGuinea/37030/2020	G	33	20A	Equatorial Guinea	Equatorial Guinea	Bioko Norte	Bioko Norte		EPI_ISL_648327	Human	Baney	Laboratorio de Investigaciones de Baney	B.1.126	Older	Africa	Male	20A	University Hospital Basel, Clinical Bacteriology		2020-07-14	Carlos Cortes et al
EquatorialGuinea/50236/2020	G	30	20A	Equatorial Guinea	Equatorial Guinea	Bioko Norte	Bioko Norte		EPI_ISL_648339	Human	Malabo	Laboratorio de Investigaciones de Baney	B.1.126	Older	Africa	Male	20A	University Hospital Basel, Clinical Bacteriology		2020-08-14	Carlos Cortes et al
EquatorialGuinea/47665/2020	G	32	20A	Equatorial Guinea	Equatorial Guinea	Equatorial Guinea	Equatorial Guinea		EPI_ISL_648379	Human		Laboratorio de Investigaciones de Baney	B.1.126	Older	Africa	Male	20A	University Hospital Basel, Clinical Bacteriology		2020-08-05	Carlos Cortes et al
Gambia/S-3039J/2020	G		20A	Gambia	Gambia	Kombo	Kombo		EPI_ISL_811037	Human		MRCG at LSHTM Genomics lab	B.1.5	One week ago	Africa		20A	MRCG at LSHTM Genomics lab		2020-10-01	Abdul Karim sesay et al
Gambia/S-375/2020	G	30	20A	Gambia	Gambia	Kombo	Kombo		EPI_ISL_811032	Human		MRCG at LSHTM Genomics lab	B.1.5	One week ago	Africa	Female	20A	MRCG at LSHTM Genomics lab		2020-09-07	Abdul Karim sesay et al
Switzerland/BE-ETHZ-300392/2020	G		20A	Switzerland	Switzerland	Bern	Bern	LR898595.1	EPI_ISL_603359	Human		Viollier AG	B.1.5	Older	Europe		20A	Department of Biosystems Science and Engineering, ETH ZÃ¼rich		2020-09-29	Christian Beisel et al
Spain/AR-IBV-98008015/2020	G	61	20A	Spain	Spain	Aragon	Aragon		EPI_ISL_654437	Human	Zaragoza	Servicio de MicrobiologÃ­a, Hospital Miguel Servet, Zaragoza	B.1.5	Older	Europe	Female	20A	SeqCOVID-SPAIN consortium/IBV(CSIC)		2020-09-30	Antonio Rezusta LÃ³pez et al
CzechRepublic/NRL-10720/2020	G	75	20A	Czech Republic	Czech Republic	Czech Republic	Czech Republic		EPI_ISL_693669	Human		The National Institute of Public Health	B.1.5	Older	Europe	Male	20A	State Veterinary Institute Prague		2020-11-03	Nagy et al
Senegal/83403/2020	G	0	20A	Senegal	Senegal	Dakar	Dakar		EPI_ISL_498251	Human		Institut Pasteur de Dakar	B.1.5.12	Older	Africa	Female	20A	Institut Pasteur de Dakar		2020-07-09	Ndongo Dia et al
Senegal/5766/2020	G	30	20A	Senegal	Senegal	Dakar	Dakar		EPI_ISL_481237	Human	Yeumbeul	Institut Pasteur Dakar	B.1.5.12	Older	Africa	Female	20A	Institut Pasteur de Dakar		2020-04-17	Ndongo Dia et al
Senegal/5785/2020	G	58	20A	Senegal	Senegal	Dakar	Dakar		EPI_ISL_481239	Human	Guediawaye	Institut Pasteur Dakar	B.1.5.12	Older	Africa	Female	20A	Institut Pasteur de Dakar		2020-04-17	Ndongo Dia et al
France/PAC-IHUCOVID-1031/2020	G		20A	France	France	Provence-Alpes-CÃ´te d'Azur	Provence-Alpes-CÃ´te d'Azur		EPI_ISL_804485	Human	Marseille	MEPHI, Aix Marseille University	E.1	One week ago	Europe		20A	MEPHI, Aix Marseille University		2020-07-31	Anthony LEVASSEUR et al
Morocco/FMP-60/2020	G	30	20A	Morocco	Morocco	Rabat	Rabat		EPI_ISL_775262	Human		Laboratoire Biolife	B.1.5.12	One week ago	Africa	Male	20A	Laboratoire de Biotechnologie		2020-12-21	Mouna Ouadghiri et al
Italy/CAM-TIGEM-105/2020	G	40	20A	Italy	Italy	Campania	Campania		EPI_ISL_736846	Human		Istituto Zooprofilattico Sperimentale del Mezzogiorno	B.1.5.12	One month ago	Europe	Male	20A	TIGEM		2020-10-26	Patrizia Annunziata et al
Australia/QLD1122/2020	G		20A	Australia	Australia	Australia	Australia		EPI_ISL_593637	Human			B.1.5.12	Older	Oceania		20A	Public Health Virology Laboratory, Forensic and Scientific Services (PHV-FSS)		2020-09-24	Son Nguyen et al. et al
Gambia/NPHL-1212/2020	G		20A	Gambia	Gambia	Kombo	Kombo		EPI_ISL_561215	Human		MRCG at LSHTM Genomics lab	B.1.5.12	Older	Africa	Male	20A	MRCG at LSHTM Genomics lab		2020-06-30	Abdul Karim sesay et al
Gambia/NPHL-2892/2020	G	21	20A	Gambia	Gambia	Kombo	Kombo		EPI_ISL_561302	Human		MRCG at LSHTM Genomics lab	B.1.5.12	Older	Africa	Female	20A	MRCG at LSHTM Genomics lab		2020-09-07	Abdul Karim sesay et al
Gambia/S-422/2020	G	25	20A	Gambia	Gambia	Kombo	Kombo		EPI_ISL_811035	Human		MRCG at LSHTM Genomics lab	B.1.5.12	One week ago	Africa	Male	20A	MRCG at LSHTM Genomics lab		2020-09-22	Abdul Karim sesay et al
Gambia/NPHL-1209/2020	G	39	20A	Gambia	Gambia	Kombo	Kombo		EPI_ISL_561214	Human		MRCG at LSHTM Genomics lab	B.1.5.12	Older	Africa	Male	20A	MRCG at LSHTM Genomics lab		2020-06-30	Abdul Karim sesay et al
Gambia/S-309/2020	G	43	20A	Gambia	Gambia	Kombo	Kombo		EPI_ISL_811017	Human		MRCG at LSHTM Genomics lab	B.1.5.12	One week ago	Africa	Female	20A	MRCG at LSHTM Genomics lab		2020-08-13	Abdul Karim sesay et al
Gambia/S-384/2020	G	23	20A	Gambia	Gambia	Kombo	Kombo		EPI_ISL_811033	Human		MRCG at LSHTM Genomics lab	B.1.5.12	One week ago	Africa	Male	20A	MRCG at LSHTM Genomics lab		2020-09-09	Abdul Karim sesay et al
Gambia/S-3015J/2020	G	42	20A	Gambia	Gambia	Kombo	Kombo		EPI_ISL_810980	Human		MRCG at LSHTM Genomics lab	B.1.5.12	One week ago	Africa	Female	20A	MRCG at LSHTM Genomics lab		2020-09-14	Abdul Karim sesay et al
Gambia/S-418/2020	G	41	20A	Gambia	Gambia	Kombo	Kombo		EPI_ISL_811034	Human		MRCG at LSHTM Genomics lab	B.1.5.12	One week ago	Africa	Male	20A	MRCG at LSHTM Genomics lab		2020-09-22	Abdul Karim sesay et al
Bolivia/26953/2020	G		20A	Bolivia	Bolivia	Beni	Beni		EPI_ISL_837550	Human		Centro Nacional de Enfermedades Tropicales (CENETROP)	B.1.5	3-7 days ago	South America		20A	Laboratory of Respiratory Viruses and Measles, Oswaldo Cruz Institute, FIOCRUZ		2020-05-03	Paola Resende et al A
UnitedArabEmirates/L920632662/2020	G	34	20A	United Arab Emirates	United Arab Emirates	United Arab Emirates	United Arab Emirates		EPI_ISL_520721	Human		Mohammed Bin Rashid University of Medicine and Health Sciences	B.1	Older	Asia	Male	20A	Al Jalila Genomics Center		2020-03-30	Ahmad Abou Tayoun et al
Spain/AR-IBV-97005056/2020	G	92	20A	Spain	Spain	Aragon	Aragon		EPI_ISL_779737	Human	Zaragoza	Servicio de MicrobiologÃ­a, Hospital Miguel Servet, Zaragoza	B.1.5	One week ago	Europe	Female	20A	SeqCOVID-SPAIN consortium/IBV(CSIC)		2020-04-21	Antonio Rezusta LÃ³pez et al
USA/CA-CZB-1823/2020	G		20A	USA	USA	California	California		EPI_ISL_486139	Human	Orange County CA	Orange County Public Health Laboratory	B.1.185	Older	North America		20A	Chan-Zuckerberg Biohub		2020-04-24	CZB Cliahub Consortium et al
Ecuador/USFQ-506/2020	G	80	20A	Ecuador	Ecuador	El Oro	El Oro		EPI_ISL_660535	Human	Machala	Institute of Microbiology, Universidad San Francisco de Quito	B.1	Older	South America	Male	20A	Institute of Microbiology, Universidad San Francisco de Quito		2020-10-10	Sully MÃ¡rquez et al
Iran/GRC-9673/2020	G	35	20A	Iran	Iran	Tehran	Tehran		EPI_ISL_596452	Human		Department of Pathology, School of Medicine, Imam Khomeini Hospital, Tehran University of Medical Sciences	B.1	Older	Asia	Male	20A	Genetics Research Center, University of Social Welfare and Rehabilitation Sciences		2020-05-18	Zohreh Fattahi et al
Australia/SAP090/2020	G		20A	Australia	Australia	South Australia	South Australia		EPI_ISL_451125	Human		SA Pathology	B.1	Older	Oceania		20A	SA Pathology		2020-04-01	Lex Leong et al
Norway/3826/2020	G		20A	Norway	Norway	Rogaland	Rogaland		EPI_ISL_590977	Human		Dept. of Medical Microbiology, Stavanger University Hospital, Helse Stavanger HF	B.1.258	Older	Europe		20A	Norwegian Institute of Public Health, Department of Virology		2020-09-24	Kathrine Stene-Johansen et al
Germany/SH-ChVir20000/2020	G		20A	Germany	Germany	Schleswig-Holstein	Schleswig-Holstein		EPI_ISL_729669	Human		A. Krumbholz, Labor Dr. Krause und Kollegen MVZ GmbH, Kiel	B.1.258	One month ago	Europe		20A	CharitÃ© UniversitÃ¤tsmedizin Berlin, Institut fÃ¼r Virologie		2020-11-04	Victor M Corman et al A
Lithuania/T-88/2020	G	48	20A.yellow	Lithuania	Lithuania	Vilnius	Vilnius		EPI_ISL_802861	Human		Vilnius University Hospital Santaros Klinikos, Vilnius University	B.1.258	One week ago	Europe	Female	20A.yellow	Institute of Biotechnology, Life Sciences Center, Vilnius University		2020-10-13	Emilija Vasiliunaite et al
Australia/SAP531/2020	G	75	20A.yellow	Australia	Australia	South Australia	South Australia		EPI_ISL_622765	Human		SA Pathology	B.1.258	Older	Oceania	Male	20A.yellow	SA Pathology		2020-10-29	Lex Leong et al
Switzerland/BL-42459206/2020	G		20A.yellow	Switzerland	Switzerland	Basel-Land	Basel-Land		EPI_ISL_830764	Human	Muttenz	University Hospital Basel, Clinical Virology	B.1.258	3-7 days ago	Europe	Female	20A.yellow	University Hospital Basel, Clinical Bacteriology		2020-09-27	Tim Roloff et al
Romania/103Hunedoara/2020	G		20A.yellow	Romania	Romania	Hunedoara	Hunedoara		EPI_ISL_807155	Human		Deva County Emergency Hospital	B.1.258	One week ago	Europe	Male	20A.yellow	National Institute of Infectious Diseases-Prof. Dr. Matei Bals Molecular Diagnostics Laboratory		2020-12-23	Leontina Banica et al
Italy/CAM-COTUGNO-133/2021	G	43	20A.yellow	Italy	Italy	Campania	Campania		EPI_ISL_852632	Human		Lab. Microbiologia e Virologia, Cotugno, A.O. dei Colli	B.1.258	1-2 days ago	Europe	Male	20A.yellow	Lab. Microbiologia e Virologia, Cotugno, A.O. dei Colli		2021-01-02	Luigi Atripaldi et al
Austria/CeMM1589/2020	G	31	20A.yellow	Austria	Austria	Carinthia	Carinthia		EPI_ISL_853754	Human	Sittersdorf	Pharmgenetix GmbH	B.1.258.3	1-2 days ago	Europe	Female	20A.yellow	Bergthaler laboratory, CeMM Research Center for Molecular Medicine of the Austrian Academy of Sciences		2020-11-10	Lukas Endler et al
Italy/CAM-TIGEM-1316/2020	G	29	20A.yellow	Italy	Italy	Campania	Campania		EPI_ISL_837500	Human		Istituto Zooprofilattico Sperimentale del Mezzogiorno	B.1.258	3-7 days ago	Europe	Male	20A.yellow	TIGEM		2020-12-26	Patrizia Annunziata et al
Italy/CAM-COTUGNO-18765/2021	G	53	20A.yellow	Italy	Italy	Campania	Campania		EPI_ISL_852828	Human		Lab. Microbiologia e Virologia, Cotugno, A.O. dei Colli	B.1.258	1-2 days ago	Europe	Male	20A.yellow	Lab. Microbiologia e Virologia, Cotugno, A.O. dei Colli		2021-01-01	Luigi Atripaldi et al
Austria/CeMM1569/2020	G	35	20A.yellow	Austria	Austria	Austria	Austria		EPI_ISL_854279	Human		Austrian Agency for Health and Food Safety (AGES)	B.1.258	1-2 days ago	Europe		20A.yellow	Bergthaler laboratory, CeMM Research Center for Molecular Medicine of the Austrian Academy of Sciences		2020-11-04	Lukas Endler et al
Sweden/20-13058/2020	G	30	20A.yellow	Sweden	Sweden	Stockholm	Stockholm		EPI_ISL_831950	Human		ABC	B.1.258	3-7 days ago	Europe	Male	20A.yellow	The Public Health Agency of Sweden		2020-12-29	Department of Microbiology et al
Sweden/20-33510/2020	G	20	20A.yellow	Sweden	Sweden	Dalarna	Dalarna		EPI_ISL_766598	Human		The Public Health Agency of Sweden	B.1.258	One month ago	Europe	Female	20A.yellow	The Public Health Agency of Sweden		2020-12-23	Department of Microbiology et al
Sweden/20-13102/2020	G	61	20A.yellow	Sweden	Sweden	Stockholm	Stockholm		EPI_ISL_789023	Human		ABC	B.1.258	One week ago	Europe	Female	20A.yellow	The Public Health Agency of Sweden		2020-12-29	Department of Microbiology et al
Slovenia/MB21-2/2021	G		20A.yellow	Slovenia	Slovenia	Slovenia	Slovenia		EPI_ISL_846540	Human		National Laboratory for Health, Environment and Food	B.1.258	1-2 days ago	Europe		20A.yellow	National Laboratory for Health, Environment and Food		2021-01-07	Aleksander Mahnic et al
USA/MA-CDC-STM-P003/2020	G	32	20A.yellow	USA	USA	Massachusetts	Massachusetts		EPI_ISL_755590	Human		Helix/Illumina	B.1.258	One month ago	North America	Female	20A.yellow	Genomics and Discovery, Respiratory Viruses Branch, Division of Viral Diseases, Centers for Disease Control and Prevention		2020-12-20	Peter W. Cook et al
Germany/NW-HHU-407/2020	G		20A.yellow	Germany	Germany	North Rhine Westphalia	North Rhine Westphalia		EPI_ISL_718062	Human	Duesseldorf	ZOTZ KLIMAS MVZ DÃ¼sseldorf-Centrum GbR ÃœBAG fÃ¼r Labormedizin, Genetik, Zytologie, Pathologie	B.1.258	Older	Europe		20A.yellow	Center of Medical Microbiology, Virology, and Hospital Hygiene, University of Duesseldorf		2020-11-01	Maximilian Damagnez et al
Austria/CeMM1700/2020	G	66	20A.yellow	Austria	Austria	Austria	Austria		EPI_ISL_853779	Human		Austrian Agency for Health and Food Safety (AGES)	B.1.258	1-2 days ago	Europe		20A.yellow	Bergthaler laboratory, CeMM Research Center for Molecular Medicine of the Austrian Academy of Sciences		2020-11-21	Lukas Endler et al
Croatia/Zagreb-12/2020	G	87	20A.yellow	Croatia	Croatia	Zagreb	Zagreb		EPI_ISL_710549	Human		University Hospital Dubrava	B.1.258	Older	Europe	Male	20A.yellow	RuÄ‘er BoÅ¡kovic Institute; Forensic Science Centre Ivan VuÄetiÄ‡; University of Zagreb Faculty of Science		2020-08-24	Robert BeluÅ¾iÄ‡ et al
Slovakia/UKBA-404/2020	G	27	20A.yellow	Slovakia	Slovakia	Bratislava	Bratislava		EPI_ISL_718252	Human		Institute of Virology, Biomedical Research Center of the Slovak Academy of Sciences, Bratislava	B.1.258	Older	Europe	Female	20A.yellow	Faculty of Natural Sciences, Comenius University, Bratislava		2020-11-30	KristÃ­na BorÅ¡ovÃ¡ et al
Austria/CeMM1826/2020	G	47	20A.yellow	Austria	Austria	Austria	Austria		EPI_ISL_854262	Human		Austrian Agency for Health and Food Safety (AGES)	B.1.258	1-2 days ago	Europe	Female	20A.yellow	Bergthaler laboratory, CeMM Research Center for Molecular Medicine of the Austrian Academy of Sciences		2020-09-18	Lukas Endler et al
Croatia/Zagreb-24/2020	G	82	20A.yellow	Croatia	Croatia	Zagreb	Zagreb		EPI_ISL_710552	Human		University Hospital Dubrava	B.1.258	Older	Europe	Female	20A.yellow	RuÄ‘er BoÅ¡kovic Institute; Forensic Science Centre Ivan VuÄetiÄ‡; University of Zagreb Faculty of Science		2020-09-29	Robert BeluÅ¾iÄ‡ et al
Austria/CeMM1597/2020	G	21	20A.yellow	Austria	Austria	Carinthia	Carinthia		EPI_ISL_854257	Human	Feldkirchen	Pharmgenetix GmbH	B.1.258	1-2 days ago	Europe	Female	20A.yellow	Bergthaler laboratory, CeMM Research Center for Molecular Medicine of the Austrian Academy of Sciences		2020-11-10	Lukas Endler et al
Slovakia/UKBA-403/2020	G	88	20A.yellow	Slovakia	Slovakia	Bratislava	Bratislava		EPI_ISL_718251	Human		Institute of Virology, Biomedical Research Center of the Slovak Academy of Sciences, Bratislava	B.1.258	Older	Europe	Male	20A.yellow	Faculty of Natural Sciences, Comenius University, Bratislava		2020-11-27	ViktÃ³ria HodorovÃ¡ et al
Slovakia/UKBA-608/2020	G	75	20A.yellow	Slovakia	Slovakia	Miloslavov	Miloslavov		EPI_ISL_788985	Human		Institute of Virology, Biomedical Research Center of the Slovak Academy of Sciences, Bratislava	B.1.258	One week ago	Europe	Female	20A.yellow	Faculty of Natural Sciences, Comenius University, Bratislava		2020-11-23	BroÅˆa BrejovÃ¡ et al
Switzerland/LU-UZH-IMV135/2020	G	95	20A.yellow	Switzerland	Switzerland	Lucerne	Lucerne		EPI_ISL_751197	Human		Dienststelle Gesundheit und Sport Kanton Luzern	B.1.258	One month ago	Europe	Female	20A.yellow	Institute of Medical Virology, University of Zurich		2020-12-26	Stefan Schmutz et al
Slovenia/MB21-5/2021	G		20A.yellow	Slovenia	Slovenia	Slovenia	Slovenia		EPI_ISL_848192	Human		National Laboratory for Health, Environment and Food	B.1.258	1-2 days ago	Europe		20A.yellow	National Laboratory for Health, Environment and Food		2021-01-10	Aleksander Mahnic et al
Wales/MILK-9F2396/2020	G		20A.yellow	United Kingdom	United Kingdom	Wales	Wales		EPI_ISL_600913	Human		Lighthouse Lab in Milton Keynes	B.1.258.7	Older	Europe		20A.yellow	Wellcome Sanger Institute for the COVID-19 Genomics UK (COG-UK) consortium		2020-09-24	The Lighthouse Lab in Milton Keynes et al
Wales/MILK-B04933/2020	G		20A.yellow	United Kingdom	United Kingdom	Wales	Wales		EPI_ISL_650959	Human		Department of Pathology, University of Cambridge	B.1.258.7	Older	Europe		20A.yellow	COVID-19 Genomics UK (COG-UK) Consortium		2020-10-24	Aminu S. Jahun et al
BosniaandHerzegovina/AGC-MOS-002/2020	G	27	20A.yellow	Bosnia and Herzegovina	Bosnia and Herzegovina	Mostar	Mostar		EPI_ISL_722201	Human		Vitalis Mostar	B.1.258	Older	Europe	Male	20A.yellow	Alea Genetic Center		2020-11-20	Salihefendic L. et al
Australia/WA539/2020	G		20A.yellow	Australia	Australia	Western Australia	Western Australia		EPI_ISL_794711	Human		PathWest Laboratory Medicine WA	B.1.258	One week ago	Oceania		20A.yellow	PathWest Laboratory Medicine WA Microbial Surveillance Unit		2020-11-09	PathWest Laboratory Medicine WA Microbial Surveillance Unit et al
CzechRepublic/NRL_137-1/2021	G	44	20A.yellow	Czech Republic	Czech Republic	ZlÃ­n Region	ZlÃ­n Region		EPI_ISL_850673	Human	Buchlovice	The National Institute of Public Health	B.1.258	1-2 days ago	Europe	Female	20A.yellow	State Veterinary Institute Prague		2021-01-04	Nagy et al
Iceland/5117/2020	G	33	20A.yellow	Iceland	Iceland	Reykjavik	Reykjavik		EPI_ISL_828804	Human		The National University Hospital of Iceland	B.1.258	3-7 days ago	Europe	Male	20A.yellow	deCODE genetics		2020-11-19	Daniel F Gudbjartsson et al A
Netherlands/ZH-EMC-964/2020	G		20A.yellow	Netherlands	Netherlands	South Holland	South Holland		EPI_ISL_722422	Human		Dutch COVID-19 response team	B.1.258	Older	Europe		20A.yellow	Erasmus Medical Center		2020-10-15	Bas Oude Munnink et al
Australia/WA543/2020	G		20A.yellow	Australia	Australia	Western Australia	Western Australia		EPI_ISL_794715	Human		PathWest Laboratory Medicine WA	B.1.258	One week ago	Oceania		20A.yellow	PathWest Laboratory Medicine WA Microbial Surveillance Unit		2020-11-08	PathWest Laboratory Medicine WA Microbial Surveillance Unit et al
CzechRepublic/NRL-10121/2020	G		20A.yellow	Czech Republic	Czech Republic	Prague	Prague		EPI_ISL_660584	Human		The National Institute of Public Health	B.1.258	Older	Europe	Female	20A.yellow	State Veterinary Institute Prague		2020-10-19	Nagy et al
Denmark/DCGC-3911/2020	G		20A.yellow	Denmark	Denmark	Syddanmark	Syddanmark		EPI_ISL_615632	Human		Department of Virus and Microbiological Special Diagnostics, Statens Serum Institut, Denmark	B.1.258.9	Older	Europe		20A.yellow	Albertsen lab, Department of Chemistry and Bioscience, Aalborg University, Denmark		2020-09-14	Danish Covid-19 Genome Consortia et al
Denmark/DCGC-9739/2020	G		20A.yellow	Denmark	Denmark	Midtjylland	Midtjylland		EPI_ISL_668692	Human		Department of Virus and Microbiological Special Diagnostics, Statens Serum Institut, Copenhagen, Denmark	B.1.258.9	Older	Europe		20A.yellow	Albertsen Lab, Department of Chemistry and Bioscience, Aalborg University, Denmark		2020-11-09	Danish Covid-19 Genome Consortium et al
CzechRepublic/NRL_10398/2020	G	54	20A.yellow	Czech Republic	Czech Republic	Prague	Prague		EPI_ISL_737002	Human		The National Institute of Public Health	B.1.258	One month ago	Europe	Female	20A.yellow	State Veterinary Institute Prague		2020-10-26	Nagy et al
CzechRepublic/NRL_10594/2020	G	56	20A.yellow	Czech Republic	Czech Republic	Central Bohemian Region	Central Bohemian Region		EPI_ISL_737032	Human	BeneÅ¡ov	The National Institute of Public Health	B.1.258	One month ago	Europe	Female	20A.yellow	State Veterinary Institute Prague		2020-10-30	Nagy et al
Germany/NW-HHU-245/2020	G		20A.yellow	Germany	Germany	North Rhine Westphalia	North Rhine Westphalia		EPI_ISL_631378	Human	Cologne	University Hospital Cologne	B.1.258	Older	Europe		20A.yellow	Center of Medical Microbiology, Virology, and Hospital Hygiene, University of Duesseldorf		2020-09-16	Maximilian Damagnez et al
Belgium/rega-11271172/2020	G	62	20A.yellow	Belgium	Belgium	Tongeren	Tongeren		EPI_ISL_735225	Human	Bilzen	UZ Leuven, National Reference Laboratory for Coronaviruses, Laboratory Medicine, Leuven, Belgium	B.1.258	One month ago	Europe	Female	20A.yellow	KU Leuven, Rega Institute, Clinical and Epidemiological Virology		2020-11-27	Tony Wawina-Bokalanga et al
CzechRepublic/NRL-10207/2020	G	34	20A.yellow	Czech Republic	Czech Republic	Prague	Prague		EPI_ISL_660573	Human		The National Institute of Public Health	B.1.258	Older	Europe	Female	20A.yellow	State Veterinary Institute Prague		2020-10-21	Nagy et al
CzechRepublic/NRL-10719/2020	G	43	20A.yellow	Czech Republic	Czech Republic	Central Bohemian Region	Central Bohemian Region		EPI_ISL_693661	Human	KochÃ¡nky	The National Institute of Public Health	B.1.258	Older	Europe	Female	20A.yellow	State Veterinary Institute Prague		2020-11-03	Nagy et al
Norway/6597/2020	G		20A.yellow	Norway	Norway	Nordland	Nordland		EPI_ISL_775400	Human		Nordland Hospital - Bodo, Laboratory Department, Molecular Biology Unit	B.1.258	One week ago	Europe		20A.yellow	Norwegian Institute of Public Health, Department of Virology		2020-12-02	Kathrine Stene-Johansen et al
Germany/SH-ChVir20298/2020	G		20A.yellow	Germany	Germany	Schleswig-Holstein	Schleswig-Holstein		EPI_ISL_729441	Human		A. Krumbholz, Labor Dr. Krause und Kollegen MVZ GmbH, Kiel	B.1.258	One month ago	Europe		20A.yellow	CharitÃ© UniversitÃ¤tsmedizin Berlin, Institut fÃ¼r Virologie		2020-11-13	Victor M Corman et al A
Denmark/DCGC-30942/2021	G		20A.yellow	Denmark	Denmark	Sjaelland	Sjaelland		EPI_ISL_847316	Human		Department of Virus and Microbiological Special Diagnostics, Statens Serum Institut, Copenhagen, Denmark	B.1.258	1-2 days ago	Europe		20A.yellow	Albertsen Lab, Department of Chemistry and Bioscience, Aalborg University, Denmark		2021-01-11	Danish Covid-19 Genome Consortium et al
Australia/NSW1292/2020	G		20A.yellow	Australia	Australia	New South Wales	New South Wales		EPI_ISL_767858	Human	Sydney	Sydney South West Pathology Service (SSWPS) - Royal Prince Alfred Hospital - NSW Health Pathology	B.1.258	One month ago	Oceania		20A.yellow	NSW Health Pathology - Institute of Clinical Pathology and Medical Research; Westmead Hospital; University of Sydney		2020-11-22	CIDM-PH et al. et al
Germany/SH-RKI-I-0084/2020	G	41	20A.yellow	Germany	Germany	Schleswig-Holstein	Schleswig-Holstein		EPI_ISL_831404	Human		Labor Dr. Krause & Kollegen MVZ GmbH	B.1.258	3-7 days ago	Europe		20A.yellow	Robert Koch Institute, Influenza and respiratory viruses FG17 & Bioinformatics MF1, Berlin, Germany		2020-12-07	Dr. Lorentz et al
Poland/NIPH-NIH-10/2020	G	50	20A.yellow	Poland	Poland	Mazowieckie	Mazowieckie		EPI_ISL_846587	Human	Warszawa	National Institute of Public Health - National Institute of Hygiene	B.1.258	1-2 days ago	Europe	Male	20A.yellow	National Institute of Public Health - National Institute of Hygiene		2020-12-16	WoÅ‚kowicz Tomasz et al
Iceland/5395/2020	G	27	20A.yellow	Iceland	Iceland	Reykjavik	Reykjavik		EPI_ISL_829079	Human		deCODE genetics	B.1.258	3-7 days ago	Europe	Female	20A.yellow	deCODE genetics		2020-12-21	Daniel F Gudbjartsson et al A
Sweden/20-09935/2020	G	54	20A.yellow	Sweden	Sweden	Jamtland	Jamtland		EPI_ISL_775534	Human		ABC	B.1.258	One week ago	Europe	Female	20A.yellow	The Public Health Agency of Sweden		2020-12-23	Department of Microbiology et al
CzechRepublic/NRL-10143/2020	G	50	20A.yellow	Czech Republic	Czech Republic	Central Bohemian Region	Central Bohemian Region		EPI_ISL_660577	Human	Krhanice	The National Institute of Public Health	B.1	Older	Europe	Female	20A.yellow	State Veterinary Institute Prague		2020-10-20	Nagy et al
CzechRepublic/NRL_12339/2020	G	22	20A.yellow	Czech Republic	Czech Republic	Usti nad Labem	Usti nad Labem		EPI_ISL_850669	Human	DubÃ­	The National Institute of Public Health	B.1	1-2 days ago	Europe	Male	20A.yellow	State Veterinary Institute Prague		2020-12-17	Nagy et al
Australia/QLD1343/2020	G		20A.yellow	Australia	Australia	Australia	Australia		EPI_ISL_849685	Human			B.1.258	1-2 days ago	Oceania		20A.yellow	PHV-FSS		2020-11-15	Son Nguyen et al. et al
Germany/BE-ChVir-D2013-8255/2020	G		20A.yellow	Germany	Germany	Berlin	Berlin		EPI_ISL_753804	Human		CharitÃ© UniversitÃ¤tsmedizin Berlin, Institut fÃ¼r Virologie/Labor Berlin	B.1.258	One month ago	Europe		20A.yellow	CharitÃ© UniversitÃ¤tsmedizin Berlin, Institut fÃ¼r Virologie		2020-10-19	Victor M Corman et al A
CzechRepublic/NRL_11458/2020	G	76	20A.yellow	Czech Republic	Czech Republic	Usti nad Labem	Usti nad Labem		EPI_ISL_792688	Human		The National Institute of Public Health	B.1.258	One week ago	Europe	Female	20A.yellow	State Veterinary Institute Prague		2020-11-23	Nagy et al
CzechRepublic/NRL_11622/2020	G	67	20A.yellow	Czech Republic	Czech Republic	Prague	Prague		EPI_ISL_792702	Human		The National Institute of Public Health	B.1.258	One week ago	Europe	Female	20A.yellow	State Veterinary Institute Prague		2020-12-01	Nagy et al
Denmark/DCGC-16039/2020	G		20A.yellow	Denmark	Denmark	Midtjylland	Midtjylland		EPI_ISL_714318	Human		Department of Virus and Microbiological Special Diagnostics, Statens Serum Institut, Copenhagen, Denmark	B.1.258.11	Older	Europe		20A.yellow	Albertsen Lab, Department of Chemistry and Bioscience, Aalborg University, Denmark		2020-11-23	Danish Covid-19 Genome Consortium et al
Denmark/DCGC-30542/2021	G		20A.yellow	Denmark	Denmark	Hovedstaden	Hovedstaden		EPI_ISL_847303	Human		Department of Virus and Microbiological Special Diagnostics, Statens Serum Institut, Copenhagen, Denmark	B.1.258.11	1-2 days ago	Europe		20A.yellow	Albertsen Lab, Department of Chemistry and Bioscience, Aalborg University, Denmark		2021-01-11	Danish Covid-19 Genome Consortium et al
Slovakia/UKBA-604/2020	G		20A.yellow	Slovakia	Slovakia	Bratislava	Bratislava		EPI_ISL_788982	Human		Institute of Virology, Biomedical Research Center of the Slovak Academy of Sciences, Bratislava	B.1.258	One week ago	Europe	Female	20A.yellow	Faculty of Natural Sciences, Comenius University, Bratislava		2020-11-12	KristÃ­na BorÅ¡ovÃ¡ et al
Austria/CeMM1545/2020	G	57	20A.yellow	Austria	Austria	Austria	Austria		EPI_ISL_854276	Human		Austrian Agency for Health and Food Safety (AGES)	B.1.258	1-2 days ago	Europe		20A.yellow	Bergthaler laboratory, CeMM Research Center for Molecular Medicine of the Austrian Academy of Sciences		2020-11-04	Lukas Endler et al
CzechRepublic/NRL-9925/2020	G	27	20A.yellow	Czech Republic	Czech Republic	Usti nad Labem	Usti nad Labem		EPI_ISL_660599	Human	Chomutov	The National Institute of Public Health	B.1.258	Older	Europe	Male	20A.yellow	State Veterinary Institute Prague		2020-10-14	Nagy et al
CzechRepublic/NRL_11782-2/2020	G	68	20A.yellow	Czech Republic	Czech Republic	Prague	Prague		EPI_ISL_792704	Human		The National Institute of Public Health	B.1.258	One week ago	Europe	Female	20A.yellow	State Veterinary Institute Prague		2020-12-07	Nagy et al
CzechRepublic/NRL_9818/2020	G	43	20A.yellow	Czech Republic	Czech Republic	Prague	Prague		EPI_ISL_626607	Human		The National Institute of Public Health	B.1.258	Older	Europe	Female	20A.yellow	State Veterinary Institute Prague		2020-10-12	Nagy et al
CzechRepublic/NRL-10244/2020	G	45	20A.yellow	Czech Republic	Czech Republic	Prague	Prague		EPI_ISL_660591	Human		The National Institute of Public Health	B.1.258	Older	Europe	Male	20A.yellow	State Veterinary Institute Prague		2020-10-22	Nagy et al
Mexico/BCN-ALSR-1475/2020	G		20A	Mexico	Mexico	Baja California	Baja California		EPI_ISL_496344	Human	Tijuana	Infectolab	B.1	Older	North America		20A	Andersen lab at Scripps Research		2020-04-28	SEARCH Alliance San Diego with Samuel Navarro Alvarez et al
Finland/13M57/2020	G	78	20A	Finland	Finland	Finland	Finland		EPI_ISL_418391	Human		Department of Virology and Immunology, University of Helsinki and Helsinki University Hospital, Huslab Finland	B.1.5	Older	Europe	Female	20A	Department of Virology, Faculty of Medicine, University of Helsinki, Helsinki, Finland		2020-03-13	Teemu Smura et al A
Jordan/MA-ALSR-2581/2020	G		20A	Jordan	Jordan	Mafraq	Mafraq		EPI_ISL_635779	Human		Biolab Diagnostic Laboratories	B.1	Older	Asia		20A	Andersen lab at Scripps Research		2020-06-01	Issa Abu-Dayyeh et al
Jordan/MA-ALSR-2583/2020	G		20A	Jordan	Jordan	Mafraq	Mafraq		EPI_ISL_635780	Human		Biolab Diagnostic Laboratories	B.1	Older	Asia		20A	Andersen lab at Scripps Research		2020-06-04	Issa Abu-Dayyeh et al
Lebanon/LAU4-53460/2020	G	58	20A	Lebanon	Lebanon	Beirut	Beirut		EPI_ISL_637113	Human		Rafik Hariri University Hospital	B.1	Older	Asia	Male	20A	Microbial Pathogenomics Lab		2020-08-14	Georgi Merhi et al
Australia/SAP607/2021	G		20A	Australia	Australia	South Australia	South Australia		EPI_ISL_812357	Human		SA Pathology	B.1	3-7 days ago	Oceania		20A	SA Pathology		2021-01-07	Lex Leong et al
Australia/SAP609/2021	G		20A	Australia	Australia	South Australia	South Australia		EPI_ISL_812358	Human		SA Pathology	B.1	3-7 days ago	Oceania		20A	SA Pathology		2021-01-09	Lex Leong et al
Malaysia/UNIMAS-15694/2020	GH	44	20A	Malaysia	Malaysia	Sarawak	Sabah		EPI_ISL_718219	Human		Ministry of Health Hospitals	B.1.36.13	Older	Asia	Female	20A	Institute of Health and Community Medicine		2020-10-08	David Perera et al
Malaysia/IMR-WC257003/2020	G	51	20A	Malaysia	Malaysia	Malaysia	Malaysia		EPI_ISL_728178	Human		Institute for Medical Research, Infectious Disease Research Centre, National Institutes of Health, Ministry of Health Malaysia	B.1.5	One month ago	Asia	Male	20A	Institute for Medical Research, Infectious Disease Research Centre, National Institutes of Health, Ministry of Health Malaysia		2020-11-06	Suppiah J et al
Malaysia/IMR-CV140352/2020	G		20A	Malaysia	Malaysia	Malaysia	Malaysia		EPI_ISL_718306	Human		Institute for Medical Research, Infectious Disease Research Centre, National Institutes of Health, Ministry of Health Malaysia	B.1.5	Older	Asia		20A	Institute for Medical Research, Infectious Disease Research Centre, National Institutes of Health, Ministry of Health Malaysia		2020-09-01	Suppiah J et al
Malaysia/IMR-CV138551/2020	G		20A	Malaysia	Malaysia	Malaysia	Malaysia		EPI_ISL_718291	Human		Institute for Medical Research, Infectious Disease Research Centre, National Institutes of Health, Ministry of Health Malaysia	B.1.5	Older	Asia		20A	Institute for Medical Research, Infectious Disease Research Centre, National Institutes of Health, Ministry of Health Malaysia		2020-09-01	Suppiah J et al
Malaysia/IMR-WC194899/2020	G	54	20A	Malaysia	Malaysia	Malaysia	Malaysia		EPI_ISL_728160	Human		Institute for Medical Research, Infectious Disease Research Centre, National Institutes of Health, Ministry of Health Malaysia	B.1.5	One month ago	Asia	Female	20A	Institute for Medical Research, Infectious Disease Research Centre, National Institutes of Health, Ministry of Health Malaysia		2020-10-02	Suppiah J et al
Malaysia/IMR-WC196746/2020	G	39	20A	Malaysia	Malaysia	Malaysia	Malaysia		EPI_ISL_728161	Human		Institute for Medical Research, Infectious Disease Research Centre, National Institutes of Health, Ministry of Health Malaysia	B.1.5	One month ago	Asia	Female	20A	Institute for Medical Research, Infectious Disease Research Centre, National Institutes of Health, Ministry of Health Malaysia		2020-09-30	Suppiah J et al
Malaysia/UNIMAS-15279/2020	G	24	20A	Malaysia	Malaysia	Sarawak	Sabah		EPI_ISL_718210	Human		Ministry of Health Hospitals	B.1.5	Older	Asia	Female	20A	Institute of Health and Community Medicine		2020-10-08	David Perera et al
Malaysia/IMR-WC268551/2020	G		20A	Malaysia	Malaysia	Malaysia	Malaysia		EPI_ISL_728242	Human		Institute for Medical Research, Infectious Disease Research Centre, National Institutes of Health, Ministry of Health Malaysia	B.1.5	One month ago	Asia	Male	20A	Institute for Medical Research, Infectious Disease Research Centre, National Institutes of Health, Ministry of Health Malaysia		2020-11-11	Suppiah J et al
Malaysia/IMR-WC270611/2020	G		20A	Malaysia	Malaysia	Malaysia	Malaysia		EPI_ISL_728245	Human		Institute for Medical Research, Infectious Disease Research Centre, National Institutes of Health, Ministry of Health Malaysia	B.1.5	One month ago	Asia	Male	20A	Institute for Medical Research, Infectious Disease Research Centre, National Institutes of Health, Ministry of Health Malaysia		2020-11-11	Suppiah J et al
Malaysia/IMR-WC186685/2020	G	30	20A	Malaysia	Malaysia	Malaysia	Malaysia		EPI_ISL_728157	Human		Institute for Medical Research, Infectious Disease Research Centre, National Institutes of Health, Ministry of Health Malaysia	B.1.5	One month ago	Asia	Female	20A	Institute for Medical Research, Infectious Disease Research Centre, National Institutes of Health, Ministry of Health Malaysia		2020-09-28	Suppiah J et al
Malaysia/IMR-WC253038/2020	G	50	20A	Malaysia	Malaysia	Malaysia	Malaysia		EPI_ISL_728169	Human		Institute for Medical Research, Infectious Disease Research Centre, National Institutes of Health, Ministry of Health Malaysia	B.1.5	One month ago	Asia	Female	20A	Institute for Medical Research, Infectious Disease Research Centre, National Institutes of Health, Ministry of Health Malaysia		2020-11-02	Suppiah J et al
Malaysia/IMR-WI200/2020	G	37	20A	Malaysia	Malaysia	Malaysia	Malaysia		EPI_ISL_718311	Human		Institute for Medical Research, Infectious Disease Research Centre, National Institutes of Health, Ministry of Health Malaysia	B.1.5	Older	Asia	Female	20A	Institute for Medical Research, Infectious Disease Research Centre, National Institutes of Health, Ministry of Health Malaysia		2020-10-08	Suppiah J et al
Australia/SAP598/2020	G	4	20A	Australia	Australia	South Australia	South Australia		EPI_ISL_755568	Human		SA Pathology	B.1.241	One month ago	Oceania	Male	20A	SA Pathology		2020-12-29	Lex Leong et al
Australia/SAP600/2020	G	28	20A	Australia	Australia	South Australia	South Australia		EPI_ISL_755570	Human		SA Pathology	B.1.241	One month ago	Oceania	Female	20A	SA Pathology		2020-12-30	Lex Leong et al
Malaysia/IMR-WC281546/2020	G	42	20A	Malaysia	Malaysia	Malaysia	Malaysia		EPI_ISL_728253	Human		Institute for Medical Research, Infectious Disease Research Centre, National Institutes of Health, Ministry of Health Malaysia	B.1.5	One month ago	Asia	Female	20A	Institute for Medical Research, Infectious Disease Research Centre, National Institutes of Health, Ministry of Health Malaysia		2020-12-19	Suppiah J et al
Malaysia/IMR-WC268619/2020	G	21	20A	Malaysia	Malaysia	Malaysia	Malaysia		EPI_ISL_728243	Human		Institute for Medical Research, Infectious Disease Research Centre, National Institutes of Health, Ministry of Health Malaysia	B.1.5	One month ago	Asia	Female	20A	Institute for Medical Research, Infectious Disease Research Centre, National Institutes of Health, Ministry of Health Malaysia		2020-11-11	Suppiah J et al
Malaysia/IMR-CV140314/2020	G		20A	Malaysia	Malaysia	Malaysia	Malaysia		EPI_ISL_718304	Human		Institute for Medical Research, Infectious Disease Research Centre, National Institutes of Health, Ministry of Health Malaysia	B.1.5	Older	Asia		20A	Institute for Medical Research, Infectious Disease Research Centre, National Institutes of Health, Ministry of Health Malaysia		2020-09-01	Suppiah J et al
Malaysia/IMR-CV140277/2020	G		20A	Malaysia	Malaysia	Malaysia	Malaysia		EPI_ISL_718302	Human		Institute for Medical Research, Infectious Disease Research Centre, National Institutes of Health, Ministry of Health Malaysia	B.1.5	Older	Asia		20A	Institute for Medical Research, Infectious Disease Research Centre, National Institutes of Health, Ministry of Health Malaysia		2020-09-01	Suppiah J et al
Malaysia/IMR_CV140329/2020	G		20A	Malaysia	Malaysia	Malaysia	Malaysia		EPI_ISL_644672	Human		Institute for Medical Research, Infectious Disease Research Centre, National Institutes of Health, Ministry of Health Malaysia	B.1.5	Older	Asia	Male	20A	Institute for Medical Research, Infectious Disease Research Centre, National Institutes of Health, Ministry of Health Malaysia		2020-09-01	Suppiah J et al
Malaysia/IMR-WI213/2020	G	62	20A	Malaysia	Malaysia	Malaysia	Malaysia		EPI_ISL_718313	Human		Institute for Medical Research, Infectious Disease Research Centre, National Institutes of Health, Ministry of Health Malaysia	B.1.5	Older	Asia	Male	20A	Institute for Medical Research, Infectious Disease Research Centre, National Institutes of Health, Ministry of Health Malaysia		2020-09-29	Suppiah J et al
Malaysia/IMR-WC200594/2020	G		20A	Malaysia	Malaysia	Malaysia	Malaysia		EPI_ISL_728163	Human		Institute for Medical Research, Infectious Disease Research Centre, National Institutes of Health, Ministry of Health Malaysia	B.1.5	One month ago	Asia		20A	Institute for Medical Research, Infectious Disease Research Centre, National Institutes of Health, Ministry of Health Malaysia		2020-09-29	Suppiah J et al
Malaysia/IMR-WI212/2020	G	65	20A	Malaysia	Malaysia	Malaysia	Malaysia		EPI_ISL_718312	Human		Institute for Medical Research, Infectious Disease Research Centre, National Institutes of Health, Ministry of Health Malaysia	B.1.5	Older	Asia	Female	20A	Institute for Medical Research, Infectious Disease Research Centre, National Institutes of Health, Ministry of Health Malaysia		2020-09-29	Suppiah J et al
Malaysia/IMR-WC197307/2020	G	51	20A	Malaysia	Malaysia	Malaysia	Malaysia		EPI_ISL_728162	Human		Institute for Medical Research, Infectious Disease Research Centre, National Institutes of Health, Ministry of Health Malaysia	B.1.5	One month ago	Asia	Female	20A	Institute for Medical Research, Infectious Disease Research Centre, National Institutes of Health, Ministry of Health Malaysia		2020-09-29	Suppiah J et al
Australia/VIC18038/2020	G	30	20A	Australia	Australia	Victoria	Victoria		EPI_ISL_779646	Human		Microbiological Diagnostic Unit - Public Health Laboratory (MDU-PHL)	B.1.5	One week ago	Oceania	Male	20A	MDU-PHL		2020-12-30	Seemann T. et al
Malaysia/UNIMAS-15768/2020	G	38	20A	Malaysia	Malaysia	Sarawak	Sarawak		EPI_ISL_718180	Human		Ministry of Health Hospitals	B.1.5	Older	Asia	Male	20A	Institute of Health and Community Medicine		2020-11-10	David Perera et al
Malaysia/UNIMAS-B021/2020	G	29	20A	Malaysia	Malaysia	Sarawak	Sarawak		EPI_ISL_718204	Human		Borneo Medical Centre	B.1.5	Older	Asia	Female	20A	Institute of Health and Community Medicine		2020-10-25	David Perera et al
Malaysia/UNIMAS-B074/2020	G	36	20A	Malaysia	Malaysia	Sarawak	Sarawak		EPI_ISL_718176	Human		Borneo Medical Centre	B.1.5	Older	Asia	Male	20A	Institute of Health and Community Medicine		2020-11-08	David Perera et al
Malaysia/UNIMAS-B040/2020	G	40	20A	Malaysia	Malaysia	Sarawak	Sarawak		EPI_ISL_718178	Human		Borneo Medical Centre	B.1.5	Older	Asia	Male	20A	Institute of Health and Community Medicine		2020-10-25	David Perera et al
Malaysia/UNIMAS-B051/2020	G	41	20A	Malaysia	Malaysia	Sarawak	Sarawak		EPI_ISL_718182	Human		Borneo Medical Centre	B.1.5	Older	Asia	Female	20A	Institute of Health and Community Medicine		2020-10-27	David Perera et al
Malaysia/UNIMAS-15796/2020	G	28	20A	Malaysia	Malaysia	Sarawak	Sarawak		EPI_ISL_718202	Human		Ministry of Health Hospitals	B.1.5	Older	Asia	Female	20A	Institute of Health and Community Medicine		2020-11-23	David Perera et al
Malaysia/UNIMAS-B073/2020	G	58	20A	Malaysia	Malaysia	Sarawak	Sarawak		EPI_ISL_718185	Human		Borneo Medical Centre	B.1.5	Older	Asia	Female	20A	Institute of Health and Community Medicine		2020-11-08	David Perera et al
Malaysia/UNIMAS-15765/2020	G	30	20A	Malaysia	Malaysia	Sarawak	Sarawak		EPI_ISL_718184	Human		Ministry of Health Hospitals	B.1.5	Older	Asia	Male	20A	Institute of Health and Community Medicine		2020-11-09	David Perera et al
Malaysia/UNIMAS-15764/2020	G	22	20A	Malaysia	Malaysia	Sarawak	Sarawak		EPI_ISL_718186	Human		Ministry of Health Hospitals	B.1.5	Older	Asia	Male	20A	Institute of Health and Community Medicine		2020-11-13	David Perera et al
Hungary/MH-13211/2020	G	48	20A	Hungary	Hungary	Pest County	Pest County		EPI_ISL_526225	Human		Hungarian Defence Forces Military Medical Centre	B.1.5	Older	Europe	Male	20A	National Laboratory of Virology, SzentÃ¡gothai Research Centre		2020-07-06	Endre GÃ¡bor TÃ³th et al
Belarus/HO-RII-MH11354S/2020	G	47	20A	Belarus	Belarus	Gomel Region	Gomel Region		EPI_ISL_754232	Human	Kalinkavichy	The Republican Research and Practical Center for Epidemiology and Microbiology (RRPCEM)	B.1.5	One month ago	Europe	Female	20A	WHO National Influenza Centre Russian Federation		2020-11-24	Elena Gasich et al
Belarus/MI-RII-MH11355S/2020	G	60	20A	Belarus	Belarus	Minsk Region	Minsk Region		EPI_ISL_754233	Human	Kolodishchi	The Republican Research and Practical Center for Epidemiology and Microbiology (RRPCEM)	B.1.5	One month ago	Europe	Male	20A	WHO National Influenza Centre Russian Federation		2020-11-23	Elena Gasich et al
Finland/24SS6bF7/2020	G	49	20A	Finland	Finland	Uusimaa	Uusimaa		EPI_ISL_759838	Human		Department of Virology and Immunology, University of Helsinki and Helsinki University Hospital, Huslab Finland	B.1	One month ago	Europe	Male	20A	Department of Virology, Faculty of Medicine, University of Helsinki, Helsinki, Finland		2020-09-24	Teemu Smura et al A
Singapore/1084/2020	G	35	20A	Singapore	Singapore	Singapore	Singapore		EPI_ISL_596474	Human		National Public Health Laboratory, National Centre for Infectious Diseases	B.1	Older	Asia	Female	20A	National Public Health Laboratory, National Centre for Infectious Diseases		2020-09-21	Tze Minn Mak et al
Singapore/1087/2020	G	5	20A	Singapore	Singapore	Singapore	Singapore		EPI_ISL_596477	Human		National Public Health Laboratory, National Centre for Infectious Diseases	B.1	Older	Asia	Male	20A	National Public Health Laboratory, National Centre for Infectious Diseases		2020-09-25	Tze Minn Mak et al
USA/OR-OHSU-1075/2020	G	19	20A	USA	USA	Oregon	Oregon		EPI_ISL_525964	Human	Yamhill County	OHSU Lab Services Molecular Microbiology Lab	B.1	Older	North America	Female	20A	Oregon SARS-CoV-2 Genome Sequencing Center		2020-07-09	Brendan L. O'Connell et al
SouthAfrica/UFS-VIRO-NGS-9/2020	G	15	20A	South Africa	South Africa	Free State	Free State		EPI_ISL_682352	Human		NHLS Universitas Academic	B.1.221	Older	Africa	Female	20A	UFS Virology		2020-10-14	PA Bester et al
USA/CA-ALSR-4529/2020	G		20A	USA	USA	California	California		EPI_ISL_666989	Human	San Diego	San Diego County Public Health Laboratory	B.1	Older	North America		20A	Andersen lab at Scripps Research		2020-10-21	SEARCH Alliance San Diego with Tracy Basler et al
USA/ND-USAFSAM-S471/2020	G	42	20A	USA	USA	North Dakota	North Dakota		EPI_ISL_831768	Human		United States Air Force School of Aerospace Medicine	B.1.5	3-7 days ago	North America	Male	20A	United States Air Force School of Aerospace Medicine		2020-10-05	Anthony Fries et al
USA/CO-CDC-STM-A100091/2021	G	27	20A	USA	USA	Colorado	Colorado		EPI_ISL_850952	Human		Helix/Illumina	B.1	1-2 days ago	North America	Male	20A	Genomics and Discovery, Respiratory Viruses Branch, Division of Viral Diseases, Centers for Disease Control and Prevention		2021-01-04	Peter W. Cook et al
USA/ME-HETL-J0554/2021	G		20A	USA	USA	Maine	Maine		EPI_ISL_832877	Human		Maine HETL	B.1	3-7 days ago	North America		20A	Tewhey Lab, The Jackson Laboratory		2021-01-02	Matluk et al
SouthAfrica/NHLS-UCT-GP-5164/2020	G	72	20A	South Africa	South Africa	Western Cape Province	Western Cape Province		EPI_ISL_700591	Human	Klipfontein	Dr Abdurahman CDC wc DAC	B.1.5.19	Older	Africa	Female	20A	NHLS/UCT		2020-04-22	Arash Iranzadeh et al
SouthAfrica/NHLS-UCT-GS-1353/2020	G	48	20A	South Africa	South Africa	Western Cape Province	Western Cape Province		EPI_ISL_700548	Human	Mossel Bay	Alma CDC wc AHC	B.1.5.19	Older	Africa	Female	20A	NHLS/UCT		2020-11-02	Arash Iranzadeh et al
SouthAfrica/NHLS-UCT-GS-2030/2020	G	34	20A	South Africa	South Africa	Western Cape Province	Western Cape Province		EPI_ISL_640122	Human		Groote Schuur Hospital wc GSH	B.1.5.19	Older	Africa	Male	20A	NHLS/UCT		2020-09-18	Arash Iranzadeh et al
SouthAfrica/NHLS-UCT-GS-1026/2020	G	30	20A	South Africa	South Africa	Western Cape Province	Western Cape Province		EPI_ISL_700497	Human	George	George Hospital wc GRH	B.1.5.19	Older	Africa	Male	20A	NHLS/UCT		2020-10-27	Arash Iranzadeh et al
USA/CT-Yale-488/2020	G		20A	USA	USA	Connecticut	Connecticut		EPI_ISL_729766	Human		Yale Pathology Lab	B.1.228	One month ago	North America		20A	Grubaugh Lab - Yale School of Public Health		2020-10-12	Joseph Fauver et al
USA/OK-ADDL-01/2020	G		20A	USA	USA	Oklahoma	Oklahoma	MT998442.1	EPI_ISL_535364	Human		Oklahoma Animal Disease Diagnostic Laboratory	B.1.243	Older	North America		20A	Oklahoma Animal Disease Diagnostic Laboratory		2020-04-10	Sai Narayanan et al
USA/ME-HETL-J0227/2020	G		20A	USA	USA	Maine	Maine		EPI_ISL_755387	Human		Maine Health and Environmental Testing Laboratory	B.1.230	One month ago	North America		20A	Tewhey Lab, The Jackson Laboratory		2020-09-25	Matluk et al
USA/WI-UW-2569/2021	G		20A	USA	USA	Wisconsin	Wisconsin		EPI_ISL_788942	Human	Dane County	University of Wisconsin-Madison AIDS Vaccine Research Laboratories	B.1.5	One week ago	North America		20A	University of Wisconsin-Madison AIDS Vaccine Research Laboratories		2021-01-04	Gage Moreno et al
USA/NV-CDC-2-3693472/2020	G		20A	USA	USA	Nevada	Nevada	MW460881.1	EPI_ISL_803103	Human		Respiratory Viruses Branch, Centers for Disease Control and Prevention	B.1.230	One week ago	North America		20A	Respiratory Viruses Branch, Centers for Disease Control and Prevention		2020-11-09	Queen et al
Mexico/BCN-ALSR-2513/2020	G		20A	Mexico	Mexico	Baja California	Baja California		EPI_ISL_635518	Human	Tijuana	Centro de Diagnâˆšâ‰¥stico COVID-19 UABC Tijuana	B.1.230	Older	North America		20A	Andersen lab at Scripps Research		2020-06-15	SEARCH Alliance San Diego with Idanya RubÃ­ SerafÃ­n Higuera et al
USA/CA-ALSR-3323/2020	G		20A	USA	USA	California	California		EPI_ISL_635963	Human	San Diego	San Diego County Public Health Laboratory	B.1.243	Older	North America		20A	Andersen lab at Scripps Research		2020-09-22	SEARCH Alliance San Diego with Tracy Basler et al
USA/HI-H200719/2020	G		20A	USA	USA	Hawaii	Hawaii		EPI_ISL_753240	Human		State Laboratories Division, Hawaii State Department of Health	B.1.5	One month ago	North America		20A	State Laboratories Division, Hawaii State Department of Health		2020-12-01	Pamela O'Brien et al
USA/OR-OHSU-4521/2020	G	52	20A	USA	USA	Oregon	Oregon		EPI_ISL_832720	Human	Washington County OR	OHSU Lab Services Molecular Microbiology Lab	B.1.5	3-7 days ago	North America	Female	20A	Oregon SARS-CoV-2 Genome Sequencing Center		2020-11-06	Brendan L. O'Connell et al
Mexico/BCN-InDRE-52/2020	G	20	20A	Mexico	Mexico	Baja California	Baja California		EPI_ISL_516612	Human		Instituto de Diagnostico y Referencia Epidemiologicos (INDRE)	B.1.5	Older	North America	Male	20A	Instituto de Diagnostico y Referencia Epidemiologicos (INDRE)		2020-07-06	Ernesto Ramirez-Gonzalez et al
Mexico/OAX-InDRE-61/2020	G	32	20A	Mexico	Mexico	Oaxaca	Oaxaca		EPI_ISL_576264	Human		Instituto de Diagnostico y Referencia Epidemiologicos (INDRE)	B.1.228	Older	North America	Female	20A	Instituto de Diagnostico y Referencia Epidemiologicos (INDRE)		2020-08-18	Ernesto Ramirez-Gonzalez et al
USA/WA-UW-29741/2020	G		20A	USA	USA	Washington	Washington		EPI_ISL_717778	Human		UW Virology Lab	B.1.243	Older	North America		20A	UW Virology Lab		2020-09-28	Pavitra Roychoudhury et al
USA/WA-S3193/2020	G		20A	USA	USA	Washington	Washington	MW474352.1	EPI_ISL_807123	Human	Yakima County	Washington State Department of Health	B.1.243	One week ago	North America		20A	Seattle Flu Study		2020-11-20	Deborah A. Nickerson et al
USA/CA-CZB-13766/2020	G		20A	USA	USA	California	California		EPI_ISL_739033	Human	Alameda County	Alameda County Public Health Lab	B.1.243	One month ago	North America		20A	Chan-Zuckerberg Biohub		2020-09-18	CZB Cliahub Consortium et al
USA/CA-IGI-0416/2020	G		20A	USA	USA	California	California		EPI_ISL_754895	Human	Alameda County	Innovative Genomics Institute, UC Berkeley	B.1.243	One month ago	North America		20A	Innovative Genomics Institute, UC Berkeley		2020-07-09	Stacia Wyman et al
USA/WA-S2877/2020	G		20A	USA	USA	Washington	Washington	MW173420.1	EPI_ISL_596408	Human	King County	Seattle Flu Study	B.1.243	Older	North America		20A	Seattle Flu Study		2020-09-24	Deborah A. Nickerson et al
USA/WA-S3300/2020	G		20A	USA	USA	Washington	Washington		EPI_ISL_849615	Human	King County	Seattle Flu Study	B.1.243	1-2 days ago	North America		20A	Seattle Flu Study		2020-11-13	Deborah A. Nickerson et al
USA/OR-OHSU-3045/2020	G	38	20A	USA	USA	Oregon	Oregon		EPI_ISL_667455	Human	Washington County OR	OHSU Lab Services Molecular Microbiology Lab	B.1	Older	North America	Female	20A	Oregon SARS-CoV-2 Genome Sequencing Center		2020-09-30	Brendan L. O'Connell et al
Taiwan/NTU35/2020	G		20A	Taiwan	Mexico	Taiwan	Mexico		EPI_ISL_693306	Human	Taipei	Department of Laboratory Medicine, National Taiwan University Hospital	B.1.232	Older	Asia	Female	20A	Microbial Genomics Core Lab, National Taiwan University Centers of Genomic and Precision Medicine		2020-11-20	Shiou-Hwei Yeh et al	North America
USA/WA-UW-45096/2020	G		20A	USA	USA	Washington	Washington		EPI_ISL_747212	Human		UW Virology Lab	B.1.232	One month ago	North America		20A	UW Virology Lab		2020-12-08	Pavitra Roychoudhury et al
Romania/Bucuresti_407958/2020	G	29	20A	Romania	United Kingdom	Romania	United Kingdom		EPI_ISL_754238	Human		Laboratory for Respiratory Viruses, Cantacuzino National Military-Medical Institute for Research and Development	B.1	One month ago	Europe	Male	20A	Cantacuzino Institute Virology		2020-12-29	Luiza Ustea et al
SouthAfrica/N00360/2020	GV	16	20A	South Africa	South Africa	Eastern Cape	Eastern Cape		EPI_ISL_712077	Human	Chris Hani	East London NHLS Laboratory, Eastern Cape, South Africa	B.1.237	Older	Africa	Female	20A	National Institute for Communicable Diseases of the National Health Laboratory Service		2020-09-29	Mohale T et al
SouthAfrica/N00358/2020	GV	46	20A	South Africa	South Africa	Eastern Cape	Eastern Cape		EPI_ISL_712092	Human	Chris Hani	East London NHLS Laboratory, Eastern Cape, South Africa	B.1.237	Older	Africa	Female	20A	National Institute for Communicable Diseases of the National Health Laboratory Service		2020-09-28	Mohale T et al
USA/NV-CDC-2-3693483/2020	G		20A	USA	USA	Nevada	Nevada		EPI_ISL_747151	Human		Respiratory Viruses Branch, Centers for Disease Control and Prevention	B.1.230	One month ago	North America		20A	Respiratory Viruses Branch, Centers for Disease Control and Prevention		2020-11-06	Queen et al
USA/NJ-MSHSPSP-PV17933/2020	G	75	20A	USA	USA	New Jersey	New Jersey		EPI_ISL_802258	Human	Hudson County	MSHS Clinical Microbiology Laboratories	B.1.243	One week ago	North America	Female	20A	MSHS Pathogen Surveillance Program		2020-09-18	Ana S. Gonzalez-Reiche et al
USA/MS-CDC-2-3714280/2020	G	44	20A	USA	USA	Mississippi	Mississippi		EPI_ISL_751568	Human		MS Public Health Laboratory	B.1	One month ago	North America	Female	20A	Genomics and Discovery, Respiratory Viruses Branch, Division of Viral Diseases, Centers for Disease Control and Prevention		2020-11-05	Krista Queen et al
NewZealand/20CV0397/2020	G		20A	New Zealand	New Zealand	Auckland	Auckland		EPI_ISL_622803	Human		LabPLUS	B.1	Older	Oceania	Female	20A	Institute of Environmental Science and Research (ESR)		2020-10-04	Xiaoyun Ren et al
USA/SC-USAFSAM-S517/2020	G	23	20A	USA	USA	South Carolina	South Carolina		EPI_ISL_831727	Human		United States Air Force School of Aerospace Medicine	B.1	3-7 days ago	North America	Male	20A	United States Air Force School of Aerospace Medicine		2020-11-16	Anthony Fries et al
USA/UT-UPHL-2101076131/2021	G		20A	USA	USA	Utah	Utah		EPI_ISL_849912	Human		Utah Public Health Laboratory	B.1	1-2 days ago	North America		20A	Utah Public Health Laboratory		2021-01-06	Erin L. Young et al
USA/PA-MGEL-01305/2020	G		20A	USA	USA	Pennsylvania	Pennsylvania		EPI_ISL_853384	Human	Allegheny County	UPMC Clinical Microbiology Laboratory	B.1.233	1-2 days ago	North America		20A	Microbial Genome Sequencing Center; Microbial Genomic Epidemiology Laboratory		2020-12-09	Mustapha M. Mustapha et al
NewZealand/20VR3755/2020	G		20A	New Zealand	New Zealand	Auckland	Auckland		EPI_ISL_548132	Human	Counties Manukau	Middlemore Hospital	B.1.239	Older	Oceania	Male	20A	Institute of Environmental Science and Research (ESR)		2020-06-21	Xiaoyun Ren et al
USA/CA-CZB-11793/2020	G		20A	USA	USA	California	California	MW276612.1	EPI_ISL_625636	Human	Orange County CA	Orange County Public Health Lab	B.1.239	Older	North America		20A	Chan-Zuckerberg Biohub		2020-09-22	CZB Cliahub Consortium et al
Belarus/MA-RII-MH11359S/2020	G	35	20A	Belarus	Belarus	Mogilev Region	Mogilev Region		EPI_ISL_754235	Human	Babruysk	The Republican Research and Practical Center for Epidemiology and Microbiology (RRPCEM)	B.1.5	One month ago	Europe	Female	20A	WHO National Influenza Centre Russian Federation		2020-10-11	Elena Gasich et al
Mexico/AGS-InDRE-85/2020	G	41	20A	Mexico	Mexico	Aguascalientes	Aguascalientes		EPI_ISL_658880	Human		Instituto de Diagnostico y Referencia Epidemiologicos (INDRE)	B.1	Older	North America	Male	20A	Instituto de Diagnostico y Referencia Epidemiologicos (INDRE)		2020-11-02	Ernesto Ramirez-Gonzalez et al
Mexico/AGS-InDRE-81/2020	G	48	20A	Mexico	Mexico	Aguascalientes	Aguascalientes		EPI_ISL_658870	Human		Instituto de Diagnostico y Referencia Epidemiologicos (INDRE)	B.1	Older	North America	Female	20A	Instituto de Diagnostico y Referencia Epidemiologicos (INDRE)		2020-11-02	Gisela Barrera-Badillo et al
USA/ND-CDC-STM-A100110/2020	G	28	20A	USA	USA	North Dakota	North Dakota		EPI_ISL_850944	Human		Helix / Illumina	B.1	1-2 days ago	North America	Female	20A	Genomics and Discovery, Respiratory Viruses Branch, Division of Viral Diseases, Centers for Disease Control and Prevention		2020-12-30	Peter W. Cook et al
USA/AZ-ASPHL-AZ00127262/2020	G		20A	USA	USA	Arizona	Arizona		EPI_ISL_824923	Human	Maricopa County	Arizona State Public Health Laboratory	B.1	3-7 days ago	North America		20A	Arizona State Public Health Laboratory		2020-12-18	Trung Huynh et al
USA/MN-CDC-STM-314/2021	G	50	20A	USA	USA	Minnesota	Minnesota		EPI_ISL_850582	Human		Helix/Illumina	B.1	1-2 days ago	North America	Male	20A	Genomics and Discovery, Respiratory Viruses Branch, Division of Viral Diseases, Centers for Disease Control and Prevention		2021-01-02	Peter W. Cook et al
USA/NY-Wadsworth-21004926-01/2021	G	97	20A	USA	USA	New York	New York		EPI_ISL_853681	Human	Saratoga County	ACUTIS DIAGNOSTICS	B.1.5	1-2 days ago	North America	Female	20A	Wadsworth Center, New York State Department of Health		2021-01-04	Kirsten St. George et al
Colombia/BOG-INS-VG-231/2020	G	24	20A	Colombia	Colombia	Bogota	Bogota		EPI_ISL_845635	Human		Laboratorio de Salud PÃºblica - SecretarÃ­a Distrital de Salud	B.1.5	1-2 days ago	South America	Male	20A	Instituto Nacional de Salud - DirecciÃ³n de InvestigaciÃ³n en Salud PÃºblica		2020-12-24	Katherine Laiton-Donato et al A
USA/DE-DHSS-FLW00563563/2020	G		20A	USA	USA	Delaware	Delaware		EPI_ISL_812292	Human	Sussex County	Delaware Public Health Lab	B.1.5	One week ago	North America		20A	Delaware Public Health Lab		2020-12-24	Gregory Hovan et al
Australia/NSW3909/2021	G	27	20A	Australia	Australia	New South Wales	Victoria		EPI_ISL_812359	Human	Sydney	Area of Virology, Serology and Virology Division (SAViD), New South Wales Health Pathology Randwick	B.1.5	3-7 days ago	Oceania	Female	20A	Virology Research Laboratory; Area of Virology, Serology and Virology Division (SAViD), New South Wales Health Pathology Randwick		2021-01-12	Foster et al
USA/NJ-CDC-2-3714252/2020	G	21	20A	USA	USA	New Jersey	New Jersey		EPI_ISL_751662	Human		NJ Public Health and Environmental Laboratories	B.1.5	One month ago	North America	Male	20A	Genomics and Discovery, Respiratory Viruses Branch, Division of Viral Diseases, Centers for Disease Control and Prevention		2020-11-17	Krista Queen et al
SouthAfrica/KRISP-K003519/2020	G	68	20A	South Africa	South Africa	KwaZulu-Natal	KwaZulu-Natal		EPI_ISL_602838	Human	Ugu	NHLS-IALCH	B.1.5.31	Older	Africa	Male	20A	KRISP, KZN Research Innovation and Sequencing Platform		2020-09-26	Giandhari J et al
SouthAfrica/KRISP-K004317/2020	G	12	20A	South Africa	South Africa	KwaZulu-Natal	KwaZulu-Natal		EPI_ISL_660194	Human	Ugu	NHLS-IALCH	B.1.5.31	Older	Africa	Female	20A	KRISP, KZN Research Innovation and Sequencing Platform		2020-10-26	Giandhari J et al
SouthAfrica/KRISP-K004061/2020	G	23	20A	South Africa	South Africa	KwaZulu-Natal	KwaZulu-Natal		EPI_ISL_635040	Human	Ugu	National Health Laboratory Service - Inkosi Albert Luthuli Central Hospital (NHLS-IALCH)	B.1.5.31	Older	Africa	Male	20A	KRISP, KZN Research Innovation and Sequencing Platform		2020-10-18	Giandhari J et al
SouthAfrica/KRISP-K004341/2020	G	87	20A	South Africa	South Africa	KwaZulu-Natal	KwaZulu-Natal		EPI_ISL_660217	Human	Ugu	NHLS-IALCH	B.1.5.31	Older	Africa	Female	20A	KRISP, KZN Research Innovation and Sequencing Platform		2020-10-28	Giandhari J et al
SouthAfrica/KRISP-K004316/2020	G	49	20A	South Africa	South Africa	KwaZulu-Natal	KwaZulu-Natal		EPI_ISL_660193	Human	Ugu	NHLS-IALCH	B.1.5.31	Older	Africa	Female	20A	KRISP, KZN Research Innovation and Sequencing Platform		2020-10-26	Giandhari J et al
Mexico/NLE-UANL-036/2020	G	59	20A	Mexico	Mexico	Nuevo Leon	Nuevo Leon		EPI_ISL_779197	Human		Laboratorio Estatal de Salud PÃºblica de Nuevo LeÃ³n	B.1.5	One week ago	North America	Male	20A	Laboratorio de InfectologÃ­a Molecular, Departamento de BioquÃ­mica y Medicina Molecular,Facultad de Medicina - Universidad AutÃ³noma de Nuevo LeÃ³n		2020-12-05	Kame A. GalÃ¡n-Huerta et al
USA/DE-CDC-2-3714079/2020	G	32	20A	USA	USA	Delaware	Delaware		EPI_ISL_751627	Human		DE Public Health Laboratory	B.1	One month ago	North America	Male	20A	Genomics and Discovery, Respiratory Viruses Branch, Division of Viral Diseases, Centers for Disease Control and Prevention		2020-10-28	Krista Queen et al
USA/DE-CDC-2-3714090/2020	G	57	20A	USA	USA	Delaware	Delaware		EPI_ISL_751631	Human		DE Public Health Laboratory	B.1	One month ago	North America	Male	20A	Genomics and Discovery, Respiratory Viruses Branch, Division of Viral Diseases, Centers for Disease Control and Prevention		2020-10-27	Krista Queen et al
SouthAfrica/NHLS-UCT-GP-5855/2020	G	36	20A	South Africa	South Africa	Western Cape Province	Western Cape Province		EPI_ISL_700517	Human	Klipfontein	Dr Abdurahman CDC wc DAC	B.1.5	Older	Africa	Female	20A	NHLS/UCT		2020-05-21	Arash Iranzadeh et al
Albania/Cento-30536457/2020	G	28	20A	Albania	Albania	Albania	Albania		EPI_ISL_815257	Human		Centogene	B.1.236	3-7 days ago	Europe	Male	20A	Centogene		2020-09-05	Peter Bauer et al
Iceland/3762/2020	G	27	20A	Iceland	Iceland	Reykjavik	Reykjavik		EPI_ISL_827459	Human		deCODE genetics	B.1.236	3-7 days ago	Europe	Male	20A	deCODE genetics		2020-12-23	Daniel F Gudbjartsson et al A
USA/AZ-USAFSAM-S600/2020	G	35	20A	USA	USA	Arizona	Arizona		EPI_ISL_831743	Human		United States Air Force School of Aerospace Medicine	B.1.234	3-7 days ago	North America	Female	20A	United States Air Force School of Aerospace Medicine		2020-11-23	Anthony Fries et al
USA/MD-MDH-0264/2020	G		20A	USA	USA	Maryland	Maryland	MW240728.1	EPI_ISL_629045	Human		Maryland Public Health Laboratory	B.1.234	Older	North America		20A	Maryland Public Health Laboratory		2020-10-13	Maryland Department of Health Laboratories Administration et al
USA/FL-CDC-STM-294/2021	G	30	20A	USA	USA	Florida	Florida		EPI_ISL_850596	Human		Helix/Illumina	B.1.234	1-2 days ago	North America	Male	20A	Genomics and Discovery, Respiratory Viruses Branch, Division of Viral Diseases, Centers for Disease Control and Prevention		2021-01-02	Peter W. Cook et al
USA/ME-HETL-J0268/2020	G		20A	USA	USA	Maine	Maine		EPI_ISL_755414	Human		Maine Health and Environmental Testing Laboratory	B.1.234	One month ago	North America		20A	Tewhey Lab, The Jackson Laboratory		2020-10-01	Matluk et al
USA/ME-HETL-J0286/2020	G		20A	USA	USA	Maine	Maine		EPI_ISL_755429	Human		Maine Health and Environmental Testing Laboratory	B.1.234	One month ago	North America		20A	Tewhey Lab, The Jackson Laboratory		2020-10-05	Matluk et al
USA/LA-USAFSAM-S402/2020	G	26	20A	USA	USA	Louisiana	Louisiana		EPI_ISL_812694	Human		United States Air Force School of Aerospace Medicine	B.1.234	3-7 days ago	North America	Male	20A	United States Air Force School of Aerospace Medicine		2020-09-10	Anthony Fries et al
USA/UT-UPHL-2012199113/2020	G		20A	USA	USA	Utah	Utah	MW449311.1	EPI_ISL_746915	Human		Utah Public Health Laboratory	B.1.234	One month ago	North America		20A	Utah Public Health Laboratory		2020-11-30	Erin Young et al
USA/TX-HMH-MCoV-12495/2020	G		20A	USA	USA	Texas	Texas		EPI_ISL_790365	Human	Houston	Houston Methodist Hospital	B.1.234	One week ago	North America		20A	Houston Methodist Hospital		2020-09-30	S. Wesley Long et al
USA/MD-MDH-0593/2021	G		20A	USA	USA	Maryland	Maryland		EPI_ISL_824975	Human		Maryland Public Health Laboratory	B.1.234	3-7 days ago	North America		20A	Maryland Public Health Laboratory		2021-01-04	Maryland Department of Health Laboratories Administration et al
USA/AR-CDC-STM-A022/2021	G	65	20A	USA	USA	Arkansas	Arkansas		EPI_ISL_850536	Human		Helix/Illumina	B.1.234	1-2 days ago	North America	Female	20A	Genomics and Discovery, Respiratory Viruses Branch, Division of Viral Diseases, Centers for Disease Control and Prevention		2021-01-02	Peter W. Cook et al
USA/OK-CDC-2-3693466/2020	G		20A	USA	USA	Oklahoma	Oklahoma		EPI_ISL_747160	Human		Respiratory Viruses Branch, Centers for Disease Control and Prevention	B.1	One month ago	North America		20A	Respiratory Viruses Branch, Centers for Disease Control and Prevention		2020-11-16	Queen et al
USA/WY-WPHL-20095518/2020	G	54	20A	USA	USA	Wyoming	Wyoming		EPI_ISL_770065	Human		Wyoming Public Health Laboratory	B.1.234	One month ago	North America	Male	20A	Wyoming Public Health Laboratory		2020-10-12	Noah Hull et al
USA/VA-CDC-STM-A100185/2021	G	83	20A	USA	USA	Virginia	Virginia		EPI_ISL_850905	Human		Helix / Illumina	B.1.234	1-2 days ago	North America	Female	20A	Genomics and Discovery, Respiratory Viruses Branch, Division of Viral Diseases, Centers for Disease Control and Prevention		2021-01-03	Peter W. Cook et al
USA/NJ-CDC-2-3714156/2020	G	33	20A	USA	USA	New Jersey	New Jersey		EPI_ISL_751709	Human		NJ Public Health and Environmental Laboratories	B.1.234	One month ago	North America	Male	20A	Genomics and Discovery, Respiratory Viruses Branch, Division of Viral Diseases, Centers for Disease Control and Prevention		2020-11-21	Krista Queen et al
USA/WA-S3081/2020	G		20A	USA	USA	Washington	Washington	MW474248.1	EPI_ISL_807011	Human	King County	Washington State Department of Health	B.1.234	One week ago	North America		20A	Seattle Flu Study		2020-11-14	Deborah A. Nickerson et al
USA/OK-USAFSAM-S356/2020	G	38	20A	USA	USA	Oklahoma	Oklahoma		EPI_ISL_812660	Human		United States Air Force School of Aerospace Medicine	B.1.234	3-7 days ago	North America	Male	20A	United States Air Force School of Aerospace Medicine		2020-08-28	Anthony Fries et al
USA/WA-UW-46868/2020	G		20A	USA	USA	Washington	Washington		EPI_ISL_756196	Human		UW Virology Lab	B.1.234	One month ago	North America		20A	UW Virology Lab		2020-12-11	Pavitra Roychoudhury et al
USA/KY-CDC-2-3714568/2020	G	31	20A	USA	USA	Kentucky	Kentucky		EPI_ISL_751794	Human		KY State Public Health Lab	B.1.234	One month ago	North America		20A	Genomics and Discovery, Respiratory Viruses Branch, Division of Viral Diseases, Centers for Disease Control and Prevention		2020-12-02	Krista Queen et al
USA/AL-CDC-2-3714585/2020	G	53	20A	USA	USA	Alabama	Alabama		EPI_ISL_751755	Human		AL Dept. of Public Health Bureau of Clinical Laboratories	B.1.234	One month ago	North America	Female	20A	Genomics and Discovery, Respiratory Viruses Branch, Division of Viral Diseases, Centers for Disease Control and Prevention		2020-11-05	Krista Queen et al
USA/MN-CDC-STM-A100408/2021	G	69	20A	USA	USA	Minnesota	Minnesota		EPI_ISL_850748	Human		Helix / Illumina	B.1.234	1-2 days ago	North America	Male	20A	Genomics and Discovery, Respiratory Viruses Branch, Division of Viral Diseases, Centers for Disease Control and Prevention		2021-01-06	Peter W. Cook et al
USA/WA-S2884/2020	G		20A	USA	USA	Washington	Washington	MW173423.1	EPI_ISL_596415	Human	King County	Seattle Flu Study	B.1.234	Older	North America		20A	Seattle Flu Study		2020-09-24	Deborah A. Nickerson et al
USA/MS-USAFSAM-S616/2020	G	33	20A	USA	USA	Mississippi	Mississippi		EPI_ISL_831831	Human		United States Air Force School of Aerospace Medicine	B.1.234	3-7 days ago	North America	Male	20A	United States Air Force School of Aerospace Medicine		2020-11-23	Anthony Fries et al
USA/MO-CDC-STM-A035/2021	G	65	20A	USA	USA	Missouri	Missouri		EPI_ISL_850938	Human		Helix / Illumina	B.1.234	1-2 days ago	North America	Female	20A	Genomics and Discovery, Respiratory Viruses Branch, Division of Viral Diseases, Centers for Disease Control and Prevention		2021-01-02	Peter W. Cook et al
USA/VA-CDC-STM-213/2020	G	21	20A	USA	USA	Virginia	Virginia		EPI_ISL_851014	Human		Helix/Illumina	B.1.234	1-2 days ago	North America	Female	20A	Genomics and Discovery, Respiratory Viruses Branch, Division of Viral Diseases, Centers for Disease Control and Prevention		2020-12-31	Peter W. Cook et al
USA/ID-CDC-STM-A100128/2021	G	28	20A	USA	USA	Idaho	Idaho		EPI_ISL_850810	Human		Helix / Illumina	B.1.234	1-2 days ago	North America	Male	20A	Genomics and Discovery, Respiratory Viruses Branch, Division of Viral Diseases, Centers for Disease Control and Prevention		2021-01-05	Peter W. Cook et al
Bermuda/204990919/2020	G	33	20A	Bermuda	Bermuda	Bermuda	Bermuda		EPI_ISL_780389	Human		Bermuda Government Molecular Diagnostics Laboratory (MDL)	B.1.234	One week ago	North America	Female	20A	Respiratory Virus Unit, National Infection Service, Public Health England		2020-11-06	PHE Covid Sequencing Team et al
USA/NC-UNC-0003/2021	G	22	20A	USA	USA	North Carolina	North Carolina		EPI_ISL_831364	Human		Clinical Molecular Microbiology Laboratory, UNC Hospitals	B.1.234	3-7 days ago	North America	Female	20A	Jeremy Wang		2021-01-08	Jeremy Wang et al
SouthAfrica/NHLS-UCT-GS-3471/2020	G	9	20A	South Africa	South Africa	Western Cape Province	Western Cape Province		EPI_ISL_640086	Human		Red Cross Children's Hospital wc RXH	B.1.237	Older	Africa	Female	20A	NHLS/UCT		2020-09-28	Arash Iranzadeh et al
SouthAfrica/NHLS-UCT-GS-3472/2020	G	27	20A	South Africa	South Africa	Western Cape Province	Western Cape Province		EPI_ISL_640136	Human		Red Cross Children's Hospital wc RXH	B.1.237	Older	Africa	Female	20A	NHLS/UCT		2020-09-28	Arash Iranzadeh et al
SouthAfrica/Tygerberg_318_CC2/2020	G	18	20A	South Africa	South Africa	Western Cape Province	Western Cape Province		EPI_ISL_660127	Human	Cape Town	Ampath	B.1.237	Older	Africa	Male	20A	National Health Laboratory Service (NHLS), Tygerberg		2020-10-09	Susan Engelbrecht et al
SouthAfrica/Tygerberg_323_CC2/2020	G	19	20A	South Africa	South Africa	Western Cape Province	Western Cape Province		EPI_ISL_660132	Human	Cape Town	Lancet	B.1.237	Older	Africa	Female	20A	National Health Laboratory Service (NHLS), Tygerberg		2020-10-11	Susan Engelbrecht et al
SouthAfrica/NHLS-UCT-GS-2116/2020	G	28	20A	South Africa	South Africa	Western Cape Province	Western Cape Province		EPI_ISL_700489	Human	Mitchells Plain	Mitchells Plain Hospital wc MPH	B.1.237	Older	Africa	Female	20A	NHLS/UCT		2020-09-24	Arash Iranzadeh et al
SouthAfrica/Tygerberg-395/2020	G	40	20A	South Africa	South Africa	Northern Cape	Northern Cape		EPI_ISL_745187	Human	Namakwa	Port Nolloth Hospital	B.1.237	One month ago	Africa	Male	20A	National Health Laboratory Service (NHLS), Tygerberg		2020-12-03	Susan Engelbrecht et al
SouthAfrica/UFS-VIRO-NGS-14/2020	G	68	20A	South Africa	South Africa	Free State	Free State		EPI_ISL_682326	Human		NHLS Universitas Academic	B.1.242	Older	Africa	Male	20A	UFS Virology		2020-10-18	PA Bester et al
SouthAfrica/KRISP-K003522/2020	G	25	20A	South Africa	South Africa	KwaZulu-Natal	KwaZulu-Natal		EPI_ISL_602841	Human	eThekwini	NHLS-IALCH	B.1.237	Older	Africa	Male	20A	KRISP, KZN Research Innovation and Sequencing Platform		2020-09-26	Giandhari J et al
SouthAfrica/UFS-VIRO-NGS-29/2020	G	43	20A	South Africa	South Africa	Free State	Free State		EPI_ISL_682335	Human		NHLS Universitas Academic	B.1.237	Older	Africa	Female	20A	UFS Virology		2020-09-28	PA Bester et al
SouthAfrica/NHLS-UCT-GS-1354/2020	G	43	20A	South Africa	South Africa	Western Cape Province	Western Cape Province		EPI_ISL_700448	Human	Mossel Bay	D'Almeida Clinic wc DAL	B.1.237	Older	Africa	Male	20A	NHLS/UCT		2020-11-04	Arash Iranzadeh et al
SouthAfrica/UFS-VIRO-NGS-5/2020	G	28	20A	South Africa	South Africa	Free State	Free State		EPI_ISL_682349	Human		NHLS Universitas Academic	B	Older	Africa	Male	20A	UFS Virology		2020-10-14	PA Bester et al
SouthAfrica/NHLS-UCT-GS-2031/2020	G	41	20A	South Africa	South Africa	Western Cape Province	Western Cape Province		EPI_ISL_640123	Human		False Bay Hospital wc FBH	B.1.237	Older	Africa	Female	20A	NHLS/UCT		2020-09-18	Arash Iranzadeh et al
SouthAfrica/NHLS-UCT-GS-2033/2020	G	20	20A	South Africa	South Africa	Western Cape Province	Western Cape Province		EPI_ISL_640125	Human		False Bay Hospital wc FBH	B.1.237	Older	Africa	Female	20A	NHLS/UCT		2020-09-18	Arash Iranzadeh et al
SouthAfrica/KRISP-K004074/2020	G	61	20A	South Africa	South Africa	KwaZulu-Natal	KwaZulu-Natal		EPI_ISL_635051	Human	uMkhanyakude	National Health Laboratory Service - Inkosi Albert Luthuli Central Hospital (NHLS-IALCH)	B.1.237	Older	Africa	Male	20A	KRISP, KZN Research Innovation and Sequencing Platform		2020-10-20	Giandhari J et al
SouthAfrica/UFS-VIRO-NGS-22/2020	G	16	20A	South Africa	South Africa	Free State	Free State		EPI_ISL_682330	Human		NHLS Universitas Academic	B.1.237	Older	Africa	Female	20A	UFS Virology		2020-09-30	PA Bester et al
SouthAfrica/UFS-VIRO-NGS-31/2020	G	20	20A	South Africa	South Africa	Free State	Free State		EPI_ISL_682338	Human		NHLS Universitas Academic	B.1.237	Older	Africa	Male	20A	UFS Virology		2020-09-23	PA Bester et al
SouthAfrica/KRISP-K003722/2020	G	41	20A	South Africa	South Africa	KwaZulu-Natal	KwaZulu-Natal		EPI_ISL_602900	Human	King Cetshwayo	NHLS-IALCH	B.1.237	Older	Africa	Female	20A	KRISP, KZN Research Innovation and Sequencing Platform		2020-10-06	Giandhari J et al
SouthAfrica/KRISP-K003747/2020	G	52	20A	South Africa	South Africa	KwaZulu-Natal	KwaZulu-Natal		EPI_ISL_602921	Human	uMkhanyakude	NHLS-IALCH	B.1.237	Older	Africa	Female	20A	KRISP, KZN Research Innovation and Sequencing Platform		2020-09-30	Giandhari J et al
USA/MT-RML-7/2020	G		20A	USA	USA	Montana	Montana	MW127503.1	EPI_ISL_591054	Human	Ravalli County	Virus Ecology, Rocky Mountain Laboratories, National Institutes of Health	B.1.5	Older	North America		20A	Virus Ecology, Rocky Mountain Laboratories, National Institutes of Health		2020-07-19	Van Doremalen et al
USA/CA-CZB-11678/2020	G		20A	USA	USA	California	California	MW276627.1	EPI_ISL_625490	Human	Santa Clara County	Santa Clara County Public Health Laboratory	B.1	Older	North America		20A	Chan-Zuckerberg Biohub		2020-09-24	CZB Cliahub Consortium et al
USA/HI-H200315/2020	G		20A	USA	USA	Hawaii	Hawaii		EPI_ISL_752874	Human	Honolulu County	State Laboratories Division, Hawaii State Department of Health	B.1.243	One month ago	North America		20A	State Laboratories Division, Hawaii State Department of Health		2020-08-16	Pamela O'Brien et al
USA/HI-H200559/2020	G		20A	USA	USA	Hawaii	Hawaii		EPI_ISL_753087	Human	Maui County	State Laboratories Division, Hawaii State Department of Health	B.1.243	One month ago	North America		20A	State Laboratories Division, Hawaii State Department of Health		2020-10-24	Pamela O'Brien et al
USA/HI-H200423/2020	G		20A	USA	USA	Hawaii	Hawaii		EPI_ISL_752967	Human	Honolulu County	State Laboratories Division, Hawaii State Department of Health	B.1.243	One month ago	North America		20A	State Laboratories Division, Hawaii State Department of Health		2020-09-23	Pamela O'Brien et al
USA/KY-CDC-STM-A100177/2021	G	23	20A	USA	USA	Kentucky	Kentucky		EPI_ISL_850868	Human		Helix / Illumina	B.1.243	1-2 days ago	North America	Male	20A	Genomics and Discovery, Respiratory Viruses Branch, Division of Viral Diseases, Centers for Disease Control and Prevention		2021-01-04	Peter W. Cook et al
USA/AZ-WL-CVG00007/2020	G		20A	USA	USA	Arizona	Arizona		EPI_ISL_765943	Human	Pima County	Worobey Lab, Department of Ecology and Evolutionary Biology, University of Arizona	B.1.243	One month ago	North America		20A	Worobey Lab, Department of Ecology and Evolutionary Biology, University of Arizona		2020-10-05	Brendan Larsen et al
USA/AZ-WL-CVG00023/2020	G		20A	USA	USA	Arizona	Arizona		EPI_ISL_765955	Human	Pima County	Worobey Lab, Department of Ecology and Evolutionary Biology, University of Arizona	B.1.243	One month ago	North America		20A	Worobey Lab, Department of Ecology and Evolutionary Biology, University of Arizona		2020-10-05	Brendan Larsen et al
USA/HI-H200494/2020	G		20A	USA	USA	Hawaii	Hawaii		EPI_ISL_753033	Human	Honolulu County	State Laboratories Division, Hawaii State Department of Health	B.1.243	One month ago	North America		20A	State Laboratories Division, Hawaii State Department of Health		2020-10-08	Pamela O'Brien et al
USA/HI-H200675/2020	G		20A	USA	USA	Hawaii	Hawaii		EPI_ISL_753198	Human	Honolulu County	State Laboratories Division, Hawaii State Department of Health	B.1.243	One month ago	North America		20A	State Laboratories Division, Hawaii State Department of Health		2020-11-25	Pamela O'Brien et al
USA/HI-H200681/2020	G		20A	USA	USA	Hawaii	Hawaii		EPI_ISL_753204	Human	Honolulu County	State Laboratories Division, Hawaii State Department of Health	B.1.243	One month ago	North America		20A	State Laboratories Division, Hawaii State Department of Health		2020-12-01	Pamela O'Brien et al
USA/HI-H200673/2020	G		20A	USA	USA	Hawaii	Hawaii		EPI_ISL_753196	Human	Honolulu County	State Laboratories Division, Hawaii State Department of Health	B.1.243	One month ago	North America		20A	State Laboratories Division, Hawaii State Department of Health		2020-11-25	Pamela O'Brien et al
USA/HI-H200679/2020	G		20A	USA	USA	Hawaii	Hawaii		EPI_ISL_753202	Human	Honolulu County	State Laboratories Division, Hawaii State Department of Health	B.1.243	One month ago	North America		20A	State Laboratories Division, Hawaii State Department of Health		2020-12-01	Pamela O'Brien et al
USA/HI-H200674/2020	G		20A	USA	USA	Hawaii	Hawaii		EPI_ISL_753197	Human	Honolulu County	State Laboratories Division, Hawaii State Department of Health	B.1.243	One month ago	North America		20A	State Laboratories Division, Hawaii State Department of Health		2020-11-25	Pamela O'Brien et al
USA/HI-H200605/2020	G		20A	USA	USA	Hawaii	Hawaii		EPI_ISL_753131	Human	Honolulu County	State Laboratories Division, Hawaii State Department of Health	B.1.243	One month ago	North America		20A	State Laboratories Division, Hawaii State Department of Health		2020-11-23	Pamela O'Brien et al
USA/HI-H200504/2020	G		20A	USA	USA	Hawaii	Hawaii		EPI_ISL_753043	Human	Honolulu County	State Laboratories Division, Hawaii State Department of Health	B.1.243	One month ago	North America		20A	State Laboratories Division, Hawaii State Department of Health		2020-08-02	Pamela O'Brien et al
USA/HI-H200448/2020	G		20A	USA	USA	Hawaii	Hawaii		EPI_ISL_752991	Human	Hawaii County	State Laboratories Division, Hawaii State Department of Health	B.1.243	One month ago	North America		20A	State Laboratories Division, Hawaii State Department of Health		2020-10-09	Pamela O'Brien et al
USA/HI-H200350/2020	G		20A	USA	USA	Hawaii	Hawaii		EPI_ISL_752906	Human	Honolulu County	State Laboratories Division, Hawaii State Department of Health	B.1.243	One month ago	North America		20A	State Laboratories Division, Hawaii State Department of Health		2020-09-15	Pamela O'Brien et al
USA/HI-H200363/2020	G		20A	USA	USA	Hawaii	Hawaii		EPI_ISL_752919	Human	Honolulu County	State Laboratories Division, Hawaii State Department of Health	B.1.243	One month ago	North America		20A	State Laboratories Division, Hawaii State Department of Health		2020-09-29	Pamela O'Brien et al
USA/HI-H200393/2020	G		20A	USA	USA	Hawaii	Hawaii		EPI_ISL_752940	Human	Honolulu County	State Laboratories Division, Hawaii State Department of Health	B.1.243	One month ago	North America		20A	State Laboratories Division, Hawaii State Department of Health		2020-09-29	Pamela O'Brien et al
USA/HI-H200376/2020	G		20A	USA	USA	Hawaii	Hawaii		EPI_ISL_752925	Human	Hawaii County	State Laboratories Division, Hawaii State Department of Health	B.1.243	One month ago	North America		20A	State Laboratories Division, Hawaii State Department of Health		2020-09-19	Pamela O'Brien et al
USA/HI-H200693/2020	G		20A	USA	USA	Hawaii	Hawaii		EPI_ISL_753215	Human	Honolulu County	State Laboratories Division, Hawaii State Department of Health	B.1.243	One month ago	North America		20A	State Laboratories Division, Hawaii State Department of Health		2020-09-21	Pamela O'Brien et al
USA/HI-H200578/2020	G		20A	USA	USA	Hawaii	Hawaii		EPI_ISL_753105	Human	Honolulu County	State Laboratories Division, Hawaii State Department of Health	B.1.243	One month ago	North America		20A	State Laboratories Division, Hawaii State Department of Health		2020-10-15	Pamela O'Brien et al
USA/HI-H200519/2020	G		20A	USA	USA	Hawaii	Hawaii		EPI_ISL_753053	Human	Honolulu County	State Laboratories Division, Hawaii State Department of Health	B.1.243	One month ago	North America		20A	State Laboratories Division, Hawaii State Department of Health		2020-09-24	Pamela O'Brien et al
USA/HI-H200527/2020	G		20A	USA	USA	Hawaii	Hawaii		EPI_ISL_753060	Human	Honolulu County	State Laboratories Division, Hawaii State Department of Health	B.1.243	One month ago	North America		20A	State Laboratories Division, Hawaii State Department of Health		2020-11-02	Pamela O'Brien et al
USA/HI-H200722/2020	G		20A	USA	USA	Hawaii	Hawaii		EPI_ISL_753243	Human	Honolulu County	State Laboratories Division, Hawaii State Department of Health	B.1.243	One month ago	North America		20A	State Laboratories Division, Hawaii State Department of Health		2020-12-09	Pamela O'Brien et al
USA/HI-H200523/2020	G		20A	USA	USA	Hawaii	Hawaii		EPI_ISL_753057	Human	Honolulu County	State Laboratories Division, Hawaii State Department of Health	B.1.243	One month ago	North America		20A	State Laboratories Division, Hawaii State Department of Health		2020-11-02	Pamela O'Brien et al
USA/HI-H200521/2020	G		20A	USA	USA	Hawaii	Hawaii		EPI_ISL_753055	Human	Honolulu County	State Laboratories Division, Hawaii State Department of Health	B.1.243	One month ago	North America		20A	State Laboratories Division, Hawaii State Department of Health		2020-11-02	Pamela O'Brien et al
USA/NJ-CDC-2-3714161/2020	G	43	20A	USA	USA	New Jersey	New Jersey		EPI_ISL_751773	Human		NJ Public Health and Environmental Laboratories	B.1.243	One month ago	North America	Female	20A	Genomics and Discovery, Respiratory Viruses Branch, Division of Viral Diseases, Centers for Disease Control and Prevention		2020-12-04	Krista Queen et al
USA/NY-Wadsworth-278092-01/2020	G	53	20A	USA	USA	New York	New York		EPI_ISL_754604	Human	Wyoming County	Wadsworth Center, New York State Department.of Health	B.1.243	One month ago	North America		20A	Wadsworth Center, New York State Department.of Health		2020-11-22	Kirsten St. George et al
USA/NY-Wadsworth-21004173-01/2021	G	90	20A	USA	USA	New York	New York		EPI_ISL_853652	Human	Herkimer County	THE MARY IMOGENE BASSETT HOSPITAL	B.1.243	1-2 days ago	North America	Male	20A	Wadsworth Center, New York State Department of Health		2021-01-05	Kirsten St. George et al
USA/DE-DHSS-F1018850/2020	G		20A	USA	USA	Delaware	Delaware		EPI_ISL_766976	Human	Kent County	Delaware Public Health Laboratory	B.1.243	One month ago	North America		20A	Delaware Public Health Laboratory		2020-11-22	Gregory Hovan et al
USA/DE-DHSS-F1018845/2020	G		20A	USA	USA	Delaware	Delaware		EPI_ISL_766999	Human	Kent County	Delaware Public Health Laboratory	B.1.243	One month ago	North America		20A	Delaware Public Health Laboratory		2020-11-22	Gregory Hovan et al
USA/DC-CDC-STM-A033/2021	G	31	20A	USA	USA	Washington DC	Washington DC		EPI_ISL_850940	Human		Helix / Illumina	B.1.243	1-2 days ago	North America	Male	20A	Genomics and Discovery, Respiratory Viruses Branch, Division of Viral Diseases, Centers for Disease Control and Prevention		2021-01-02	Peter W. Cook et al
USA/NY-Wadsworth-291754-01/2020	G	55	20A	USA	USA	New York	New York		EPI_ISL_767614	Human	Saratoga County	SARATOGA HOSPITAL LABORATORY	B.1.243	One month ago	North America	Male	20A	Wadsworth Center, New York State Department.of Health		2020-12-26	Kirsten St. George et al
USA/WV-CDC-STM-212/2020	G	71	20A	USA	USA	West Virginia	West Virginia		EPI_ISL_851037	Human		Helix/Illumina	B.1.243	1-2 days ago	North America	Male	20A	Genomics and Discovery, Respiratory Viruses Branch, Division of Viral Diseases, Centers for Disease Control and Prevention		2020-12-31	Peter W. Cook et al
USA/MD-CDC-2-3713998/2020	G	46	20A	USA	USA	Maryland	Maryland		EPI_ISL_751703	Human		MD DOH Laboratories Administration	B.1.243	One month ago	North America	Female	20A	Genomics and Discovery, Respiratory Viruses Branch, Division of Viral Diseases, Centers for Disease Control and Prevention		2020-12-02	Krista Queen et al
USA/DE-DHSS-F1047473/2021	G		20A	USA	USA	Delaware	Delaware		EPI_ISL_849333	Human	New Castle County	Delaware Public Health Lab	B.1.243	1-2 days ago	North America		20A	Delaware Public Health Lab		2021-01-03	Gregory Hovan et al
USA/NJ-CDC-STM-A100418/2021	G	41	20A	USA	USA	New Jersey	New Jersey		EPI_ISL_850740	Human		Helix / Illumina	B.1.243	1-2 days ago	North America	Female	20A	Genomics and Discovery, Respiratory Viruses Branch, Division of Viral Diseases, Centers for Disease Control and Prevention		2021-01-06	Peter W. Cook et al
Norway/2859/2020	G		20A	Norway	Norway	Norway	Norway		EPI_ISL_500782	Human		Akershus University Hospital, Department for Microbiology and Infectious Disease Control	B.1.242	Older	Europe		20A	Norwegian Institute of Public Health, Department of Virology		2020-07-04	Kathrine Stene-Johansen et al
SouthAfrica/UFS-VIRO-NGS-35/2020	G	17	20A	South Africa	South Africa	Free State	Free State		EPI_ISL_682342	Human		NHLS Universitas Academic	B.1.5	Older	Africa	Male	20A	UFS Virology		2020-09-29	PA Bester et al
Mexico/SLP-InDRE-69/2020	G	31	20A	Mexico	Mexico	San Luis Potosi	San Luis Potosi		EPI_ISL_576272	Human		Instituto de Diagnostico y Referencia Epidemiologicos (INDRE)	B.1.5	Older	North America	Male	20A	Instituto de Diagnostico y Referencia Epidemiologicos (INDRE)		2020-08-21	Gisela Barrera-Badillo et al
Mexico/QRO-InDRE-88/2020	G	44	20A	Mexico	Mexico	Queretaro	Queretaro		EPI_ISL_658888	Human		Instituto de Diagnostico y Referencia Epidemiologicos (INDRE)	B.1.5	Older	North America	Female	20A	Instituto de Diagnostico y Referencia Epidemiologicos (INDRE)		2020-11-03	Ernesto Ramirez-Gonzalez et al
SouthAfrica/UFS-VIRO-NGS-37/2020	G	41	20A	South Africa	South Africa	Free State	Free State		EPI_ISL_682344	Human		NHLS Universitas Academic	B.1.5	Older	Africa	Male	20A	UFS Virology		2020-09-30	PA Bester et al
USA/MD-MDH-0484/2020	G		20A	USA	USA	Maryland	Maryland	MW384428.1	EPI_ISL_710098	Human		Maryland Public Health Laboratory	B.1	Older	North America		20A	Maryland Public Health Laboratory		2020-11-12	Maryland Department of Health Laboratories Administration et al
Mexico/BCN-CICESE-BC5/2020	G	29	20A	Mexico	Mexico	Baja California	Baja California		EPI_ISL_747243	Human		General Hospital Laboratory	B.1	One month ago	North America	Male	20A	Pathogen Laboratory (BSL3), Biomedical Innovation Department, Experimental and Applied Biology Division, Scientific Research Center and High Education from Ensenada (CICESE)		2020-09-21	Cervantes-Luevano K. et al
USA/MN-MDH-1855/2020	G		20A	USA	USA	Minnesota	Minnesota	MW192097.1	EPI_ISL_602990	Human		Minnesota Department of Health, Public Health Laboratory	B.1	Older	North America		20A	Minnesota Department of Health, Public Health Laboratory		2020-10-06	Matt Plumb et al
USA/MN-MDH-1943/2020	G		20A	USA	USA	Minnesota	Minnesota	MW202170.1	EPI_ISL_613483	Human		Public Health Laboratory - Infectious Disease Lab, Minnesota Department of Health Infectious Disease Laboratory Submission Group	B.1	Older	North America		20A	Minnesota Department of Health, Public Health Laboratory		2020-09-21	Plumb et al
USA/UT-UPHL-2012602372/2020	G		20A	USA	USA	Utah	Utah	MW449403.1	EPI_ISL_747005	Human		Utah Public Health Laboratory	B.1	One month ago	North America		20A	Utah Public Health Laboratory		2020-11-27	Erin Young et al
USA/TX-DSHS-2063/2020	G		20A	USA	USA	Texas	Texas	MW436729.1	EPI_ISL_766675	Human	Mclennan County	Texas Department of State Health Services	B.1.5	One month ago	North America		20A	Texas Department of State Health Services		2020-12-11	Rashmi Tuladhar et al
USA/WI-GMF-23569/2020	G		20A	USA	USA	Wisconsin	Wisconsin		EPI_ISL_660875	Human	Crawford County	Gundersen Clinical Microbiology Laboratory	B.1.5	Older	North America		20A	Kabara Cancer Research Institute		2020-10-02	Craig S. Richmond et al A
USA/MT-USAFSAM-S477/2020	G	34	20A	USA	USA	Montana	Montana		EPI_ISL_831772	Human		United States Air Force School of Aerospace Medicine	B.1.5	3-7 days ago	North America	Male	20A	United States Air Force School of Aerospace Medicine		2020-10-15	Anthony Fries et al
USA/MT-USAFSAM-S583/2020	G	26	20A	USA	USA	Montana	Montana		EPI_ISL_831817	Human		United States Air Force School of Aerospace Medicine	B.1.5	3-7 days ago	North America	Male	20A	United States Air Force School of Aerospace Medicine		2020-11-10	Anthony Fries et al
USA/MT-USAFSAM-S513/2020	G	25	20A	USA	USA	Montana	Montana		EPI_ISL_831800	Human		United States Air Force School of Aerospace Medicine	B.1.5	3-7 days ago	North America	Male	20A	United States Air Force School of Aerospace Medicine		2020-11-10	Anthony Fries et al
USA/MT-CDC-2-3693787/2020	G		20A	USA	USA	Montana	Montana		EPI_ISL_747035	Human		Respiratory Viruses Branch, Centers for Disease Control and Prevention	B.1.5	One month ago	North America		20A	Respiratory Viruses Branch, Centers for Disease Control and Prevention		2020-10-29	Queen et al
USA/MN-GMF-09331/2020	G		20A	USA	USA	Minnesota	Minnesota		EPI_ISL_489903	Human	Winona County	Gundersen Molecular Diagnostics Laboratory	B.1.240	Older	North America		20A	Kabara Cancer Research Institute		2020-07-05	Craig S. Richmond et al A
Aruba/AW-RIVM-10388/2020	G		20A	Aruba	Aruba	Aruba	Aruba		EPI_ISL_636514	Human		Dutch COVID-19 response team	B.1.240	Older	South America		20A	National Institute for Public Health and the Environment (RIVM)		2020-08-04	Adam Meijer et al
USA/PA-MGEL-01163/2020	G		20A	USA	USA	Pennsylvania	Pennsylvania		EPI_ISL_853347	Human	Allegheny County	UPMC Clinical Microbiology Laboratory	B.1.240	1-2 days ago	North America		20A	Microbial Genome Sequencing Center; Microbial Genomic Epidemiology Laboratory		2020-09-28	Mustapha M. Mustapha et al
USA/PA-MGEL-01164/2020	G		20A	USA	USA	Pennsylvania	Pennsylvania		EPI_ISL_853348	Human	Allegheny County	UPMC Clinical Microbiology Laboratory	B.1.240	1-2 days ago	North America		20A	Microbial Genome Sequencing Center; Microbial Genomic Epidemiology Laboratory		2020-09-28	Mustapha M. Mustapha et al
USA/MN-MDH-2006/2020	G		20A	USA	USA	Minnesota	Minnesota	MW279330.1	EPI_ISL_644937	Human		Mayo Clinic & Mayo Clinic Laboratories	B.1.240	Older	North America		20A	Minnesota Department of Health, Public Health Laboratory		2020-09-18	Matt Plumb et al
USA/CO-CDPHE-2100005087/2020	G		20A	USA	USA	Colorado	Colorado		EPI_ISL_771287	Human		Colorado Department of Public Health and Environment	B.1.240	One month ago	North America		20A	Colorado Department of Puplic Health and Environment		2020-11-19	Laura Bankers et al
USA/SC-USAFSAM-S612/2020	G	38	20A	USA	USA	South Carolina	South Carolina		EPI_ISL_831701	Human		United States Air Force School of Aerospace Medicine	B.1.240	3-7 days ago	North America	Male	20A	United States Air Force School of Aerospace Medicine		2020-11-23	Anthony Fries et al
USA/SC-USAFSAM-S518/2020	G	23	20A	USA	USA	South Carolina	South Carolina		EPI_ISL_831804	Human		United States Air Force School of Aerospace Medicine	B.1.240	3-7 days ago	North America	Male	20A	United States Air Force School of Aerospace Medicine		2020-11-16	Anthony Fries et al
USA/PA-MGEL-00695/2020	G		20A	USA	USA	Pennsylvania	Pennsylvania		EPI_ISL_682030	Human	Allegheny County	UPMC Clinical Microbiology Laboratory	B.1.240	Older	North America		20A	Microbial Genomic Epidemiology Laboratory, University of Pittsburgh		2020-10-06	Mustapha M. Mustapha et al
USA/PA-MGEL-00740/2020	G		20A	USA	USA	Pennsylvania	Pennsylvania		EPI_ISL_682042	Human	Allegheny County	UPMC Clinical Microbiology Laboratory	B.1.240	Older	North America		20A	Microbial Genomic Epidemiology Laboratory, University of Pittsburgh		2020-09-21	Mustapha M. Mustapha et al
USA/AR-CDC-2-3693691/2020	G		20A	USA	USA	Arkansas	Arkansas		EPI_ISL_747067	Human		Respiratory Viruses Branch, Centers for Disease Control and Prevention	B.1.240	One month ago	North America		20A	Respiratory Viruses Branch, Centers for Disease Control and Prevention		2020-10-30	Queen et al
USA/MI-MDHHS-SC22060/2020	G		20A	USA	USA	Michigan	Michigan		EPI_ISL_583517	Human		Michigan Department of Health and Human Services, Bureau of Laboratories	B.1.240	Older	North America		20A	Michigan Department of Health and Human Services, Bureau of Laboratories		2020-09-28	Blankenship HM et al
USA/FL-BPHL-2601/2020	G		20A	USA	USA	Florida	Florida		EPI_ISL_848760	Human		Florida Bureau of Public Health Laboratories	B.1.240	1-2 days ago	North America		20A	Florida Bureau of Public Health Laboratories		2020-11-19	Sarah Schmedes et al
USA/OR-OHSU-4398/2020	G	58	20A	USA	USA	Oregon	Oregon		EPI_ISL_832703	Human		OHSU Lab Services Molecular Microbiology Lab	B.1.240	3-7 days ago	North America	Female	20A	Oregon SARS-CoV-2 Genome Sequencing Center		2020-11-04	Brendan L. O'Connell et al
USA/KY-CDC-2-3693781/2020	G		20A	USA	USA	Kentucky	Kentucky		EPI_ISL_747090	Human		Respiratory Viruses Branch, Centers for Disease Control and Prevention	B.1.240	One month ago	North America		20A	Respiratory Viruses Branch, Centers for Disease Control and Prevention		2020-11-04	Queen et al
USA/AZ-WL-9900218/2020	G		20A	USA	USA	Arizona	Arizona		EPI_ISL_765949	Human	Pima County	Worobey Lab, Department of Ecology and Evolutionary Biology, University of Arizona	B.1.240	One month ago	North America		20A	Worobey Lab, Department of Ecology and Evolutionary Biology, University of Arizona		2020-09-29	Brendan Larsen et al
USA/MI-UM-10036832427/2020	G		20A	USA	USA	Michigan	Michigan		EPI_ISL_728458	Human		University of Michigan Clinical Microbiology Laboratory	B.1.240	One month ago	North America		20A	Lauring Lab, University of Michigan, Department of Microbiology and Immunology		2020-11-07	Valesano et al
USA/MI-MDHHS-SC22062/2020	G		20A	USA	USA	Michigan	Michigan		EPI_ISL_583519	Human		Michigan Department of Health and Human Services, Bureau of Laboratories	B.1.240	Older	North America		20A	Michigan Department of Health and Human Services, Bureau of Laboratories		2020-09-28	Blankenship HM et al
USA/MI-MDHHS-SC23047/2021	G		20A	USA	USA	Michigan	Michigan		EPI_ISL_847987	Human		Michigan Department of Health and Human Services, Bureau of Laboratories	B.1.240	1-2 days ago	North America		20A	Michigan Department of Health and Human Services, Bureau of Laboratories		2021-01-06	Blankenship HM et al
USA/MI-MDHHS-SC23044/2021	G		20A	USA	USA	Michigan	Michigan		EPI_ISL_848050	Human		Michigan Department of Health and Human Services, Bureau of Laboratories	B.1.240	1-2 days ago	North America		20A	Michigan Department of Health and Human Services, Bureau of Laboratories		2021-01-06	Blankenship HM et al
USA/VA-DCLS-2195/2020	G		20A	USA	USA	Virginia	Virginia	MW411914.1	EPI_ISL_734248	Human		Virginia Division of Consolidated Laboratory Services (DCLS)	B.1.240	One month ago	North America		20A	Virginia Division of Consolidated Laboratory Services (DCLS)		2020-11-04	Virginia DCLS et al
USA/IA-GMF-26895/2020	G		20A	USA	USA	Iowa	Iowa		EPI_ISL_660964	Human	Allamakee County	Gundersen Molecular Diagnostics Laboratory	B.1.240	Older	North America		20A	Kabara Cancer Research Institute		2020-10-20	Craig S. Richmond et al A
USA/CA-CZB-15927/2020	G		20A	USA	USA	California	California		EPI_ISL_850014	Human	Santa Clara County	Santa Clara County Public Health Laboratory	B.1.240	1-2 days ago	North America		20A	Chan-Zuckerberg Biohub		2020-12-02	CZB Cliahub Consortium et al
USA/WA-UW-47340/2020	G		20A	USA	USA	Washington	Washington		EPI_ISL_776709	Human		UW Virology Lab	B.1.240	One week ago	North America		20A	UW Virology Lab		2020-12-11	Pavitra Roychoudhury et al
USA/MD-HP12022/2020	G	39	20A	USA	USA	Maryland	Maryland		EPI_ISL_791361	Human		Johns Hopkins Hospital Department of Pathology	B.1.240	One week ago	North America		20A	Johns Hopkins Hospital Department of Pathology		2020-11-02	C. Paul Morris et al
Greece/127_HPI/2020	G	62	20A	Greece	Greece	Athens	Athens		EPI_ISL_430469	Human		Hellenic Pasteur Institute, Public Health Laboratories	B.1.5	Older	Europe	Male	20A	Hellenic Pasteur Institute, Public Health Laboratories, Unit of Bioinformatics and Applied Genomics		2020-02-29	Vasiliki Pogka et al
Denmark/SSI-02/2020	G	54	20A	Denmark	Denmark	Copenhagen	Copenhagen		EPI_ISL_416143	Human		Department of Virus and Microbiological Special diagnostics, Statens Serum Institut, Copenhagen, Denmark.	B.1.5	Older	Europe	Male	20A	ViFU		2020-02-28	Morten Rasmussen et al
Kenya/C28485/2020	G	21	20A	Kenya	Kenya	Lamu	Lamu		EPI_ISL_806548	Human		KEMRI-Wellcome Trust Research Programme/KEMRI-CGMR-C Kilifi	B.1.5	One week ago	Africa	Male	20A	KEMRI-Wellcome Trust Research Programme/KEMRI-CGMR-C Kilifi		2020-07-03	Githinji et al et al
SaudiArabia/KAUST-MADINAH210/2020	G		20A	Saudi Arabia	Saudi Arabia	Madinah	Madinah		EPI_ISL_678026	Human		Pathogen Genomics Lab King Abdullah University of Science and Technology(KAUST)	B.1.5	Older	Asia		20A	Pathogen Genomics Lab King Abdullah University of Science and Technology(KAUST)		2020-04-01	Sharif Hala et al
Uganda/UG107/2020	G		20A	Uganda	Uganda	Uganda	Uganda		EPI_ISL_738014	Human		Uganda Central Public Health Lab and Uganda Virus Research Institute	B.1	One month ago	Africa		20A	MRC/UVRI & LSHTM Uganda Research Unit		2020-08-08	Matthew Cotten et al
Australia/SAP482/2020	G	20	20A	Australia	Australia	South Australia	South Australia		EPI_ISL_513912	Human		SA Pathology	B.1.5	Older	Oceania	Female	20A	SA Pathology		2020-08-05	Lex Leong et al
Slovakia/UKBA-210/2020	G	63	20A	Slovakia	Slovakia	Bratislava	Bratislava		EPI_ISL_577741	Human		Institute of Virology, Biomedical Research Center of the Slovak Academy of Sciences, Bratislava	B.1.131	Older	Europe	Male	20A	Faculty of Natural Sciences, Comenius University, Bratislava		2020-06-30	BroÅˆa BrejovÃ¡ et al
Ukraine/203100339/2020	G	58	20A	Ukraine	Ukraine	Ukraine	Ukraine		EPI_ISL_512618	Human		National Laboratory for Influenza/Virology reference laboratory, Public Health Center of the Ministry of Health of Ukraine	B.1.131	Older	Europe	Male	20A	Respiratory Virus Unit, Microbiology Services Colindale, Public Health England		2020-07-11	PHE Covid Sequencing Team et al
Norway/6043/2020	G		20A	Norway	Norway	Agder	Agder		EPI_ISL_775490	Human		Furst Medical Laboratory	B.1.131	One week ago	Europe		20A	Norwegian Institute of Public Health, Department of Virology		2020-11-17	Kathrine Stene-Johansen et al
Israel/CVL-94-ngs/2020	G		20A	Israel	Israel	Israel	Israel		EPI_ISL_776575	Human		Israel Central Virology laboratory	B.1.5	One week ago	Asia	Female	20A	Israel Central Virology laboratory		2020-12-27	Neta Zuckerman et al
Mexico/BCN-ALSR-3634/2020	G		20A	Mexico	Mexico	Baja California	Baja California		EPI_ISL_636118	Human	Tijuana	Sharp HealthCare Laboratory	B.1.241	Older	North America		20A	Andersen lab at Scripps Research		2020-05-27	SEARCH Alliance San Diego with Aaron Harding et al
Mexico/NLE-UANL-7088/2020	G	51	20A	Mexico	Mexico	Nuevo Leon	Nuevo Leon		EPI_ISL_648609	Human		Laboratorio de InfectologÃ­a, Servicio de InfectologÃ­a, Hospital Universitario Dr. JosÃ© Eleuterio GonzÃ¡lez - Universidad AutÃ³noma de Nuevo LeÃ³n	B.1	Older	North America	Female	20A	Laboratorio de InfectologÃ­a Molecular, Departamento de BioquÃ­mica y Medicina Molecular,Facultad de Medicina - Universidad AutÃ³noma de Nuevo LeÃ³n		2020-07-05	Kame A. GalÃ¡n-Huerta et al
USA/MD-MDH-0237/2020	G		20A	USA	USA	Maryland	Maryland	MW181576.1	EPI_ISL_602260	Human		MD PHL	B.1	Older	North America		20A	MD PHL		2020-09-29	Maryland Department of Health Laboratories Administration et al
Mexico/SLP-InDRE-77/2020	G	66	20A	Mexico	Mexico	San Luis Potosi	San Luis Potosi		EPI_ISL_660068	Human		Instituto de Diagnostico y Referencia Epidemiologicos (INDRE)	B.1	Older	North America	Male	20A	Instituto de diagnÃ³stico y Referencia Epidemiologicos (INDRE) Departamento de VirologÃ­a		2020-11-01	Gisela Barrera-Badillo et al
England/CAMC-E515D6/2021	G		20A	United Kingdom	United Kingdom	England	England		EPI_ISL_811460	Human		Lighthouse Lab in Cambridge	B.1.88	One week ago	Europe		20A	Wellcome Sanger Institute for the COVID-19 Genomics UK (COG-UK) Consortium		2021-01-02	Rob Howes et al
Australia/QLD1468/2020	G		20A	Australia	Australia	Australia	Australia		EPI_ISL_849744	Human			B.1.88	1-2 days ago	Oceania		20A	PHV-FSS		2020-12-06	Son Nguyen et al. et al
Netherlands/NH-RIVM-10019/2021	G	31	20A	Netherlands	Netherlands	North Holland	North Holland		EPI_ISL_824261	Human		Dutch COVID-19 response team	B.1.88	3-7 days ago	Europe		20A	National Institute for Public Health and the Environment (RIVM)		2021-01-05	Adam Meijer et al
Iceland/3226/2021	G	32	20A	Iceland	Iceland	Reykjavik	Reykjavik		EPI_ISL_826918	Human		deCODE genetics	B.1.88	3-7 days ago	Europe	Female	20A	deCODE genetics		2021-01-05	Daniel F Gudbjartsson et al A
NewZealand/20CV0543/2020	G		20A	New Zealand	New Zealand	Auckland	Auckland		EPI_ISL_637094	Human		LabPLUS	B.1.88	Older	Oceania	Male	20A	Institute of Environmental Science and Research (ESR)		2020-11-06	Xiaoyun Ren et al
NewZealand/20CV0554/2020	G		20A	New Zealand	New Zealand	Auckland	Auckland		EPI_ISL_649122	Human	Counties Manukau	Middlemore Hospital	B.1.88	Older	Oceania	Female	20A	Institute of Environmental Science and Research (ESR)		2020-11-09	Xiaoyun Ren et al
Brazil/SP-06/2020	G	69	20A	Brazil	Brazil	SÃ£o Paulo	SÃ£o Paulo		EPI_ISL_414015	Human	SÃ£o Paulo	Hospital SÃ£o Joaquim Beneficencia Portuguesa	B.1.5	Older	South America	Female	20A	Instituto Adolfo Lutz, Interdiciplinary Procedures Center, Strategic Laboratory		2020-02-29	Claudio Tavares Sacchi et al A (https://dx.doi.org/10.1590/s1678-9946202062030)
Brazil/SP-05/2020	G	37	20A	Brazil	Brazil	SÃ£o Paulo	SÃ£o Paulo		EPI_ISL_414016	Human	SÃ£o Paulo	Hospital SÃ£o Joaquim Beneficencia Portuguesa	B.1.5	Older	South America	Female	20A	Instituto Adolfo Lutz, Interdiciplinary Procedures Center, Strategic Laboratory		2020-02-29	Claudio Tavares Sacchi et al A (https://dx.doi.org/10.1590/s1678-9946202062030)
Germany/BY-MVP-0008/2020	G	85	20A	Germany	Germany	Bavaria	Bavaria		EPI_ISL_437209	Human	Munich	Max von Pettenkofer Institute, Virology, National Reference Center for Retroviruses, LMU MÃ¼nchen	B.1.5	Older	Europe	Female	20A	Laboratory for Functional Genome Analysis, Dept. Genomics, Gene Center of the LMU Munich		2020-04-13	Max Muenchhoff et al
USA/MA-MASPHL-00935/2020	G		20A	USA	USA	Massachusetts	Massachusetts		EPI_ISL_692822	Human		Massachusetts State Public Health Laboratory	B.1	Older	North America		20A	Massachusetts State Public Health Laboratory		2020-06-04	Andrew Lang et al
Aruba/AW-RIVM-10326/2020	G	35	20A	Aruba	Aruba	Aruba	Aruba		EPI_ISL_636513	Human		Dutch COVID-19 response team	B.1	Older	South America	Male	20A	National Institute for Public Health and the Environment (RIVM)		2020-03-20	Adam Meijer et al
USA/AK-PHL010/2020	G		20A	USA	USA	Alaska	Alaska	MT477837.1	EPI_ISL_431013	Human	Interior Alaska	Alaska State Virology Laboratory	B.1	Older	North America	Female	20A	Alaska State Virology Laboratory		2020-03-17	Jack Chen et al
CostaRica/CRV-0008/2020	G	41	20A	Costa Rica	Costa Rica	Alajuela	Alajuela		EPI_ISL_480312	Human		Hospital Mexico	B.1	Older	North America	Female	20A	CharitÃ© Virology-University of Costa Rica		2020-03-18	Andres Moreira-Soto et al
CostaRica/CRV-0017/2020	G	27	20A	Costa Rica	USA	San Jose	New York		EPI_ISL_480321	Human		Laboratorio ClÃ­nico San JosÃ©	B.1	Older	North America	Female	20A	CharitÃ© Virology-University of Costa Rica		2020-04-08	Andres Moreira-Soto et al
Mexico/CMX-INMEGEN-05/2020	G	92	20A	Mexico	Mexico	Mexico City	Mexico City		EPI_ISL_522876	Human		Instituto Nacional de Medicina Genomica	B.1.5	Older	North America	Female	20A	Instituto Nacional de Medicina Genomica		2020-07-31	Hidalgo-Miranda A et al
Argentina/PAIS-A0004/2020	G	30	20A	Argentina	Argentina	Buenos Aires	Buenos Aires		EPI_ISL_430796	Human		Departamento de BiologÃ­a y genÃ©tica molecular, IACA Laboratorios.	B.1.5	Older	South America	Male	20A	Ãrea de SecuenciaciÃ³n del Laboratorio de VirologÃ­a del Hospital de NiÃ±os Dr. Ricardo Gutierrez on behalf of 'Proyecto Argentino Interinstitucional de genomica de SARS-CoV-2' (PAIS Consortium)		2020-03-27	Nabaes Jodar et al A (https://dx.doi.org/10.1101/2020.05.23.20111443)
Argentina/PAIS-A0249/2020	G	45	20A	Argentina	Argentina	Buenos Aires	Buenos Aires		EPI_ISL_792329	Human	San Isidro AR	Instituto de Investigaciones BiomÃ©dicas en Retrovirus y SIDA	B.1.5	One week ago	South America	Female	20A	Ãrea de SecuenciaciÃ³n del Laboratorio de VirologÃ­a del Hospital de NiÃ±os Dr. Ricardo Gutierrez on behalf of 'Proyecto Argentino Interinstitucional de genomica de SARS-CoV-2' (PAIS Consortium)		2020-04-15	Nabaes Jodar et al B
Australia/SAP298/2020	G		20A	Australia	Australia	South Australia	South Australia		EPI_ISL_468007	Human		SA Pathology	B.1.5	Older	Oceania		20A	SA Pathology		2020-04-07	Lex Leong et al
HongKong/HKPU-5068/2020	GH		20A	Hong Kong	Hong Kong	Hong Kong	Hong Kong		EPI_ISL_610197	Human		Department of Health Technology and Informatics, The Hong Kong Polytechnic University	B.1	Older	Asia		20A	Department of Health Technology and Informatics, The Hong Kong Polytechnic University		2020-09-28	Siu et al
USA/AK-PHL878/2020	G		20A	USA	USA	Alaska	Alaska		EPI_ISL_528532	Human		Alaska State Virology Laboratory	B.1.2	Older	North America		20A	Alaska State Virology Laboratory		2020-07-06	Chen J et al with Pathogenomics group Dagdag R et al
Australia/VIC1062/2020	G	89	20A	Australia	Australia	Victoria	Victoria	MT451726.1	EPI_ISL_430578	Human		Victorian Infectious Diseases Reference Laboratory (VIDRL)	B.1.5	Older	Oceania	Male	20A	Microbiological Diagnostic Unit Public Health Laboratory and Victorian Infectious Diseases Reference Laboratory, The Peter Doherty Institute for Infection and Immunity		2020-04-04	Caly L. et al A (https://dx.doi.org/10.1101/2020.05.12.20099929)
Andorra/202552/2020	O	0	20A	Andorra	Andorra	Andorra	Andorra		EPI_ISL_539496	Human		Hospital Nostra Senyora de Meritxell	B.1.5	Older	Europe	Female	20A	Instituto de Salud Carlos III		2020-03-13	Iglesias-Caballero et al
Chile/BI-ISPCH-2-2/2020	G	32	20A	Chile	Chile	BiobÃ­o	BiobÃ­o		EPI_ISL_445333	Human	Concepcion CL	LABORATORIO CLINICA UNIVERSITARIA DE CONCEPCION	B.1.5	Older	South America	Male	20A	Instituto de Salud Publica de Chile		2020-03-12	AndrÃ©s E Castillo et al
Colombia/VAC-INS-79930/2020	G	54	20A	Colombia	Colombia	Valle del Cauca	Valle del Cauca		EPI_ISL_456137	Human	Cali	Instituto Nacional de Salud - Unidad de SecuenciaciÃ³n y AnÃ¡lisis GenÃ³mico	B.1	Older	South America	Female	20A	Instituto Nacional de Salud, Universidad Cooperativa de Colombia, Instituto Alexander von Humboldt, Imperial College-London, London School of Hygiene & Tropical Medicine		2020-03-14	Katherine Laiton-Donato et al B (https://dx.doi.org/10.1101/2020.06.02.20120782)
Colombia/ATL-INS-06/2020	G	71	20A	Colombia	Colombia	Atlantico	Atlantico		EPI_ISL_653757	Human	Barranquilla	Instituto Nacional de Salud, BogotÃ¡, Colombia	B.1	Older	South America	Male	20A	Instituto Nacional de Salud, BogotÃ¡, Colombia		2020-06-26	Katherine Laiton-Donato et al A
Bolivia/26933/2020	G		20A	Bolivia	Bolivia	Santa Cruz	Santa Cruz		EPI_ISL_837556	Human		Centro Nacional de Enfermedades Tropicales (CENETROP)	B.1	3-7 days ago	South America		20A	Laboratory of Respiratory Viruses and Measles, Oswaldo Cruz Institute, FIOCRUZ		2020-07-15	Paola Resende et al A
Bolivia/26949/2020	G		20A	Bolivia	Bolivia	Santa Cruz	Santa Cruz		EPI_ISL_837569	Human		Centro Nacional de Enfermedades Tropicales (CENETROP)	B.1.177	3-7 days ago	South America		20A	Laboratory of Respiratory Viruses and Measles, Oswaldo Cruz Institute, FIOCRUZ		2020-05-16	Paola Resende et al A
Spain/PV-IBV-005137/2020	G	52	20A	Spain	Spain	Basque Country	Basque Country		EPI_ISL_509633	Human	San Sebastian	Servicio de MicrobiologÃ­a. Hospital Universitario Donostia. OSI Donostialdea. Ãrea de Enfermedades Infecciosas, Grupo de InfecciÃ³n Respiratoria y Resistencia Antimicrobiana. Instituto de InvestigaciÃ³n Sanitaria Biodonostia	B.1.5	Older	Europe	Female	20A	SeqCOVID-SPAIN consortium/IBV(CSIC)		2020-06-12	Gustavo Cilla et al
Bolivia/26955/2020	G		20A	Bolivia	Bolivia	Tarija	Tarija		EPI_ISL_837573	Human		Centro Nacional de Enfermedades Tropicales (CENETROP)	B.1.5	3-7 days ago	South America		20A	Laboratory of Respiratory Viruses and Measles, Oswaldo Cruz Institute, FIOCRUZ		2020-04-20	Paola Resende et al A
Bolivia/26959/2020	G		20A	Bolivia	Bolivia	Santa Cruz	Santa Cruz		EPI_ISL_837577	Human		Centro Nacional de Enfermedades Tropicales (CENETROP)	B.1	3-7 days ago	South America		20A	Laboratory of Respiratory Viruses and Measles, Oswaldo Cruz Institute, FIOCRUZ		2020-04-28	Paola Resende et al A
Bolivia/26960/2020	G		20A	Bolivia	Bolivia	Santa Cruz	Santa Cruz		EPI_ISL_837578	Human		Centro Nacional de Enfermedades Tropicales (CENETROP)	B.1.5	3-7 days ago	South America		20A	Laboratory of Respiratory Viruses and Measles, Oswaldo Cruz Institute, FIOCRUZ		2020-04-25	Paola Resende et al A
Bolivia/26948/2020	G		20A	Bolivia	Bolivia	Santa Cruz	Santa Cruz		EPI_ISL_837568	Human		Centro Nacional de Enfermedades Tropicales (CENETROP)	B.1.5	3-7 days ago	South America		20A	Laboratory of Respiratory Viruses and Measles, Oswaldo Cruz Institute, FIOCRUZ		2020-05-15	Paola Resende et al A
Bolivia/26952/2020	G		20A	Bolivia	Bolivia	Santa Cruz	Santa Cruz		EPI_ISL_837571	Human		Centro Nacional de Enfermedades Tropicales (CENETROP)	B.1.103	3-7 days ago	South America		20A	Laboratory of Respiratory Viruses and Measles, Oswaldo Cruz Institute, FIOCRUZ		2020-04-27	Paola Resende et al A
Romania/Suceava-5709/2020	G	46	20A	Romania	Romania	Suceava	Suceava		EPI_ISL_468138	Human		[Romania, Bucharest] National Institute for Infectious Diseases â€œProf. Dr. Matei BalÈ™â€	B.1.5	Older	Europe	Female	20A	[Romania, Bucharest] National Institute for Infectious Diseases â€œProf. Dr. Matei BalÈ™â€		2020-03-25	Leontina Banica et al
NewZealand/20VR2554/2020	G		20A	New Zealand	New Zealand	Auckland	Auckland		EPI_ISL_456385	Human	Counties Manukau	Middlemore Hospital	B.1.5	Older	Oceania		20A	Institute of Environmental Science and Research (ESR)		2020-04-15	Matt Storey et al A
Spain/CM-IBV-003905/2020	G	41	20A	Spain	Spain	Castilla la Mancha	Castilla la Mancha		EPI_ISL_500157	Human	Albacete	Complejo Hospitalario Universitario de Albacete	B.1.5	Older	Europe	Female	20A	SeqCOVID-SPAIN consortium/IBV(CSIC)		2020-05-19	Encarnacion Simarro CÃ³rdoba et al
Mexico/CMX-INER-0056/2020	G	41	20A	Mexico	Mexico	Mexico City	Mexico City		EPI_ISL_837600	Human		Instituto Nacional de Enfermedades Respiratorias (INER)	B.1.5	3-7 days ago	North America	Male	20A	Instituto Nacional de Enfermedades Respiratorias (INER)		2020-04-16	Celia Boukadida et al
Romania/ROSV_13429/2020	G	81	20A	Romania	Romania	Suceava	Suceava		EPI_ISL_491053	Human		Suceava County Emergency Hospital	B.1.180	Older	Europe	Male	20A	Stefan cel Mare University Metagenomics Lab		2020-06-17	Lobiuc Andrei et al. et al
Romania/ROSV_3242/2020	G	70	20A	Romania	Romania	Suceava	Suceava		EPI_ISL_491067	Human		Suceava County Emergency Hospital	B.1.5	Older	Europe	Female	20A	Stefan cel Mare University Metagenomics Lab		2020-04-19	Lobiuc Andrei et al. et al
Colombia/HUI-GUR-0920/2020	G	80	20A	Colombia	Colombia	Huila	Huila		EPI_ISL_447753	Human	Neiva	Grupo de Investigaciones MicrobiolÃ³gicas-UR (GIMUR), Departamento de BiologÃ­a, Facultad de Ciencias Naturales, Universidad del Rosario, BogotÃ¡, Colombia	B.1.5	Older	South America	Male	20A	Grupo de Investigaciones MicrobiolÃ³gicas-UR (GIMUR), Departamento de BiologÃ­a, Facultad de Ciencias Naturales, Universidad del Rosario, BogotÃ¡, Colombia Instituto Nacional de Salud, BogotÃ¡, Colombia Icahn School of Medicine at Mount Sinai, New York, USA		2020-03-30	Juan David RamÃ­rez et al (https://www.medrxiv.org/content/10.1101/2020.06.11.20125799v1)
Peru/CAL-INS-079/2020	G	33	20A	Peru	Peru	Callao	Callao		EPI_ISL_536479	Human		Instituto Nacional de Salud	B.1.5	Older	South America	Female	20A	Laboratorio de Infecciones Respiratorias Agudas		2020-07-01	Eduardo Juscamayta Lopez et al
USA/MA-MGH-02748/2020	G		20A	USA	USA	Massachusetts	Massachusetts		EPI_ISL_765613	Human		Massachusetts General Hospital	B.1.177	One month ago	North America		20A	Infectious Disease Program, Broad Institute of Harvard and MIT		2020-09-26	Lemieux et al
USA/TX-HMH-MCoV-15099/2020	G		20A	USA	USA	Texas	Texas		EPI_ISL_786583	Human	Houston	Houston Methodist Hospital	B.1	One week ago	North America		20A	Houston Methodist Hospital		2020-10-14	S. Wesley Long et al
USA/CO-CSU-D1050-2/2020	G		20A	USA	USA	Colorado	Colorado		EPI_ISL_527427	Human		Colorado State University - Ebel Lab	B.1.5	Older	North America		20A	Colorado State University - Ebel Lab		2020-05-06	Greg Ebel et al. et al
Argentina/PAIS-A0009/2020	G	70	20A	Argentina	Brazil	Buenos Aires	Brazil		EPI_ISL_430801	Human		Laboratorio de VirologÃ­a del Hospital de NiÃ±os Dr. Ricardo Gutierrez	B.1.5	Older	South America	Male	20A	Ãrea de SecuenciaciÃ³n del Laboratorio de VirologÃ­a del Hospital de NiÃ±os Dr. Ricardo Gutierrez on behalf of 'Proyecto Argentino Interinstitucional de genomica de SARS-CoV-2' (PAIS Consortium)		2020-03-31	Nabaes Jodar et al A (https://dx.doi.org/10.1101/2020.05.23.20111443)
Ecuador/USFQ-133/2020	G	54	20A	Ecuador	Ecuador	Galapagos	Galapagos		EPI_ISL_491941	Human	Puerto Baquerizo Moreno	Centro de Investigaciones, Universidad de Especialidades EspÃ­ritu Santo	B.1.5	Older	South America	Male	20A	Institute of Microbiology, Universidad San Francisco de Quito		2020-05-02	Derly Andrade et al
Chile/Temuco-PUC_MVL_0242/2020	G	31	20A	Chile	Chile	AraucanÃ­a	AraucanÃ­a		EPI_ISL_801741	Human	Temuco	Laboratory of Molecular Virology, Pontificia Universidad CatÃ³lica de Chile	B.1.5	One week ago	South America	Male	20A	MSHS Pathogen Surveillance Program		2020-04-28	Leonardo I. Almonacid et al
Colombia/DC-INS-3334/2020	G		20A	Colombia	Colombia	Bogota	Bogota		EPI_ISL_653754	Human		Instituto Nacional de Salud, BogotÃ¡, Colombia	B.1.5.32	Older	South America	Female	20A	Instituto Nacional de Salud, BogotÃ¡, Colombia		2020-09-02	Katherine Laiton-Donato et al A
Colombia/DC-INS-05-07/2020	G	71	20A	Colombia	Colombia	Bogota	Bogota		EPI_ISL_526974	Human		Instituto Nacional de Salud, BogotÃ¡, Colombia	B.1.5.32	Older	South America	Male	20A	Instituto Nacional de Salud, BogotÃ¡, Colombia		2020-06-17	Katherine Laiton-Donato et al A
Colombia/DC-INS-027/2020	G	41	20A	Colombia	Colombia	Bogota	Bogota		EPI_ISL_526969	Human		Instituto Nacional de Salud, BogotÃ¡, Colombia	B.1.5.32	Older	South America	Male	20A	Instituto Nacional de Salud, BogotÃ¡, Colombia		2020-08-18	Katherine Laiton-Donato et al A
Colombia/DC-INS-3569/2020	G	35	20A	Colombia	Colombia	Bogota	Bogota		EPI_ISL_653755	Human		Instituto Nacional de Salud, BogotÃ¡, Colombia	B.1.5.32	Older	South America	Male	20A	Instituto Nacional de Salud, BogotÃ¡, Colombia		2020-06-30	Katherine Laiton-Donato et al A
Colombia/ANT-INS-103235/2020	G	22	20A	Colombia	Colombia	Antioquia	Antioquia		EPI_ISL_739680	Human	Medellin	Instituto Nacional de Salud, BogotÃ¡, Colombia	B.1.5.32	One month ago	South America	Female	20A	Instituto Nacional de Salud, BogotÃ¡, Colombia		2020-11-13	Katherine Laiton-Donato et al A
Colombia/DC-INS-4283/2020	G	64	20A	Colombia	Colombia	Bogota	Bogota		EPI_ISL_739671	Human		Instituto Nacional de Salud, BogotÃ¡, Colombia	B.1.5.32	One month ago	South America	Male	20A	Instituto Nacional de Salud, BogotÃ¡, Colombia		2020-11-06	Katherine Laiton-Donato et al A
Colombia/DC-INS-2553/2020	G	55	20A	Colombia	Colombia	Bogota	Bogota		EPI_ISL_653745	Human		Instituto Nacional de Salud, BogotÃ¡, Colombia	B.1.5.32	Older	South America	Female	20A	Instituto Nacional de Salud, BogotÃ¡, Colombia		2020-08-06	Katherine Laiton-Donato et al A
Colombia/DC-INS-SPBOG2062/2020	G	14	20A	Colombia	Colombia	Bogota	Bogota		EPI_ISL_791084	Human		Instituto Nacional de Salud - Unidad de SecuenciaciÃ³n y AnÃ¡lisis GenÃ³mico	B.1.5	One week ago	South America	Female	20A	Instituto Nacional de Salud - DirecciÃ³n de InvestigaciÃ³n en Salud PÃºblica		2020-11-04	Katherine Laiton-Donato et al A
Colombia/DC-INS-4301/2020	G	37	20A	Colombia	Colombia	Bogota	Bogota		EPI_ISL_739673	Human		Instituto Nacional de Salud, BogotÃ¡, Colombia	B.1.5	One month ago	South America	Male	20A	Instituto Nacional de Salud, BogotÃ¡, Colombia		2020-11-09	Katherine Laiton-Donato et al A
Colombia/DC-INS-VG-69/2020	G	75	20A	Colombia	Colombia	Bogota	Bogota		EPI_ISL_794660	Human		HOSPITAL UNIVERSITARIO SAN IGNACIO	B.1	One week ago	South America	Male	20A	Instituto Nacional de Salud - DirecciÃ³n de InvestigaciÃ³n en Salud PÃºblica		2020-12-30	Katherine Laiton-Donato et al A
Slovenia/V0-14718/2020	G	20	20A	Slovenia	Slovenia	Slovenia	Slovenia		EPI_ISL_635271	Human		Institute of Microbiology and Immunology, Faculty of Medicine, University of Ljubljana	B.1	Older	Europe	Female	20A	Institute of Microbiology and Immunology, Faculty of Medicine, University of Ljubljana		2020-04-23	TomaÅ¾ Mark Zorec et al
Uruguay/UY-162/2020	G		20A	Uruguay	Uruguay	Montevideo	Montevideo		EPI_ISL_480332	Human		Microbial Genomics Laboratory, Institut Pasteur de Montevideo	B.1.195	Older	South America		20A	Microbial Genomics Laboratory, Institut Pasteur de Montevideo		2020-04-07	Cecilia Salazar et al
Uruguay/UY-NYUMC876/2020	G	91	20A	Uruguay	Uruguay	Montevideo	Montevideo		EPI_ISL_457972	Human		Laboratorio de BiologÃ­a Molecular AsociaciÃ³n EspaÃ±ola Primera en Salud	B.1.195	Older	South America	Male	20A	Departments of Pathology and Medicine, New York University School of Medicine		2020-04-21	Maria Victoria Elizondo et al
Uruguay/UY-182/2020	G		20A	Uruguay	Uruguay	Montevideo	Montevideo		EPI_ISL_480333	Human		Microbial Genomics Laboratory, Institut Pasteur de Montevideo	B.1.195	Older	South America		20A	Microbial Genomics Laboratory, Institut Pasteur de Montevideo		2020-04-07	Cecilia Salazar et al
Mexico/ROO-InDRE-14/2020	G	45	20A	Mexico	Mexico	Quintana Roo	Quintana Roo		EPI_ISL_455438	Human		Instituto de Diagnostico y Referencia Epidemiologicos (INDRE)	B.1.5	Older	North America	Male	20A	Instituto de Diagnostico y Referencia Epidemiologicos (INDRE)		2020-03-14	Araiza-Rodriguez Adnan et al
SouthKorea/KCDC2189/2020	G	25	20A	South Korea	South Korea	South Korea	South Korea		EPI_ISL_506983	Human		Division of Viral Diseases, Center for Laboratory Control of Infectious Diseases, Korea Centers for Diseases Control and Prevention	B.1.5	Older	Asia	Female	20A	Division of Viral Diseases, Center for Laboratory Control of Infectious Diseases, Korea Centers for Diseases Control and Prevention		2020-03-28	Jeong-Min Kim et al
Iceland/201/2020	G	52	20A	Iceland	Iceland	Reykjavik	Reykjavik		EPI_ISL_417824	Human		The National University Hospital of Iceland	B.1.5	Older	Europe	Female	20A	deCODE genetics		2020-03-16	Daniel F Gudbjartsson et al B (https://dx.doi.org/10.1056/NEJMoa2006100)
Ecuador/USFQ-126/2020	G		20A	Ecuador	Ecuador	Orellana	Orellana		EPI_ISL_491939	Human		Institute of Microbiology, Universidad San Francisco de Quito	B.1.5	Older	South America	Female	20A	Institute of Microbiology, Universidad San Francisco de Quito		2020-07-03	BelÃ©n Prado-Vivar et al
Guatemala/19522/2020	G		20A	Guatemala	Guatemala	Guatemala	Guatemala		EPI_ISL_837551	Human		Laboratorio Nacional de Salud	B.1	3-7 days ago	North America		20A	Laboratory of Respiratory Viruses and Measles, Oswaldo Cruz Institute, FIOCRUZ		2020-06-25	Paola Resende et al A
Hungary/MH-8268/2020	G	77	20A	Hungary	Hungary	Pest County	Pest County		EPI_ISL_526223	Human		Hungarian Defence Forces Military Medical Centre	B.1.5	Older	Europe	Male	20A	National Laboratory of Virology, SzentÃ¡gothai Research Centre		2020-05-25	Endre GÃ¡bor TÃ³th et al
Chile/Santiago-PUC_MVL_0164/2020	G	54	20A	Chile	Chile	Region Metropolitana de Santiago	Region Metropolitana de Santiago		EPI_ISL_801550	Human	Santiago	Laboratory of Molecular Virology, Pontificia Universidad CatÃ³lica de Chile	B.1.5	One week ago	South America	Male	20A	MSHS Pathogen Surveillance Program		2020-04-09	Leonardo I. Almonacid et al
Ukraine/203100322/2020	G	71	20A	Ukraine	Ukraine	Ukraine	Ukraine		EPI_ISL_512602	Human		National Laboratory for Influenza/Virology reference laboratory, Public Health Center of the Ministry of Health of Ukraine	B.1.5	Older	Europe	Male	20A	Respiratory Virus Unit, Microbiology Services Colindale, Public Health England		2020-05-26	PHE Covid Sequencing Team et al
Australia/VIC472/2020	G	70	20A	Australia	Australia	Victoria	Victoria		EPI_ISL_426764	Human		Victorian Infectious Diseases Reference Laboratory (VIDRL)	B.1.197	Older	Oceania	Female	20A	Microbiological Diagnostic Unit Public Health Laboratory and Victorian Infectious Diseases Reference Laboratory, Doherty Institute		2020-03-26	Caly L. et al B
Ecuador/USFQ-231/2020	G	77	20A	Ecuador	Ecuador	Tungurahua	Tungurahua		EPI_ISL_660531	Human	Ambato	Institute of Microbiology, Universidad San Francisco de Quito	B.1.197	Older	South America	Male	20A	Institute of Microbiology, Universidad San Francisco de Quito		2020-10-01	Sully MÃ¡rquez et al
Ecuador/USFQ-485/2020	G		20A	Ecuador	Ecuador	Cotopaxi	Cotopaxi		EPI_ISL_660533	Human	Latacunga	Institute of Microbiology, Universidad San Francisco de Quito	B.1.197	Older	South America		20A	Institute of Microbiology, Universidad San Francisco de Quito		2020-10-05	Sully MÃ¡rquez et al
India/PB-NCDC-01538/2020	G	45	20A	India	India	Punjab	Punjab		EPI_ISL_435062	Human		National Centre for Disease control (NCDC), CSIR-Institute of Genomics and Integrative Biology (CSIR-IGIB)	B.1.5	Older	Asia	Male	20A	NCDC/CSIR-IGIB		2020-03-16	Pramod Kumar et al (https://dx.doi.org/10.1101/2020.06.04.128751)
Argentina/PAIS-D0021/2020	G	55	20A	Argentina	Argentina	Tierra del Fuego	Tierra del Fuego		EPI_ISL_792463	Human	Ushuaia	Laboratorio del Hospital Regional Ushuaia Gdor. Ernesto Campos	B.1.8	One week ago	South America	Male	20A	Hospital Regional Ushuaia - Centro Austral De Investigaciones CientÃ­ficas - Universidad Nacional De Tierra Del Fuego on behalf of 'Proyecto Argentino Interinstitucional de genomica de SARS-CoV-2' (PAIS Consortium)		2020-03-23	Ceballos et al
mink/Netherlands/NB-EMC-21-1/2020	G		20A	Netherlands	Netherlands	North Brabant	North Brabant		EPI_ISL_523063	Mink		Dutch COVID-19 response team	B.1.8	Older	Europe		20A	Erasmus Medical Center		2020-07-09	OH consortium et al
mink/Netherlands/NB-EMC-56-7/2020	G		20A	Netherlands	Netherlands	North Brabant	North Brabant		EPI_ISL_632454	Mink		Dutch COVID-19 response team	B.1.8	Older	Europe		20A	Erasmus Medical Center		2020-09-23	OH consortium et al
mink/Netherlands/NB-EMC-52-5/2020	G		20A	Netherlands	Netherlands	North Brabant	North Brabant		EPI_ISL_577826	Mink		Dutch COVID-19 response team	B	Older	Europe		20A	Erasmus Medical Center		2020-09-15	OH consortium et al
Netherlands/DR-EMC-52/2020	G		20A	Netherlands	Netherlands	Drenthe	Drenthe		EPI_ISL_722440	Human		Dutch COVID-19 response team	B.1.8	Older	Europe		20A	Erasmus Medical Center		2020-10-15	Bas Oude Munnink et al
Croatia/OY-S1new/2020	G	36	20A	Croatia	Croatia	Istria	Istria		EPI_ISL_454574	Human		nstitute for Public Health	B.1.5	Older	Europe	Male	20A	Laboratory for advanced genomics		2020-04-09	Filip RokiÄ‡ et al
Croatia/LG-S2new/2020	G	57	20A	Croatia	Croatia	Istria	Istria		EPI_ISL_468591	Human		Institute for Public Health	B.1.5	Older	Europe	Male	20A	Laboratory for advanced genomics		2020-04-10	Filip RokiÄ‡ et al
CostaRica/INC-0171/2020	G	5	20A	Costa Rica	Costa Rica	Puntarenas	Puntarenas		EPI_ISL_770029	Human	Canoas CR	Area De Salud Corredores	B.1.203	One month ago	North America	Female	20A	Inciensa, Instituto Costarricense de InvestigaciÃ³n y EnseÃ±anza en NutriciÃ³n y Salud		2020-11-01	Francisco Duarte et al
Slovenia/MB21-4/2020	G		20A	Slovenia	Slovenia	Slovenia	Slovenia		EPI_ISL_846582	Human		National Laboratory for Health, Environment and Food	B.1	1-2 days ago	Europe	Male	20A	National Laboratory for Health, Environment and Food		2020-12-14	Aleksander Mahnic et al
Uganda/UG069/2020	G		20A	Uganda	Uganda	Uganda	Uganda		EPI_ISL_737983	Human		Uganda Central Public Health Lab and Uganda Virus Research Institute	B.1	One month ago	Africa		20A	MRC/UVRI & LSHTM Uganda Research Unit		2020-08-26	Matthew Cotten et al
Rwanda/AF37991-RD/2020	G	55	20A	Rwanda	Rwanda	Rwanda	Rwanda		EPI_ISL_707789	Human		Rwanda National Reference Laboratory	B.1	Older	Africa	Female	20A	Rwanda National Reference Laboratory		2020-10-19	Enatha Mukantwari et al
USA/IN-CDC-0821/2020	G	67	20A	USA	USA	Indiana	Indiana	MW023390.1	EPI_ISL_540431	Human		IN State Department of Health Laboratory Services	B.1.5	Older	North America	Male	20A	Pathogen Discovery, Respiratory Viruses Branch, Division of Viral Diseases, Centers for Disease Control and Prevention		2020-04-05	Yan Li et al
USA/KS-CDC-4589/2020	G	43	20A	USA	USA	Kansas	Kansas	MT512442.1	EPI_ISL_452114	Human		KS Health and Environmental Laboratories	B.1.5	Older	North America		20A	Pathogen Discovery, Respiratory Viruses Branch, Division of Viral Diseases, Centers for Disease Control and Prevention		2020-03-10	Yan Li et al
SouthKorea/KCDC2194/2020	G	26	20A	South Korea	South Korea	South Korea	South Korea		EPI_ISL_506988	Human		Division of Viral Diseases, Center for Laboratory Control of Infectious Diseases, Korea Centers for Diseases Control and Prevention	B.1.5	Older	Asia	Female	20A	Division of Viral Diseases, Center for Laboratory Control of Infectious Diseases, Korea Centers for Diseases Control and Prevention		2020-04-02	Jeong-Min Kim et al
CostaRica/CRV-0023/2020	G	27	20A	Costa Rica	Costa Rica	San Jose	San Jose		EPI_ISL_480327	Human		Hospital Nacional de NiÃ±os	B.1.5	Older	North America	Male	20A	CharitÃ© Virology-University of Costa Rica		2020-04-04	Andres Moreira-Soto et al
Australia/VIC829/2020	G	35	20A	Australia	Australia	Victoria	Victoria		EPI_ISL_427097	Human		Victorian Infectious Diseases Reference Laboratory (VIDRL)	B.1.5	Older	Oceania	Female	20A	Microbiological Diagnostic Unit Public Health Laboratory and Victorian Infectious Diseases Reference Laboratory, Doherty Institute		2020-04-04	Caly L. et al A (https://dx.doi.org/10.1101/2020.05.12.20099929)
Australia/QLD1304/2020	G		20A	Australia	Australia	Australia	Australia		EPI_ISL_693297	Human			B.1.131	Older	Oceania		20A	Public Health Virology Laboratory, Forensic and Scientific Services (PHV-FSS)		2020-10-31	Son Nguyen et al. et al
SouthAfrica/KRISP-K003727/2020	G	13	20A	South Africa	South Africa	KwaZulu-Natal	KwaZulu-Natal		EPI_ISL_602905	Human	iLembe	NHLS-IALCH	B.1.144	Older	Africa	Male	20A	KRISP, KZN Research Innovation and Sequencing Platform		2020-10-05	Giandhari J et al
SouthAfrica/KRISP-EC-K005279/2020	G	56	20A	South Africa	South Africa	Eastern Cape	Eastern Cape		EPI_ISL_678584	Human	Nelson Mandela Bay	Netcare	B.1	Older	Africa	Female	20A	KRISP, KZN Research Innovation and Sequencing Platform		2020-11-19	Giandhari J et al
Uganda/UG020/2020	G		20A	Uganda	Uganda	Uganda	Uganda		EPI_ISL_451202	Human		Uganda Virus Research Institute	B.1	Older	Africa		20A	MRC/UVRI & LSHTM Uganda Research Unit		2020-05-01	Dan Lule Bugembe et al (https://dx.doi.org/10.3201/eid2610.202575)
Serbia/Pancevo-009210204/2020	G		20A	Serbia	Serbia	South Banat District	South Banat District		EPI_ISL_661200	Human	Pancevo	Scientific Veterinary Institute Novi Sad	B.1.5	Older	Europe		20A	Veterinary Specialized Institute "Kraljevo", Serbia		2020-04-01	Vidanovic et al
USA/AZ-TG640914/2020	G		20A	USA	USA	Arizona	Arizona		EPI_ISL_695814	Human		Sonora Quest Laboratories, Laboratory Sciences of Arizona	B.1.5	Older	North America		20A	TGen North		2020-03-25	Jolene Bowers et al
CzechRepublic/IAB_21/2020	G		20A	Czech Republic	Czech Republic	Czech Republic	Czech Republic	MT517432.1	EPI_ISL_426895	Human		Motol University Hospital	B.1.5	Older	Europe		20A	Institute of Applied Biotechnologies a.s.		2020-03-27	Petr BroÅ¾ et al
USA/ND-NDDH-0016/2020	G		20A	USA	USA	North Dakota	North Dakota		EPI_ISL_812248	Human		North Dakota Department of Health, Public Health Laboratory	B.1.5	One week ago	North America		20A	North Dakota Department of Health, Public Health Laboratory		2020-04-25	Lisa Wingerter et al
Ecuador/USFQ-039/2020	G	24	20A	Ecuador	Ecuador	Los Rios	Los Rios		EPI_ISL_481245	Human	Babahoyo	Hospital IESS Babahoyo	B.1.67	Older	South America	Female	20A	Institute of Microbiology, Universidad San Francisco de Quito		2020-04-17	BelÃ©n Prado-Vivar et al
Kenya/C16957/2020	G	50	20A	Kenya	Kenya	Mombasa	Mombasa		EPI_ISL_806657	Human		KEMRI-Wellcome Trust Research Programme/KEMRI-CGMR-C Kilifi	B.1	One week ago	Africa	Male	20A	KEMRI-Wellcome Trust Research Programme/KEMRI-CGMR-C Kilifi		2020-06-10	Githinji et al et al
Australia/SAP521/2020	G	35	20A	Australia	Australia	South Australia	South Australia		EPI_ISL_603126	Human		SA Pathology	B.1.5	Older	Oceania	Female	20A	SA Pathology		2020-10-24	Lex Leong et al
Australia/VIC843/2020	G	84	20A	Australia	Australia	Victoria	Victoria		EPI_ISL_427103	Human		Victorian Infectious Diseases Reference Laboratory (VIDRL)	B.1.5	Older	Oceania	Male	20A	Microbiological Diagnostic Unit Public Health Laboratory and Victorian Infectious Diseases Reference Laboratory, Doherty Institute		2020-04-04	Caly L. et al A (https://dx.doi.org/10.1101/2020.05.12.20099929)
SaintMartin/IPG-7357/2020	G	26	20A	Saint Martin	Saint Martin	Saint Martin	Saint Martin		EPI_ISL_613456	Human		Institut Pasteur de la Guadeloupe	B.1.5	Older	North America	Male	20A	Institut Pasteur de la Guadeloupe		2020-04-07	Marion Barbet et al A
NewZealand/20VR2052/2020	G		20A	New Zealand	New Zealand	Midcentral	Midcentral		EPI_ISL_536792	Human		Canterbury Health Laboratories	B.1.5	Older	Oceania	Female	20A	Institute of Environmental Science and Research (ESR)		2020-04-04	Xiaoyun Ren et al
Gambia/GC19-1385/2020	G	0	20A	Gambia	Gambia	Kombo	Kombo		EPI_ISL_561018	Human		MRCG at LSHTM Genomics lab	B.1.5	Older	Africa	Male	20A	MRCG at LSHTM Genomics lab		2020-05-12	Abdul Karim sesay et al
Gambia/NPHL-1216/2020	G	56	20A	Gambia	Gambia	Kombo	Kombo		EPI_ISL_561216	Human		MRCG at LSHTM Genomics lab	B.1.5	Older	Africa	Male	20A	MRCG at LSHTM Genomics lab		2020-06-30	Abdul Karim sesay et al
Gambia/GC19-1814/2020	G	21	20A	Gambia	Gambia	Kombo	Kombo		EPI_ISL_561032	Human		MRCG at LSHTM Genomics lab	B.1.5	Older	Africa	Male	20A	MRCG at LSHTM Genomics lab		2020-05-28	Abdul Karim sesay et al
India/MH-NIV-229428/2020	G	32	20A	India	India	Maharashtra	Maharashtra		EPI_ISL_577682	Human		NIV Influenza	B.1.5	Older	Asia	Male	20A	NIV Influenza		2020-09-29	Potdar V et al B
Thailand/Bangkok-Tho07/2020	G		20A	Thailand	Thailand	Bangkok	Bangkok		EPI_ISL_708823	Human		Vibharam Hospital	B.1	Older	Asia		20A	National Institute of Health, Department of Medical Sciences, Ministry of Public Health, Thailand		2020-10-31	Pilailuk Okada et al
Kenya/C51996/2020	G	29	20A	Kenya	Kenya	Mombasa	Mombasa		EPI_ISL_806611	Human		KEMRI-Wellcome Trust Research Programme/KEMRI-CGMR-C Kilifi	B.1.5	One week ago	Africa	Male	20A	KEMRI-Wellcome Trust Research Programme/KEMRI-CGMR-C Kilifi		2020-09-02	Githinji et al et al
USA/ME-HETL-J0287/2020	G		20A	USA	USA	Maine	Maine		EPI_ISL_755430	Human		Maine Health and Environmental Testing Laboratory	B.1	One month ago	North America		20A	Tewhey Lab, The Jackson Laboratory		2020-10-05	Matluk et al
Italy/CAM-TIGEM-949/2020	G	65	20A	Italy	Italy	Campania	Campania		EPI_ISL_833566	Human		Istituto Zooprofilattico Sperimentale del Mezzogiorno	B.1.5	3-7 days ago	Europe	Male	20A	TIGEM		2020-05-02	Patrizia Annunziata et al
Scotland/CVR3398/2020	G		20A	United Kingdom	United Kingdom	Scotland	Scotland		EPI_ISL_453098	Human		West of Scotland Specialist Virology Centre, NHSGGC / MRC-University of Glasgow Centre for Virus Research	B.1.5	Older	Europe		20A	COVID-19 Genomics UK (COG-UK) Consortium		2020-05-08	Ana da Silva Filipe et al (https://virological.org/t/preliminary-analysis-of-sars-cov-2-importation-establishment-of-uk-transmission-lineages/507)
env/Austria/CeMM2213/2020	G		20A	Austria	Austria	Styria	Styria		EPI_ISL_853955	Environment		Department of Microbiology, University Innsbruck	B.1.5	1-2 days ago	Europe		20A	Bergthaler laboratory, CeMM Research Center for Molecular Medicine of the Austrian Academy of Sciences		2020-12-07	Lukas Endler et al
CzechRepublic/NRL_6849-11/2020	G	67	20A	Czech Republic	Czech Republic	Prague	Prague		EPI_ISL_577632	Human		The National Institute of Public Health	B.1	Older	Europe	Female	20A	State Veterinary Institute Prague		2020-05-16	Nagy et al
Nigeria/ED32-CV164/2020	G		20A	Nigeria	Nigeria	Akwa-Ibom	Akwa-Ibom		EPI_ISL_527883	Human		Nigeria Centre for Disease Control (NCDC)	B.1.5	Older	Africa		20A	African Centre of Excellence for Genomics of Infectious Diseases (ACEGID), Redeemer's University, Ede, Osun State, Nigeria		2020-05-18	Oluniyi P.E. et al et al
Kenya/C27640/2020	G	39	20A	Kenya	Kenya	Mombasa	Mombasa		EPI_ISL_806627	Human		KEMRI-Wellcome Trust Research Programme/KEMRI-CGMR-C Kilifi	B.1.5	One week ago	Africa	Male	20A	KEMRI-Wellcome Trust Research Programme/KEMRI-CGMR-C Kilifi		2020-07-02	Githinji et al et al
Kenya/C5902/2020	G	34	20A	Kenya	Kenya	Mombasa	Mombasa		EPI_ISL_568779	Human		KEMRI-Wellcome Trust Research Programme/KEMRI-CGMR-C Kilifi	B.1.5	Older	Africa	Male	20A	KEMRI-Wellcome Trust Research Programme/KEMRI-CGMR-C Kilifi		2020-05-12	Githinji et al 2020 et al
SouthAfrica/KRISP-K003994/2020	G	64	20A	South Africa	South Africa	KwaZulu-Natal	KwaZulu-Natal		EPI_ISL_634982	Human	uMgungundlovu	National Health Laboratory Service - Inkosi Albert Luthuli Central Hospital (NHLS-IALCH)	B.1	Older	Africa	Female	20A	KRISP, KZN Research Innovation and Sequencing Platform		2020-09-26	Giandhari J et al
Kenya/C19774/2020	G	35	20A	Kenya	Kenya	Taita Taveta	Taita Taveta		EPI_ISL_806665	Human		KEMRI-Wellcome Trust Research Programme/KEMRI-CGMR-C Kilifi	B.1	One week ago	Africa		20A	KEMRI-Wellcome Trust Research Programme/KEMRI-CGMR-C Kilifi		2020-06-18	Githinji et al et al
Kenya/C17244/2020	G	3	20A	Kenya	Kenya	Mombasa	Mombasa		EPI_ISL_806660	Human		KEMRI-Wellcome Trust Research Programme/KEMRI-CGMR-C Kilifi	B.1.5	One week ago	Africa	Male	20A	KEMRI-Wellcome Trust Research Programme/KEMRI-CGMR-C Kilifi		2020-06-11	Githinji et al et al
Australia/SAP212/2020	G		20A	Australia	Australia	South Australia	South Australia		EPI_ISL_467989	Human		SA Pathology	B.1.5	Older	Oceania		20A	SA Pathology		2020-05-05	Lex Leong et al
SouthAfrica/KRISP-K004065/2020	G	21	20A	South Africa	South Africa	KwaZulu-Natal	KwaZulu-Natal		EPI_ISL_635044	Human	Ugu	National Health Laboratory Service - Inkosi Albert Luthuli Central Hospital (NHLS-IALCH)	B.1	Older	Africa	Female	20A	KRISP, KZN Research Innovation and Sequencing Platform		2020-10-20	Giandhari J et al
SouthAfrica/KRISP-K004006/2020	G	27	20A	South Africa	South Africa	KwaZulu-Natal	KwaZulu-Natal		EPI_ISL_634991	Human	iLembe	National Health Laboratory Service - Inkosi Albert Luthuli Central Hospital (NHLS-IALCH)	B.1.5	Older	Africa	Female	20A	KRISP, KZN Research Innovation and Sequencing Platform		2020-09-29	Giandhari J et al
SouthAfrica/KRISP-K003095-CE1/2020	G	21	20A	South Africa	South Africa	KwaZulu-Natal	KwaZulu-Natal		EPI_ISL_660664	Human	eThekwini	KRISP, KZN Research Innovation and Sequencing Platform	B.1.5	Older	Africa	Male	20A	KRISP, KZN Research Innovation and Sequencing Platform		2020-09-22	Giandhari J et al
Australia/ACT0074/2020	G		20A	Australia	Australia	Australian Capital Territory	Australian Capital Territory		EPI_ISL_498534	Human		ACT Pathology	B.1.5	Older	Oceania		20A	Schwessinger Lab		2020-05-16	Ashley Jones et al
CzechRepublic/NRL-6847-2/2020	G	66	20A	Czech Republic	Czech Republic	Usti nad Labem	Usti nad Labem		EPI_ISL_584073	Human	Litomerice	The National Institute of Public Health	B.1.5	Older	Europe	Female	20A	State Veterinary Institute Prague		2020-05-10	Nagy et al
SouthAfrica/KRISP-K003735/2020	G	45	20A	South Africa	South Africa	KwaZulu-Natal	KwaZulu-Natal		EPI_ISL_602913	Human	eThekwini	NHLS-IALCH	B.1.5	Older	Africa	Female	20A	KRISP, KZN Research Innovation and Sequencing Platform		2020-09-30	Giandhari J et al
Australia/NSW2938/2020	G	35	20A	Australia	Australia	New South Wales	New South Wales		EPI_ISL_678370	Human	Sydney	Area of Virology, Serology and Virology Division (SAViD), New South Wales Health Pathology Randwick	B.1.106	Older	Oceania	Female	20A	Virology Research Laboratory; Area of Virology, Serology and Virology Division (SAViD), New South Wales Health Pathology Randwick		2020-10-03	Foster et al
Australia/QLD1121/2020	G		20A	Australia	Australia	Australia	Australia		EPI_ISL_593636	Human			B.1.5	Older	Oceania		20A	Public Health Virology Laboratory, Forensic and Scientific Services (PHV-FSS)		2020-09-23	Son Nguyen et al. et al
CzechRepublic/NRL_12173/2020	G	74	20A	Czech Republic	Czech Republic	Central Bohemian Region	Central Bohemian Region		EPI_ISL_850675	Human	Tehovec	The National Institute of Public Health	B.1.5	1-2 days ago	Europe	Male	20A	State Veterinary Institute Prague		2020-12-21	Nagy et al
CzechRepublic/NRL_12188/2020	G	40	20A	Czech Republic	Czech Republic	Central Bohemian Region	Central Bohemian Region		EPI_ISL_850676	Human	Tehovec	The National Institute of Public Health	B.1.5	1-2 days ago	Europe	Female	20A	State Veterinary Institute Prague		2020-12-21	Nagy et al
Kenya/C60161/2020	G	40	20A	Kenya	Kenya	Mombasa	Mombasa		EPI_ISL_806617	Human		KEMRI-Wellcome Trust Research Programme/KEMRI-CGMR-C Kilifi	B.1.5	One week ago	Africa	Male	20A	KEMRI-Wellcome Trust Research Programme/KEMRI-CGMR-C Kilifi		2020-09-21	Githinji et al et al
Australia/WA428/2020	G		20A	Australia	Australia	Western Australia	Western Australia		EPI_ISL_672640	Human		PathWest Laboratory Medicine WA	B.1.5	Older	Oceania		20A	PathWest Laboratory Medicine WA Microbial Surveillance Unit		2020-09-22	PathWest Laboratory Medicine WA Microbial Surveillance Unit et al
Gambia/S-3087K/2020	G	30	20A	Gambia	Gambia	Kombo	Kombo		EPI_ISL_810986	Human		MRCG at LSHTM Genomics lab	B.1.5	One week ago	Africa	Male	20A	MRCG at LSHTM Genomics lab		2020-10-01	Abdul Karim sesay et al
env/Austria/CeMM1958/2020	G		20A	Austria	Austria	Carinthia	Carinthia		EPI_ISL_853933	Environment		Department of Microbiology, University Innsbruck	B.1.5	1-2 days ago	Europe		20A	Bergthaler laboratory, CeMM Research Center for Molecular Medicine of the Austrian Academy of Sciences		2020-11-18	Lukas Endler et al
Gambia/S-3069F/2020	G		20A	Gambia	Gambia	Kombo	Kombo		EPI_ISL_810982	Human		MRCG at LSHTM Genomics lab	B.1.5	One week ago	Africa		20A	MRCG at LSHTM Genomics lab		2020-10-01	Abdul Karim sesay et al
env/Austria/CeMM2212/2020	G		20A	Austria	Austria	Carinthia	Carinthia		EPI_ISL_853750	Environment		Department of Microbiology, University Innsbruck	B.1.5	1-2 days ago	Europe		20A	Bergthaler laboratory, CeMM Research Center for Molecular Medicine of the Austrian Academy of Sciences		2020-12-17	Lukas Endler et al
env/Liechtenstein/CeMM2215/2020	G		20A	Liechtenstein	Liechtenstein	Liechtenstein	Liechtenstein		EPI_ISL_853796	Environment		Department of Microbiology, University Innsbruck	B.1.5	1-2 days ago	Europe		20A	Bergthaler laboratory, CeMM Research Center for Molecular Medicine of the Austrian Academy of Sciences		2020-12-20	Lukas Endler et al
Brazil/SP-01/2020	G	61	20A	Brazil	Italy	SÃ£o Paulo	Lombardy		EPI_ISL_412964	Human	SÃ£o Paulo	Hospital Israelita Albert Einstein	B.1.5	Older	South America	Male	20A	Instituto Adolfo Lutz Interdisciplinary Procedures Center Strategic Laboratory		2020-02-25	Jaqueline Goes de Jesus et al (https://virological.org/t/first-cases-of-coronavirus-disease-covid-19-in-brazil-south-america-2-genomes-3rd-march-2020/409)	Europe
Cuba/USAFSAM-S031/2020	G	63	20A	Cuba	Cuba	Cuba	Cuba	MT873897.1	EPI_ISL_513313	Human		Public Health, United States Air Force School of Aerospace Medicine	B.1.139	Older	North America	Male	20A	Public Health, United States Air Force School of Aerospace Medicine		2020-03-24	Fries et al
USA/IA-GMF-32590/2020	G		20A	USA	USA	Iowa	Iowa		EPI_ISL_661156	Human	Allamakee County	Gundersen Molecular Diagnostics Laboratory	B.1.139	Older	North America		20A	Kabara Cancer Research Institute		2020-11-09	Craig S. Richmond et al A
USA/WI-UW-1550/2020	G		20A	USA	USA	Wisconsin	Wisconsin	MW332674.1	EPI_ISL_605428	Human	Milwaukee County	University of Wisconsin-Madison AIDS Vaccine Research Laboratories	B.1.139	Older	North America		20A	University of Wisconsin-Madison AIDS Vaccine Research Laboratories		2020-09-15	Gage Moreno et al
USA/IL-IDPH-I-000188/2020	G		20A	USA	USA	Illinois	Illinois		EPI_ISL_848322	Human	Cook County	Illinois Department of Public Health	B.1.139	1-2 days ago	North America		20A	Gagnon Lab, Southern Illinois University		2020-10-05	Keith Gagnon et al
USA/ID-USAFSAM-S475/2020	G	20	20A	USA	USA	Idaho	Idaho		EPI_ISL_831770	Human		United States Air Force School of Aerospace Medicine	B.1.139	3-7 days ago	North America	Male	20A	United States Air Force School of Aerospace Medicine		2020-10-16	Anthony Fries et al
USA/MO-CDC-2-3714098/2020	G	74	20A	USA	USA	Missouri	Missouri		EPI_ISL_751634	Human		MO State Public Health Laboratory	B.1.139	One month ago	North America	Female	20A	Genomics and Discovery, Respiratory Viruses Branch, Division of Viral Diseases, Centers for Disease Control and Prevention		2020-12-01	Krista Queen et al
USA/IA-GMF-13859/2020	G		20A	USA	USA	Iowa	Iowa		EPI_ISL_547662	Human	Allamakee County	Gundersen Molecular Diagnostics Laboratory	B.1.139	Older	North America		20A	Kabara Cancer Research Institute		2020-08-04	Craig S. Richmond et al A
USA/IA-GMF-23647/2020	G		20A	USA	USA	Iowa	Iowa		EPI_ISL_660879	Human	Allamakee County	Gundersen Clinical Microbiology Laboratory	B.1.139	Older	North America		20A	Kabara Cancer Research Institute		2020-10-02	Craig S. Richmond et al A
USA/MI-MDHHS-SC22960/2020	G		20A	USA	USA	Michigan	Michigan		EPI_ISL_824367	Human		Michigan Department of Health and Human Services, Bureau of Laboratories	B.1.139	3-7 days ago	North America		20A	Michigan Department of Health and Human Services, Bureau of Laboratories		2020-12-10	Blankenship HM et al
USA/SD-USAFSAM-S535/2020	G	33	20A	USA	USA	South Dakota	South Dakota		EPI_ISL_831812	Human		United States Air Force School of Aerospace Medicine	B.1.139	3-7 days ago	North America	Male	20A	United States Air Force School of Aerospace Medicine		2020-11-18	Anthony Fries et al
Australia/QLD1283/2020	G		20A	Australia	Australia	Australia	Australia		EPI_ISL_693283	Human			B.1.139	Older	Oceania		20A	Public Health Virology Laboratory, Forensic and Scientific Services (PHV-FSS)		2020-11-10	Son Nguyen et al. et al
NewZealand/21CV0035/2020	G		20A	New Zealand	New Zealand	Canterbury	Canterbury		EPI_ISL_794627	Human		Canterbury Health Laboratories	B.1.139	One week ago	Oceania	Female	20A	Institute of Environmental Science and Research (ESR)		2020-12-31	Xiaoyun Ren et al
Mali/UCRC-68/2020	G		20A	Mali	Mali	Mali	Mali	MW474739.1	EPI_ISL_812966	Human		University Clinical Research Center, University of Sciences	B.1.5	One week ago	Africa		20A	University Clinical Research Center, University of Sciences		2020-03-18	Diarra et al
Senegal/9819/2020	G	30	20A	Senegal	Senegal	Dakar	Dakar		EPI_ISL_498233	Human		Institut Pasteur de Dakar	B.1	Older	Africa	Male	20A	Institut Pasteur de Dakar		2020-04-25	Ndongo Dia et al
Australia/SAP220/2020	G		20A	Australia	Australia	South Australia	South Australia		EPI_ISL_467995	Human		SA Pathology	B.1.5	Older	Oceania		20A	SA Pathology		2020-03-15	Lex Leong et al
Russia/Sverdlovsk-71903/2020	G	48	20A	Russia	Russia	Sverdlovsk	Sverdlovsk		EPI_ISL_428890	Human		State Research Center of Virology and Biotechnology VECTOR, Department of Collection of Microorganisms	B.1	Older	Europe	Female	20A	State Research Center of Virology and Biotechnology VECTOR, Department of Collection of Microorganisms		2020-03-19	Oleg V. Pyankov et al
SriLanka/CDR1885/2020	G	93	20A	Sri Lanka	Sri Lanka	Colombo	Colombo		EPI_ISL_525476	Human		Centre for Dengue Research	B.1	Older	Asia	Female	20A	Centre for Dengue Research		2020-04-28	Chandima Jeewandara et al
Luxembourg/LNS0102413/2020	G	39	20A	Luxembourg	Luxembourg	Luxembourg	Luxembourg		EPI_ISL_428955	Human		Laboratoire National de Sante, Microbiology, Virology	B.1	Older	Europe	Male	20A	Laboratoire National de Sante, Microbiology, Epidemiology and Microbial Genomics		2020-04-01	Anke Wienecke-Baldacchino et al
Luxembourg/LNS3923316/2020	G	23	20A	Luxembourg	Luxembourg	Luxembourg	Luxembourg		EPI_ISL_459898	Human		Laboratoire National de Sante, Microbiology, Virology	B.1	Older	Europe	Female	20A	Laboratoire National de Sante, Microbiology, Epidemiology and Microbial Genomics		2020-05-13	Anke Wienecke-Baldacchino et al
Morocco/6903/2020	G		20A	Morocco	Morocco	Morocco	Morocco		EPI_ISL_459981	Human		Institut Pasteur du Maroc	B.1	Older	Africa		20A	Institut Pasteur du Maroc		2020-04-19	Marion Barbet et al B (https://dx.doi.org/10.1101/2020.06.23.165902)
Luxembourg/LNS9819784/2020	G	31	20A	Luxembourg	Luxembourg	Luxembourg	Luxembourg		EPI_ISL_744994	Human		Laboratoire national de santÃ©, Microbiology, Virology	B.1	One month ago	Europe	Male	20A	Laboratoire national de santÃ©, Microbiology, Microbial Genomics Platform		2020-09-26	Anke Wienecke-Baldacchino et al
Suriname/SR-53/2020	G		20A	Suriname	Suriname	Suriname	Suriname		EPI_ISL_518802	Human		Academic Hospital Paramaribo	B.1.219	Older	South America		20A	Erasmus Medical Center		2020-07-16	Bas Oude Munnink et al
Suriname/SR-59/2020	G		20A	Suriname	Suriname	Suriname	Suriname		EPI_ISL_518808	Human		Academic Hospital Paramaribo	B.1.219	Older	South America		20A	Erasmus Medical Center		2020-07-16	Bas Oude Munnink et al
Suriname/SR-70/2020	G		20A	Suriname	Suriname	Suriname	Suriname		EPI_ISL_517662	Human		Academic Hospital Paramaribo	B.1.219	Older	South America		20A	Erasmus Medical Center		2020-08-07	Bas Oude Munnink et al
Suriname/SR-05/2020	G		20A	Suriname	Suriname	Suriname	Suriname		EPI_ISL_517616	Human		Academic Hospital Paramaribo	B.1.219	Older	South America		20A	Erasmus Medical Center		2020-05-07	Bas Oude Munnink et al
Suriname/SR-69/2020	G		20A	Suriname	Suriname	Suriname	Suriname		EPI_ISL_517661	Human		Academic Hospital Paramaribo	B.1.219	Older	South America		20A	Erasmus Medical Center		2020-08-07	Bas Oude Munnink et al
Suriname/SR-65/2020	G		20A	Suriname	Suriname	Suriname	Suriname		EPI_ISL_518814	Human		Academic Hospital Paramaribo	B.1.219	Older	South America		20A	Erasmus Medical Center		2020-07-18	Bas Oude Munnink et al
Cameroon/CV417/2020	G	26	20A	Cameroon	Cameroon	YaoundÃ©	YaoundÃ©		EPI_ISL_845550	Human		National Public Health Laboratory, Cameroon	B.1	3-7 days ago	Africa	Male	20A	African Centre of Excellence for Genomics of Infectious Diseases (ACEGID), Redeemer's University		2020-08-12	Oluniyi P.E. et al et al
Ireland/WW-NVRL-AIIDV0351v1/2020	G		20A	Ireland	Ireland	Wicklow	Wicklow		EPI_ISL_644301	Human		CEPHR / Vincent's Hospital	B.1	Older	Europe	Male	20A	Irish Coronavirus Sequencing Consortium - National Virus Reference Laboratory		2020-05-02	Michael Carr et al
France/IDF-IPP00118/2021	G	93	20A	France	France	Ile de France	Ile de France		EPI_ISL_846633	Human	Suresnes	Hopital	B.1.177	1-2 days ago	Europe	Female	20A	National Reference Center for Viruses of Respiratory Infections, Institut Pasteur, Paris		2021-01-02	Marion Barbet et al A
Morocco/FMP-42/2020	G	43	20A	Morocco	Morocco	Casablanca	Casablanca		EPI_ISL_769863	Human		Laboratoire Biolife	B.1.75	One month ago	Africa	Male	20A	Laboratoire de Biotechnologie		2020-12-14	Mouna Ouadghiri et al
Morocco/FMP-43/2020	G	69	20A	Morocco	Morocco	Temara	Temara		EPI_ISL_775219	Human		Laboratoire Biolife	B.1.75	One week ago	Africa	Female	20A	Laboratoire de Biotechnologie		2020-12-14	Mouna Ouadghiri et al
Morocco/FMP-46/2020	G	53	20A	Morocco	Morocco	SalÃ©	SalÃ©		EPI_ISL_775222	Human		Laboratoire Biolife	B.1.75	One week ago	Africa	Female	20A	Laboratoire de Biotechnologie		2020-12-16	Mouna Ouadghiri et al
Morocco/FMP-58/2020	G	17	20A	Morocco	Morocco	Temara	Temara		EPI_ISL_775258	Human		Laboratoire Biolife	B.1.75	One week ago	Africa	Female	20A	Laboratoire de Biotechnologie		2020-12-21	Mouna Ouadghiri et al
France/IDF-IPP00120/2021	G	93	20A	France	France	Ile de France	Ile de France		EPI_ISL_846631	Human	Suresnes	Hopital	B.1.75	1-2 days ago	Europe	Female	20A	National Reference Center for Viruses of Respiratory Infections, Institut Pasteur, Paris		2021-01-01	Marion Barbet et al A
France/IDF-IPP00117/2021	G	90	20A	France	France	Ile de France	Ile de France		EPI_ISL_846634	Human	Suresnes	Hopital	B.1.75	1-2 days ago	Europe	Female	20A	National Reference Center for Viruses of Respiratory Infections, Institut Pasteur, Paris		2021-01-02	Marion Barbet et al A
Guinea/CERFIG-1340/2020	G	22	20A	Guinea	Guinea	Conakry	Conakry		EPI_ISL_788937	Human		Centre de Recherche et de Formation en Infectiologie GuinÃ©e	B.1.5	One week ago	Africa	Female	20A	TransVIHMI, IRD/INSERM/Monpellier University		2020-06-09	Alpha Kabinet KEITA et al
EquatorialGuinea/2274/2020	G	33	20A	Equatorial Guinea	Equatorial Guinea	Bioko Norte	Bioko Norte		EPI_ISL_648315	Human	Malabo	Laboratorio de Investigaciones de Baney	B.1	Older	Africa	Male	20A	University Hospital Basel, Clinical Bacteriology		2020-04-21	Carlos Cortes et al
SouthKorea/KCDC2125/2020	G	21	20A	South Korea	South Korea	South Korea	South Korea		EPI_ISL_498026	Human		Division of Viral Diseases, Center for Laboratory Control of Infectious Diseases, Korea Centers for Diseases Control and Prevention	B.1.5	Older	Asia	Female	20A	Division of Viral Diseases, Center for Laboratory Control of Infectious Diseases, Korea Centers for Diseases Control and Prevention		2020-03-15	Jeong-Min Kim et al
EquatorialGuinea/2892/2020	G	41	20A	Equatorial Guinea	Equatorial Guinea	Bioko Norte	Bioko Norte		EPI_ISL_648321	Human	Malabo	Laboratorio de Investigaciones de Baney	B.1.178	Older	Africa	Female	20A	University Hospital Basel, Clinical Bacteriology		2020-04-23	Carlos Cortes et al
Switzerland/BL-ETHZ-120196/2020	G		20A	Switzerland	Switzerland	Basel-Land	Basel-Land	LR824194.1	EPI_ISL_468270	Human		Viollier AG	B.1	Older	Europe		20A	Department of Biosystems Science and Engineering, ETH ZÃ¼rich		2020-04-28	Christian Beisel et al
Cameroon/CV435/2020	G	40	20A	Cameroon	Cameroon	YaoundÃ©	YaoundÃ©		EPI_ISL_845562	Human		National Public Health Laboratory, Cameroon	B.1	3-7 days ago	Africa	Female	20A	African Centre of Excellence for Genomics of Infectious Diseases (ACEGID), Redeemer's University		2020-11-19	Oluniyi P.E. et al et al
Cameroon/CV430/2020	G	31	20A	Cameroon	Cameroon	YaoundÃ©	YaoundÃ©		EPI_ISL_845563	Human		National Public Health Laboratory, Cameroon	B.1	3-7 days ago	Africa	Male	20A	African Centre of Excellence for Genomics of Infectious Diseases (ACEGID), Redeemer's University		2020-12-02	Oluniyi P.E. et al et al
Bahrain/341013933_S13_L001/2020	G		20A	Bahrain	Bahrain	Bahrain	Bahrain	MW332564.1	EPI_ISL_681319	Human		Communicable Disease Laboratory, Public Health Directorate	B.1.146	Older	Asia		20A	Communicable Disease Laboratory, Public Health Directorate		2020-11-11	Alwasti et al
Austria/CeMM1541/2020	G	57	20A	Austria	Austria	Austria	Austria		EPI_ISL_854021	Human		Austrian Agency for Health and Food Safety (AGES)	B.1.146	1-2 days ago	Europe		20A	Bergthaler laboratory, CeMM Research Center for Molecular Medicine of the Austrian Academy of Sciences		2020-11-04	Lukas Endler et al
Guangdong/SYSU-IHV/2020	G	21	20A	China	China	Guangdong	Guangdong		EPI_ISL_444969	Human	Guangzhou	Guangzhou Eighth People's Hospital (Jiahe Sector)	B.1.5	Older	Asia	Female	20A	Institute of Human Virology, Zhongshan School of Medicine, Sun Yat-sen University		2020-04-16	Junsong Zhang et al
Luxembourg/LNS0917978/2020	G	30	20A	Luxembourg	Luxembourg	Luxembourg	Luxembourg		EPI_ISL_739856	Human		Laboratoire national de santÃ©, Microbiology, Virology	B.1	One month ago	Europe	Female	20A	Laboratoire national de santÃ©, Microbiology, Microbial Genomics Platform		2020-10-21	Anke Wienecke-Baldacchino et al
Ecuador/USFQ-344/2020	G		20A	Ecuador	Ecuador	Imbabura	Imbabura		EPI_ISL_697789	Human	Otavalo	Institute of Microbiology, Universidad San Francisco de Quito	B.1.6	Older	South America		20A	Institute of Microbiology, Universidad San Francisco de Quito		2020-09-02	BelÃ©n Prado-Vivar et al
Morocco/FMP-49/2020	G	74	20A	Morocco	Morocco	Temara	Temara		EPI_ISL_775225	Human		Laboratoire Biolife	B.1.5	One week ago	Africa	Female	20A	Laboratoire de Biotechnologie		2020-12-14	Mouna Ouadghiri et al
DRC/D10-0663/2020	G	3	20A	Democratic Republic of the Congo	Democratic Republic of the Congo	Kinshasa	Kinshasa		EPI_ISL_636988	Human		Virology Lab, National Institute for Biomedical Research (INRB)	B.1	Older	Africa	Female	20A	Project group Epidemology of Highly Pathogenic Microorganisms, Robert Koch-Institute		2020-05-19	Jean-Jacques Muyembe Tamfum et al
DRC/73/2020	G	46	20A	Democratic Republic of the Congo	Democratic Republic of the Congo	Kinshasa	Kinshasa		EPI_ISL_417941	Human		Viral Respiratory Lab, National Institute for Biomedical Research (INRB)	B.1.178	Older	Africa	Male	20A	Pathogen Sequencing Lab, National Institute for Biomedical Research (INRB)		2020-03-18	Placide Mbala-Kingebeni et al (https://virological.org/t/phylogenetic-analysis-of-sars-cov-2-in-drc/528)
Senegal/6619/2020	G	41	20A	Senegal	Senegal	Dakar	Dakar		EPI_ISL_498230	Human		Institut Pasteur de Dakar	B.1	Older	Africa	Male	20A	Institut Pasteur de Dakar		2020-04-21	Ndongo Dia et al
Cameroon/CV428/2020	G	17	20A	Cameroon	Cameroon	YaoundÃ©	YaoundÃ©		EPI_ISL_845564	Human		National Public Health Laboratory, Cameroon	B.1.70	3-7 days ago	Africa	Female	20A	African Centre of Excellence for Genomics of Infectious Diseases (ACEGID), Redeemer's University		2020-12-03	Oluniyi P.E. et al et al
Cameroon/CV436/2020	G	30	20A	Cameroon	Cameroon	YaoundÃ©	YaoundÃ©		EPI_ISL_845560	Human		National Public Health Laboratory, Cameroon	B.1.70	3-7 days ago	Africa	Female	20A	African Centre of Excellence for Genomics of Infectious Diseases (ACEGID), Redeemer's University		2020-11-19	Oluniyi P.E. et al et al
Cameroon/CV439/2020	G	50	20A	Cameroon	Cameroon	YaoundÃ©	YaoundÃ©		EPI_ISL_845561	Human		National Public Health Laboratory, Cameroon	B.1.70	3-7 days ago	Africa	Male	20A	African Centre of Excellence for Genomics of Infectious Diseases (ACEGID), Redeemer's University		2020-11-19	Oluniyi P.E. et al et al
Cameroon/CV432/2020	G	25	20A	Cameroon	Cameroon	YaoundÃ©	YaoundÃ©		EPI_ISL_845565	Human		National Public Health Laboratory, Cameroon	B.1.70	3-7 days ago	Africa	Male	20A	African Centre of Excellence for Genomics of Infectious Diseases (ACEGID), Redeemer's University		2020-12-16	Oluniyi P.E. et al et al
Spain/AR-IBV-98010615/2020	G	47	20A	Spain	Spain	Aragon	Aragon		EPI_ISL_722257	Human	Zaragoza	Servicio de MicrobiologÃ­a, Hospital Miguel Servet, Zaragoza	B.1.221	Older	Europe	Female	20A	SeqCOVID-SPAIN consortium/IBV(CSIC)		2020-09-30	Antonio Rezusta LÃ³pez et al
NewZealand/20CV0479/2020	G		20A	New Zealand	New Zealand	Auckland	Auckland		EPI_ISL_622814	Human		LabPLUS	B.1.221	Older	Oceania	Male	20A	Institute of Environmental Science and Research (ESR)		2020-10-22	Xiaoyun Ren et al
NewZealand/20CV0484/2020	G		20A	New Zealand	New Zealand	Auckland	Auckland		EPI_ISL_622817	Human	Waitemata	Middlemore Hospital	B.1.221	Older	Oceania	Male	20A	Institute of Environmental Science and Research (ESR)		2020-10-26	Xiaoyun Ren et al
CzechRepublic/NRL_11190/2020	G	56	20A	Czech Republic	Czech Republic	Central Bohemian Region	Central Bohemian Region		EPI_ISL_792693	Human	BrandÃ½s N. Labem	The National Institute of Public Health	B.1.221	One week ago	Europe	Male	20A	State Veterinary Institute Prague		2020-11-18	Nagy et al
Austria/CeMM1787/2020	G	48	20A	Austria	Austria	Austria	Austria		EPI_ISL_854149	Human		Austrian Agency for Health and Food Safety (AGES)	B.1.221	1-2 days ago	Europe		20A	Bergthaler laboratory, CeMM Research Center for Molecular Medicine of the Austrian Academy of Sciences		2020-12-03	Lukas Endler et al
Sweden/20-53366/2020	G	17	20A	Sweden	Sweden	Skane	Skane		EPI_ISL_710606	Human		Halsomedicinskt Center	B.1.221	Older	Europe	Female	20A	The Public Health Agency of Sweden		2020-11-06	Department of Microbiology et al
Belgium/ULG-11267/2021	G	87	20A	Belgium	Belgium	LiÃ¨ge	LiÃ¨ge		EPI_ISL_832237	Human		Department of Clinical Microbiology	B.1.221	3-7 days ago	Europe	Female	20A	GIGA Medical Genomics		2021-01-08	Keith Durkin et al
Belgium/ULG-11272/2021	G	91	20A	Belgium	Belgium	LiÃ¨ge	LiÃ¨ge		EPI_ISL_832241	Human		Department of Clinical Microbiology	B.1.221	3-7 days ago	Europe	Male	20A	GIGA Medical Genomics		2021-01-09	Keith Durkin et al
Belgium/ULG-10637/2020	G	87	20A	Belgium	Belgium	LiÃ¨ge	LiÃ¨ge		EPI_ISL_636615	Human		Department of Clinical Microbiology	B.1.221	Older	Europe	Female	20A	GIGA Medical Genomics		2020-10-25	Keith Durkin et al
Belgium/ULG-10640/2020	G	68	20A	Belgium	Belgium	LiÃ¨ge	LiÃ¨ge		EPI_ISL_636618	Human		Department of Clinical Microbiology	B.1.221	Older	Europe	Female	20A	GIGA Medical Genomics		2020-10-27	Keith Durkin et al
Netherlands/FL-RIVM-20813/2020	G	74	20A	Netherlands	Netherlands	Flevoland	Flevoland		EPI_ISL_790870	Human		Dutch COVID-19 response team	B.1.221	One week ago	Europe		20A	National Institute for Public Health and the Environment (RIVM)		2020-12-21	Adam Meijer et al
Belgium/ULG-11250/2021	G	66	20A	Belgium	Belgium	LiÃ¨ge	LiÃ¨ge		EPI_ISL_832224	Human		Department of Clinical Microbiology	B.1.221	3-7 days ago	Europe	Female	20A	GIGA Medical Genomics		2021-01-07	Keith Durkin et al
Belgium/ULG-11103/2020	G	29	20A	Belgium	Belgium	LiÃ¨ge	LiÃ¨ge		EPI_ISL_737351	Human		Department of Clinical Microbiology	B.1.221	One month ago	Europe	Female	20A	GIGA Medical Genomics		2020-12-16	Keith Durkin et al
Belgium/ULG-11219/2021	G	61	20A	Belgium	Belgium	LiÃ¨ge	LiÃ¨ge		EPI_ISL_824850	Human		Department of Clinical Microbiology	B.1.221	3-7 days ago	Europe	Male	20A	GIGA Medical Genomics		2021-01-04	Keith Durkin et al
Belgium/ULG-11231/2021	G	58	20A	Belgium	Belgium	LiÃ¨ge	LiÃ¨ge		EPI_ISL_824861	Human		Department of Clinical Microbiology	B.1.221	3-7 days ago	Europe	Female	20A	GIGA Medical Genomics		2021-01-05	Keith Durkin et al
Germany/NW-HHU-503/2020	G		20A	Germany	Germany	North Rhine Westphalia	North Rhine Westphalia		EPI_ISL_770751	Human	Duesseldorf	ZOTZ KLIMAS MVZ DÃ¼sseldorf-Centrum GbR ÃœBAG fÃ¼r Labormedizin, Genetik, Zytologie, Pathologie	B.1.221	One month ago	Europe		20A	Center of Medical Microbiology, Virology, and Hospital Hygiene, University of Duesseldorf		2020-12-03	Maximilian Damagnez et al
Australia/QLD1458/2020	G		20A	Australia	Australia	Australia	Australia		EPI_ISL_849728	Human			B.1.221	1-2 days ago	Oceania		20A	PHV-FSS		2020-12-05	Son Nguyen et al. et al
Portugal/PT1781/2020	G		20A	Portugal	Portugal	Portugal	Portugal		EPI_ISL_732010	Human		Instituto Nacional de Saude (INSA)	B.1.221	One month ago	Europe		20A	Instituto Nacional de Saude (INSA)		2020-11-16	Borges et al et al
Belgium/ULG-11246/2021	G	88	20A	Belgium	Belgium	LiÃ¨ge	LiÃ¨ge		EPI_ISL_832219	Human		Department of Clinical Microbiology	B.1.221	3-7 days ago	Europe	Female	20A	GIGA Medical Genomics		2021-01-06	Keith Durkin et al
Netherlands/NB-EMC-335/2020	G		20A	Netherlands	Netherlands	North Brabant	North Brabant		EPI_ISL_722540	Human		Dutch COVID-19 response team	B.1.221	Older	Europe		20A	Erasmus Medical Center		2020-10-23	Bas Oude Munnink et al
Australia/QLD1132/2020	G		20A	Australia	Australia	Australia	Australia		EPI_ISL_593638	Human			B.1.221	Older	Oceania		20A	Public Health Virology Laboratory, Forensic and Scientific Services (PHV-FSS)		2020-09-19	Son Nguyen et al. et al
Netherlands/FL-EMC-37/2020	G		20A	Netherlands	Netherlands	Flevoland	Flevoland		EPI_ISL_632744	Human		Dutch COVID-19 response team	B.1.221	Older	Europe		20A	Erasmus Medical Center		2020-10-19	Bas Oude Munnink et al
Netherlands/ZH-RIVM-10007/2021	G		20A	Netherlands	Netherlands	South Holland	South Holland		EPI_ISL_824145	Human		Dutch COVID-19 response team	B.1.221	3-7 days ago	Europe		20A	National Institute for Public Health and the Environment (RIVM)		2021-01-04	Adam Meijer et al
Netherlands/ZH-EMC-600/2020	G		20A	Netherlands	Netherlands	South Holland	South Holland		EPI_ISL_578028	Human		Dutch COVID-19 response team	B.1.221	Older	Europe		20A	Erasmus Medical Center		2020-09-18	Bas Oude Munnink et al
Germany/NW-HHU-296/2020	G		20A	Germany	Germany	North Rhine Westphalia	North Rhine Westphalia		EPI_ISL_770771	Human	Duesseldorf	ZOTZ KLIMAS MVZ DÃ¼sseldorf-Centrum GbR ÃœBAG fÃ¼r Labormedizin, Genetik, Zytologie, Pathologie	B.1.221	One month ago	Europe		20A	Center of Medical Microbiology, Virology, and Hospital Hygiene, University of Duesseldorf		2020-10-01	Maximilian Damagnez et al
Netherlands/ZH-EMC-873/2020	G		20A	Netherlands	Netherlands	South Holland	South Holland		EPI_ISL_632373	Human		Dutch COVID-19 response team	B.1.221	Older	Europe		20A	Erasmus Medical Center		2020-10-04	Bas Oude Munnink et al
Germany/BY-MVP-0644/2021	G	80	20A	Germany	Germany	Bavaria	Bavaria		EPI_ISL_852567	Human	Munich	Max von Pettenkofer Institute, Virology, National Reference Center for Retroviruses, LMU MÃ¼nchen	B.1.221	1-2 days ago	Europe	Male	20A	Laboratory for Functional Genome Analysis, Dept. Genomics, Gene Center of the LMU Munich		2021-01-01	Max Muenchhoff et al
Netherlands/NB-EMC-304/2020	G		20A	Netherlands	Netherlands	North Brabant	North Brabant		EPI_ISL_632538	Human		Dutch COVID-19 response team	B.1.221	Older	Europe		20A	Erasmus Medical Center		2020-10-03	Bas Oude Munnink et al
Netherlands/ZH-EMC-743/2020	G		20A	Netherlands	Netherlands	South Holland	South Holland		EPI_ISL_632584	Human		Dutch COVID-19 response team	B.1.221	Older	Europe		20A	Erasmus Medical Center		2020-10-03	Bas Oude Munnink et al
Germany/NW-IOV-K-5697/2020	G	31	20A	Germany	Germany	North Rhine Westphalia	North Rhine Westphalia		EPI_ISL_796063	Human	Cologne	Institute of Virology, University of Cologne	B.1.221	One week ago	Europe	Male	20A	Institute of Virology, University of Cologne		2020-10-29	Saleta Sierra et al
Netherlands/ZH-EMC-786/2020	G		20A	Netherlands	Netherlands	South Holland	South Holland		EPI_ISL_632371	Human		Dutch COVID-19 response team	B.1.221	Older	Europe		20A	Erasmus Medical Center		2020-10-02	Bas Oude Munnink et al
Luxembourg/LNS6060441/2020	G	65	20A	Luxembourg	Luxembourg	Luxembourg	Luxembourg		EPI_ISL_770945	Human		Laboratoire national de santÃ©, Microbiology, Virology	B.1.221	One month ago	Europe	Male	20A	Laboratoire national de santÃ©, Microbiology, Microbial Genomics Platform		2020-12-01	Anke Wienecke-Baldacchino et al
Luxembourg/LNS9432832/2020	G	64	20A	Luxembourg	Luxembourg	Luxembourg	Luxembourg		EPI_ISL_744913	Human		Laboratoire national de santÃ©, Microbiology, Virology	B.1.221	One month ago	Europe	Female	20A	Laboratoire national de santÃ©, Microbiology, Microbial Genomics Platform		2020-11-04	Anke Wienecke-Baldacchino et al
Luxembourg/LNS6120040/2020	G	36	20A	Luxembourg	Luxembourg	Luxembourg	Luxembourg		EPI_ISL_771051	Human		Laboratoire national de santÃ©, Microbiology, Virology	B.1.221	One month ago	Europe	Male	20A	Laboratoire national de santÃ©, Microbiology, Microbial Genomics Platform		2020-12-27	Anke Wienecke-Baldacchino et al
Tunisia/ADAGE-15425/2020	G		20A	Tunisia	Tunisia	Sfax	Sfax	MW452545.1	EPI_ISL_712068	Human		Laboratoire de Microbiologie- CHU Habib Bourguiba â€“ Sfax adresse	B.1.177	Older	Africa		20A	Laboratoire des ProcÃ©dÃ©s de Criblage MolÃ©culaire et Cellulaire-Centre de Biotechnologie de Sfax		2020-09-21	Souissi et al
Ireland/MO-NVRL-79IRL03919/2020	GV		20E (EU1)	Ireland	Ireland	Mayo	Mayo		EPI_ISL_732495	Human		National Virus Reference Laboratory	B.1.177	One month ago	Europe	Female	20E (EU1)	National Virus Reference Laboratory		2020-11-28	Michael Carr et al
Spain/MD-IBV-99008710/2020	GV	79	20E (EU1)	Spain	Spain	Madrid	Madrid		EPI_ISL_654288	Human	Madrid	Hospital General Universitario Gregorio MaraÃ±Ã³n	B.1.177	Older	Europe	Male	20E (EU1)	SeqCOVID-SPAIN consortium/IBV(CSIC)		2020-10-08	DarÃ­o GarcÃ­a de Viedma et al
Spain/MD-IBV-99012408/2020	GV	24	20E (EU1)	Spain	Spain	Madrid	Madrid		EPI_ISL_780063	Human	Madrid	Hospital General Universitario Gregorio MaraÃ±Ã³n	B.1.177	One week ago	Europe	Female	20E (EU1)	SeqCOVID-SPAIN consortium/IBV(CSIC)		2020-11-18	DarÃ­o GarcÃ­a de Viedma et al
Switzerland/SG-ETHZ-300321/2020	GV		20E (EU1)	Switzerland	Switzerland	Sankt Gallen	Sankt Gallen	LR898597.1	EPI_ISL_603353	Human		Viollier AG	B.1.177.23	Older	Europe		20E (EU1)	Department of Biosystems Science and Engineering, ETH ZÃ¼rich		2020-09-25	Christian Beisel et al
Germany/SL-SU-10450744/2020	GH	24	20E (EU1)	Germany	Germany	Saarland	Saarland		EPI_ISL_707984	Human		Virology, UniversitÃ¤tsklinikum des Saarlandes	B.1.177.15	Older	Europe	Female	20E (EU1)	Epigenetics, Saarland University		2020-10-14	Kathrin Kattler et al
Spain/CT-ISCIII-2016663/2020	O	17	20E (EU1)	Spain	Spain	Catalunya	Catalunya		EPI_ISL_802744	Human		Hospital ClÃ­nic de Barcelona	B.1.177.15	One week ago	Europe	Male	20E (EU1)	Instituto de Salud Carlos III		2020-09-20	Iglesias-Caballero et al
HongKong/CM20000368/2020	GV	17	20E (EU1)	Hong Kong	Hong Kong	Hong Kong	Hong Kong		EPI_ISL_733576	Human		Temporary Specimen Collection Centre	B.1.177.15	One month ago	Asia	Male	20E (EU1)	Hong Kong Department of Health		2020-11-30	Alan K.L. Tsang et al
England/205090721/2020	GV	50	20E (EU1)	United Kingdom	United Kingdom	England	England		EPI_ISL_766080	Human		Respiratory Virus Unit, National Infection Service, Public Health England	B.1.177.15	One month ago	Europe	Female	20E (EU1)	COVID-19 Genomics UK (COG-UK) Consortium		2020-12-10	PHE Covid Sequencing Team et al
Norway/3139/2020	GV		20E (EU1)	Norway	Norway	Viken	Viken		EPI_ISL_549162	Human		Ostfold Hospital Trust - Kalnes, Centre for Laboratory Medicine, Section for gene technology and infection serology	B.1.177	Older	Europe		20E (EU1)	Norwegian Institute of Public Health, Department of Virology		2020-08-08	Kathrine Stene-Johansen et al
Spain/MD-IBV-99009609/2020	GV	53	20E (EU1)	Spain	Spain	Madrid	Madrid		EPI_ISL_654358	Human	Madrid	Hospital General Universitario Gregorio MaraÃ±Ã³n	B.1.177	Older	Europe	Female	20E (EU1)	SeqCOVID-SPAIN consortium/IBV(CSIC)		2020-10-16	DarÃ­o GarcÃ­a de Viedma et al
Spain/MD-IBV-99012357/2020	GV	91	20E (EU1)	Spain	Spain	Madrid	Madrid		EPI_ISL_779960	Human	Madrid	Hospital General Universitario Gregorio MaraÃ±Ã³n	B.1.177	One week ago	Europe	Female	20E (EU1)	SeqCOVID-SPAIN consortium/IBV(CSIC)		2020-11-22	DarÃ­o GarcÃ­a de Viedma et al
France/OCC-163/2020	GV	50	20E (EU1)	France	France	Occitanie	Occitanie		EPI_ISL_751482	Human		CHU Purpan - Laboratoire de Virologie - Institut FÃ©dÃ©ratif de Biologie	B.1.177	One month ago	Europe	Male	20E (EU1)	CHU Purpan - Laboratoire de Virologie - Institut FÃ©dÃ©ratif de Biologie		2020-10-23	Latour J. et al
Australia/NSW2943/2020	GV	24	20E (EU1)	Australia	Australia	New South Wales	New South Wales		EPI_ISL_678375	Human	Sydney	Area of Virology, Serology and Virology Division (SAViD), New South Wales Health Pathology Randwick	B.1.177	Older	Oceania		20E (EU1)	Virology Research Laboratory; Area of Virology, Serology and Virology Division (SAViD), New South Wales Health Pathology Randwick		2020-11-01	Foster et al
Australia/WA504/2020	GV		20E (EU1)	Australia	Australia	Western Australia	Western Australia		EPI_ISL_794677	Human		PathWest Laboratory Medicine WA	B.1.177	One week ago	Oceania		20E (EU1)	PathWest Laboratory Medicine WA Microbial Surveillance Unit		2020-11-04	PathWest Laboratory Medicine WA Microbial Surveillance Unit et al
Italy/CAM-COTUGNO-81/2021	GV	73	20E (EU1)	Italy	Italy	Campania	Campania		EPI_ISL_852819	Human		Lab. Microbiologia e Virologia, Cotugno, A.O. dei Colli	B.1.177	1-2 days ago	Europe	Female	20E (EU1)	Lab. Microbiologia e Virologia, Cotugno, A.O. dei Colli		2021-01-01	Luigi Atripaldi et al
Italy/CAM-COTUGNO-65/2021	GV	47	20E (EU1)	Italy	Italy	Campania	Campania		EPI_ISL_852631	Human		Lab. Microbiologia e Virologia, Cotugno, A.O. dei Colli	B.1.177	1-2 days ago	Europe	Male	20E (EU1)	Lab. Microbiologia e Virologia, Cotugno, A.O. dei Colli		2021-01-02	Luigi Atripaldi et al
Australia/WA500/2020	GV		20E (EU1)	Australia	Australia	Western Australia	Western Australia		EPI_ISL_708794	Human		PathWest Laboratory Medicine WA	B.1.177	Older	Oceania		20E (EU1)	PathWest Laboratory Medicine WA Microbial Surveillance Unit		2020-11-29	PathWest Laboratory Medicine WA Microbial Surveillance Unit et al
Tunisia/19695/2020	GV	49	20E (EU1)	Tunisia	Tunisia	Ben Arous	Ben Arous		EPI_ISL_733500	Human		1-Laboratory of Microbiology, National Reference Lab, Charles Nicolle Hospital; 2-University of Tunis ElManar, Faculty of Medicine of Tunis, LR99ES09, Tunis, Tunisia	B.1.177	One month ago	Africa	Female	20E (EU1)	1-Clinical and Experimental Pharmacology Lab, LR16SP02, National Center of Pharmacovigilance, University of Tunis El Manar, Tunis, Tunisia. 2-Neurodegenerative diseases and psychiatric troubles, LR18SP03, Razi Hospital, University of Tunis El Manar, Tunis, Tunisia. 3- Ministry of Health, National Observatory of New and Emerging Diseases, 1006, Tunis, Tunisia		2020-07-12	Ilhem Boutiba-Ben Boubaker et al
Tunisia/55262/2020	GV	42	20E (EU1)	Tunisia	Tunisia	Nabeul	Nabeul		EPI_ISL_654017	Human		Laboratory of Microbiology, National Reference Lab, Charles Nicolle Hospital; 2-University of Tunis ElManar, Faculty of Medicine of Tunis, LR99ES09, Tunis, Tunisia	B.1.177	Older	Africa	Female	20E (EU1)	1-Clinical and Experimental Pharmacology Lab, LR16SP02, National Center of Pharmacovigilance, University of Tunis El Manar, Tunis, Tunisia. 2-Neurodegenerative diseases and psychiatric troubles, LR18SP03, Razi Hospital, University of Tunis El Manar, Tunis, Tunisia. 3- Ministry of Health, National Observatory of New and Emerging Diseases, 1006, Tunis, Tunisia		2020-11-02	Ilhem Boutiba-Ben Boubaker et al
Tunisia/ADAGE-24804/2020	G		20E (EU1)	Tunisia	Tunisia	Sfax	Sfax	MW452544.1	EPI_ISL_712067	Human		Laboratoire de Microbiologie- CHU Habib Bourguiba â€“ Sfax adresse	B.1.177.19	Older	Africa		20E (EU1)	Laboratoire des ProcÃ©dÃ©s de Criblage MolÃ©culaire et Cellulaire-Centre de Biotechnologie de Sfax		2020-11-08	Souissi et al
Tunisia/55400/2020	GV	40	20E (EU1)	Tunisia	Tunisia	Nabeul	Nabeul		EPI_ISL_635061	Human		1-Laboratory of Microbiology, National Reference Lab, Charles Nicolle Hospital; 2-University of Tunis ElManar, Faculty of Medicine of Tunis, LR99ES09, Tunis, Tunisia	B.1.177	Older	Africa	Female	20E (EU1)	1-Clinical and Experimental Pharmacology Lab, LR16SP02, National Center of Pharmacovigilance, University of Tunis El Manar, Tunis, Tunisia. 2-Neurodegenerative diseases and psychiatric troubles, LR18SP03, Razi Hospital, University of Tunis El Manar, Tunis, Tunisia. 3- Ministry of Health, National Observatory of New and Emerging Diseases, 1006, Tunis, Tunisia		2020-11-02	Ilhem Boutiba-Ben Boubaker et al
Tunisia/ADAGE-24463/2020	G		20E (EU1)	Tunisia	Tunisia	Sfax	Sfax		EPI_ISL_712069	Human		Laboratoire de Microbiologie- CHU Habib Bourguiba â€“ Sfax adresse	B.1.177	Older	Africa		20E (EU1)	Laboratoire des ProcÃ©dÃ©s de Criblage MolÃ©culaire et Cellulaire-Centre de Biotechnologie de Sfax		2020-11-06	Souissi et al
Morocco/FMP-41/2020	GV	67	20E (EU1)	Morocco	Morocco	Rabat	Rabat		EPI_ISL_768840	Human		Laboratoire Biolife	B.1.177	One month ago	Africa	Male	20E (EU1)	Laboratoire de Biotechnologie		2020-12-17	Mouna Ouadghiri et al
Tunisia/63686/2020	GV	37	20E (EU1)	Tunisia	Tunisia	Nabeul	Nabeul		EPI_ISL_733499	Human		1-Laboratory of Microbiology, National Reference Lab, Charles Nicolle Hospital; 2-University of Tunis ElManar, Faculty of Medicine of Tunis, LR99ES09, Tunis, Tunisia	B.1.177	One month ago	Africa	Male	20E (EU1)	1-Clinical and Experimental Pharmacology Lab, LR16SP02, National Center of Pharmacovigilance, University of Tunis El Manar, Tunis, Tunisia. 2-Neurodegenerative diseases and psychiatric troubles, LR18SP03, Razi Hospital, University of Tunis El Manar, Tunis, Tunisia. 3- Ministry of Health, National Observatory of New and Emerging Diseases, 1006, Tunis, Tunisia		2020-12-01	Ilhem Boutiba-Ben Boubaker et al
Tunisia/2285/2021	GV	70	20E (EU1)	Tunisia	Tunisia	Nabeul	Nabeul		EPI_ISL_803119	Human		Laboratory of Microbiology, National Reference Lab, Charles Nicolle Hospital; 2-University of Tunis ElManar, Faculty of Medicine of Tunis, LR99ES09, Tunis, Tunisia	B.1.177.14	One week ago	Africa	Female	20E (EU1)	Clinical and Experimental Pharmacology Lab, LR16SP02, National Center of Pharmacovigilance, University of Tunis El Manar, Tunis, Tunisia. 2-Neurodegenerative diseases and psychiatric troubles, LR18SP03, Razi Hospital, University of Tunis El Manar, Tunis, Tunisia. 3- Ministry of Health, National Observatory of New and Emerging Diseases, 1006, Tunis, Tunisia		2021-01-08	Ilhem Boutiba-Ben Boubaker et al
Tunisia/21-2249/2021	GV	21	20E (EU1)	Tunisia	Tunisia	Nabeul	Nabeul		EPI_ISL_803851	Human		Laboratory of Microbiology, National Reference Lab, Charles Nicolle Hospital; 2-University of Tunis ElManar, Faculty of Medicine of Tunis, LR99ES09, Tunis, Tunisia	B.1.177.14	One week ago	Africa	Male	20E (EU1)	Clinical and Experimental Pharmacology Lab, LR16SP02, National Center of Pharmacovigilance, University of Tunis El Manar, Tunis, Tunisia. 2-Neurodegenerative diseases and psychiatric troubles, LR18SP03, Razi Hospital, University of Tunis El Manar, Tunis, Tunisia. 3- Ministry of Health, National Observatory of New and Emerging Diseases, 1006, Tunis, Tunisia		2021-01-08	Ilhem Boutiba-Ben Boubaker et al
Tunisia/1241/2021	GV	57	20E (EU1)	Tunisia	Tunisia	Nabeul	Nabeul		EPI_ISL_794737	Human		1-Laboratory of Microbiology, National Reference Lab, Charles Nicolle Hospital; 2-University of Tunis ElManar, Faculty of Medicine of Tunis, LR99ES09, Tunis, Tunisia	B.1.177.14	One week ago	Africa	Female	20E (EU1)	1-Clinical and Experimental Pharmacology Lab, LR16SP02, National Center of Pharmacovigilance, University of Tunis El Manar, Tunis, Tunisia. 2-Neurodegenerative diseases and psychiatric troubles, LR18SP03, Razi Hospital, University of Tunis El Manar, Tunis, Tunisia. 3- Ministry of Health, National Observatory of New and Emerging Diseases, 1006, Tunis, Tunisia		2021-01-06	Ilhem Boutiba-Ben Boubaker et al
Tunisia/ADAGE-17786/2020	GV	48	20E (EU1)	Tunisia	Tunisia	Monastir	Monastir	MW452535.1	EPI_ISL_710575	Human		HÃ´pital Fattouma-Bourguiba de Monastir	B.1.177.14	Older	Africa	Female	20E (EU1)	Laboratoire des ProcÃ©dÃ©s de Criblage MolÃ©culaire et Cellulaire-Centre de Biotechnologie de Sfax		2020-10-13	Souissi et al
Tunisia/ADAGE-18503/2020	GV	50	20E (EU1)	Tunisia	Tunisia	Monastir	Monastir	MW452536.1	EPI_ISL_711057	Human		HÃ´pital Fattouma-Bourguiba de Monastir	B.1.177.14	Older	Africa	Female	20E (EU1)	Laboratoire des ProcÃ©dÃ©s de Criblage MolÃ©culaire et Cellulaire-Centre de Biotechnologie de Sfax		2020-10-19	Souissi et al
Tunisia/1267/2021	GV	25	20E (EU1)	Tunisia	Tunisia	Tunis	Tunis		EPI_ISL_794738	Human		1-Laboratory of Microbiology, National Reference Lab, Charles Nicolle Hospital; 2-University of Tunis ElManar, Faculty of Medicine of Tunis, LR99ES09, Tunis, Tunisia	B.1.177.14	One week ago	Africa	Female	20E (EU1)	1-Clinical and Experimental Pharmacology Lab, LR16SP02, National Center of Pharmacovigilance, University of Tunis El Manar, Tunis, Tunisia. 2-Neurodegenerative diseases and psychiatric troubles, LR18SP03, Razi Hospital, University of Tunis El Manar, Tunis, Tunisia. 3- Ministry of Health, National Observatory of New and Emerging Diseases, 1006, Tunis, Tunisia		2021-01-06	Ilhem Boutiba-Ben Boubaker et al
Tunisia/1890/2021	GV	50	20E (EU1)	Tunisia	Tunisia	Nabeul	Nabeul		EPI_ISL_803430	Human		Laboratory of Microbiology, National Reference Lab, Charles Nicolle Hospital; 2-University of Tunis ElManar, Faculty of Medicine of Tunis, LR99ES09, Tunis, Tunisia	B.1.177.14	One week ago	Africa	Female	20E (EU1)	Clinical and Experimental Pharmacology Lab, LR16SP02, National Center of Pharmacovigilance, University of Tunis El Manar, Tunis, Tunisia. 2-Neurodegenerative diseases and psychiatric troubles, LR18SP03, Razi Hospital, University of Tunis El Manar, Tunis, Tunisia. 3- Ministry of Health, National Observatory of New and Emerging Diseases, 1006, Tunis, Tunisia		2021-01-07	Ilhem Boutiba-Ben Boubaker et al
Morocco/FMP-57/2020	GV	29	20E (EU1)	Morocco	Morocco	Temara	Temara		EPI_ISL_775256	Human		Laboratoire Biolife	B.1.177.7	One week ago	Africa	Female	20E (EU1)	Laboratoire de Biotechnologie		2020-12-21	Mouna Ouadghiri et al
Spain/CT-HUVH-17212/2020	GV	49	20E (EU1)	Spain	Spain	Catalunya	Catalunya		EPI_ISL_825336	Human		Hospital Universitari Vall d'Hebron - Vall d'Hebron Institut de Rercerca	B.1.177	3-7 days ago	Europe	Female	20E (EU1)	Hospital Universitari Vall d'Hebron		2020-12-19	Cristina AndrÃ©s et al
Italy/APU-IZSPB_307PT/2020	GV	30	20E (EU1)	Italy	Italy	Apulia	Apulia		EPI_ISL_653801	Human	Brindisi	I.R.C.C.S. "S. De Bellis" - Ente Ospedaliero	B.1.177	Older	Europe	Female	20E (EU1)	Istituto Zooprofilattico Sperimentale della Puglia e della Basilicata		2020-11-02	Parisi A. et al
Italy/LAZ-INMI-86/2020	GV	73	20E (EU1)	Italy	Italy	Lazio	Lazio		EPI_ISL_609994	Human		INMI Lazzaro Spallanzani IRCCS	B.1.177	Older	Europe	Male	20E (EU1)	INMI Lazzaro Spallanzani IRCCS		2020-10-16	C.E.M Gruber et al
Italy/CAM-TIGEM-13/2020	GV	47	20E (EU1)	Italy	Italy	Campania	Campania		EPI_ISL_736800	Human		Istituto Zooprofilattico Sperimentale del Mezzogiorno	B.1.177	One month ago	Europe	Female	20E (EU1)	TIGEM		2020-10-26	Patrizia Annunziata et al
Netherlands/GE-RIVM-21274/2020	GV		20E (EU1)	Netherlands	Netherlands	Gelderland	Gelderland		EPI_ISL_824197	Human		Dutch COVID-19 response team	B.1.177	3-7 days ago	Europe		20E (EU1)	National Institute for Public Health and the Environment (RIVM)		2020-12-03	Adam Meijer et al
Netherlands/ZH-EMC-971/2020	GV		20E (EU1)	Netherlands	Netherlands	South Holland	South Holland		EPI_ISL_722495	Human		Dutch COVID-19 response team	B.1.177	Older	Europe		20E (EU1)	Erasmus Medical Center		2020-10-01	Bas Oude Munnink et al
Switzerland/ZH-ETHZ-300246/2020	GV		20E (EU1)	Switzerland	Switzerland	ZÃ¼rich	ZÃ¼rich	LR898527.1	EPI_ISL_603279	Human		Viollier AG	B.1.177	Older	Europe		20E (EU1)	Department of Biosystems Science and Engineering, ETH ZÃ¼rich		2020-09-30	Christian Beisel et al
Luxembourg/LNS7132932/2020	GV	82	20E (EU1)	Luxembourg	Luxembourg	Luxembourg	Luxembourg		EPI_ISL_744521	Human		Laboratoire national de santÃ©, Microbiology, Virology	B.1.177	One month ago	Europe	Female	20E (EU1)	Laboratoire national de santÃ©, Microbiology, Microbial Genomics Platform		2020-09-30	Anke Wienecke-Baldacchino et al
NewZealand/20CV0401/2020	GV		20E (EU1)	New Zealand	New Zealand	Bay of Plenty	Bay of Plenty		EPI_ISL_582018	Human		PathLab Bay of Plenty	B.1.177	Older	Oceania	Female	20E (EU1)	Institute of Environmental Science and Research (ESR)		2020-10-07	Xiaoyun Ren et al
Switzerland/BL-ETHZ-360280/2020	GV		20E (EU1)	Switzerland	Switzerland	Basel-Land	Basel-Land		EPI_ISL_729228	Human		Viollier AG	B.1.177	One month ago	Europe		20E (EU1)	Department of Biosystems Science and Engineering, ETH ZÃ¼rich		2020-11-08	Chaoran Chen et al
France/ARA-SC786/2020	GV		20E (EU1)	France	France	Auvergne-RhÃ´ne-Alpes	Auvergne-RhÃ´ne-Alpes		EPI_ISL_779836	Human	Cluses	Laboratoire Mirialis	B.1.177	One week ago	Europe	Female	20E (EU1)	CNR Virus des Infections Respiratoires - France SUD		2020-12-28	Antonin Bal et al
NewZealand/20CV0409/2020	GV		20E (EU1)	New Zealand	New Zealand	Bay of Plenty	Bay of Plenty		EPI_ISL_582020	Human		PathLab Bay of Plenty	B.1.177	Older	Oceania	Female	20E (EU1)	Institute of Environmental Science and Research (ESR)		2020-10-02	Xiaoyun Ren et al
NewZealand/20CV0408/2020	GV		20E (EU1)	New Zealand	New Zealand	Bay of Plenty	Bay of Plenty		EPI_ISL_582019	Human		PathLab Bay of Plenty	B.1.177	Older	Oceania	Male	20E (EU1)	Institute of Environmental Science and Research (ESR)		2020-10-02	Xiaoyun Ren et al
NewZealand/20CV0410/2020	GV		20E (EU1)	New Zealand	New Zealand	Bay of Plenty	Bay of Plenty		EPI_ISL_582021	Human		PathLab Bay of Plenty	B.1.177	Older	Oceania	Male	20E (EU1)	Institute of Environmental Science and Research (ESR)		2020-10-02	Xiaoyun Ren et al
NewZealand/20CV0414/2020	GV		20E (EU1)	New Zealand	New Zealand	Auckland	Auckland		EPI_ISL_582022	Human		Pathlab Lakes	B.1.177	Older	Oceania	Female	20E (EU1)	Institute of Environmental Science and Research (ESR)		2020-10-08	Xiaoyun Ren et al
NewZealand/20CV0398/2020	GV		20E (EU1)	New Zealand	New Zealand	Auckland	Auckland		EPI_ISL_582017	Human		LabPLUS	B.1.177	Older	Oceania	Female	20E (EU1)	Institute of Environmental Science and Research (ESR)		2020-10-06	Xiaoyun Ren et al
Sweden/20-53631/2020	GV	55	20E (EU1)	Sweden	Sweden	Vastra Gotaland	Vastra Gotaland		EPI_ISL_710591	Human		Narhalsan Fjallbacka VC	B.1.177	Older	Europe	Female	20E (EU1)	The Public Health Agency of Sweden		2020-12-03	Department of Microbiology et al
Sweden/20-53053/2020	GV	84	20E (EU1)	Sweden	Sweden	Sweden	Sweden		EPI_ISL_648141	Human		Gavle klinisk mikrobiologi	B.1.177	Older	Europe	Male	20E (EU1)	The Public Health Agency of Sweden		2020-09-25	Anna-Malin Linde et al
Iceland/4228/2021	GV	63	20E (EU1)	Iceland	Iceland	Reykjavik	Reykjavik		EPI_ISL_827921	Human		deCODE genetics	B.1.177	3-7 days ago	Europe	Male	20E (EU1)	deCODE genetics		2021-01-04	Daniel F Gudbjartsson et al A
Italy/VEN-IZSVe-20RS2163-7_VR/2020	GV	50	20E (EU1)	Italy	Italy	Veneto	Veneto		EPI_ISL_747476	Human	Verona IT	ULSS9 Distretto di Bussolengo	B.1.177	One month ago	Europe	Female	20E (EU1)	Istituto Zooprofilattico Sperimentale delle Venezie		2020-11-24	Adelaide Milani et al
Israel/CVL-46672/2020	GV	21	20E (EU1)	Israel	Israel	North District	North District		EPI_ISL_745084	Human		Israel Central Virology laboratory	B.1.177	One month ago	Asia	Female	20E (EU1)	Israel Central Virology laboratory		2020-12-17	Neta Zuckerman et al
Finland/17MR11cB5/2020	GV	12	20E (EU1)	Finland	Finland	Uusimaa	Uusimaa		EPI_ISL_757305	Human		Department of Virology and Immunology, University of Helsinki and Helsinki University Hospital, Huslab Finland	B.1.177	One month ago	Europe	Female	20E (EU1)	Department of Virology, Faculty of Medicine, University of Helsinki, Helsinki, Finland		2020-11-17	Teemu Smura et al A
Denmark/DCGC-9662/2020	GV		20E (EU1)	Denmark	Denmark	Syddanmark	Syddanmark		EPI_ISL_669094	Human		Department of Virus and Microbiological Special Diagnostics, Statens Serum Institut, Copenhagen, Denmark	B.1.177.12	Older	Europe		20E (EU1)	Albertsen Lab, Department of Chemistry and Bioscience, Aalborg University, Denmark		2020-11-09	Danish Covid-19 Genome Consortium et al
Denmark/DCGC-10001/2020	GV		20E (EU1)	Denmark	Denmark	Syddanmark	Syddanmark		EPI_ISL_669324	Human		Department of Virus and Microbiological Special Diagnostics, Statens Serum Institut, Copenhagen, Denmark	B.1.177.12	Older	Europe		20E (EU1)	Albertsen Lab, Department of Chemistry and Bioscience, Aalborg University, Denmark		2020-11-09	Danish Covid-19 Genome Consortium et al
Denmark/DCGC-20601/2020	GV		20E (EU1)	Denmark	Denmark	Midtjylland	Midtjylland		EPI_ISL_759248	Human		Department of Virus and Microbiological Special Diagnostics, Statens Serum Institut, Copenhagen, Denmark	B.1.177.12	One month ago	Europe		20E (EU1)	Albertsen Lab, Department of Chemistry and Bioscience, Aalborg University, Denmark		2020-12-21	Danish Covid-19 Genome Consortium et al
Denmark/DCGC-23504/2020	GV		20E (EU1)	Denmark	Denmark	Syddanmark	Syddanmark		EPI_ISL_793797	Human		Department of Virus and Microbiological Special Diagnostics, Statens Serum Institut, Copenhagen, Denmark	B.1.177.12	One week ago	Europe		20E (EU1)	Albertsen Lab, Department of Chemistry and Bioscience, Aalborg University, Denmark		2020-12-21	Danish Covid-19 Genome Consortium et al
Australia/WA376/2020	GV		20E (EU1)	Australia	Australia	Western Australia	Western Australia		EPI_ISL_605853	Human		PathWest Laboratory Medicine WA	B.1.179	Older	Oceania		20E (EU1)	PathWest Laboratory Medicine WA Microbial Surveillance Unit		2020-10-21	PathWest Laboratory Medicine WA Microbial Surveillance Unit et al
Italy/CAM-TIGEM-211/2020	GV	29	20E (EU1)	Italy	Italy	Campania	Campania		EPI_ISL_776889	Human		Istituto Zooprofilattico Sperimentale del Mezzogiorno	B.1.177	One week ago	Europe	Female	20E (EU1)	TIGEM		2020-10-26	Patrizia Annunziata et al
England/MILK-B8EA2F/2020	GV		20E (EU1)	United Kingdom	United Kingdom	England	England		EPI_ISL_674766	Human		Lighthouse Lab in Milton Keynes	B.1.177	Older	Europe		20E (EU1)	Wellcome Sanger Institute for the COVID-19 Genomics UK (COG-UK) Consortium		2020-11-13	The Lighthouse Lab in Milton Keynes et al
NewZealand/20CV0617/2020	GV		20E (EU1)	New Zealand	New Zealand	Auckland	Auckland		EPI_ISL_682294	Human		LabPLUS	B.1.177	Older	Oceania	Male	20E (EU1)	Institute of Environmental Science and Research (ESR)		2020-10-24	Xiaoyun Ren et al
England/LOND-12623C2/2020	GV		20E (EU1)	United Kingdom	United Kingdom	England	England		EPI_ISL_584672	Human		University College London, Great Ormond Street Hospital for Children NHS Foundation Trust, Imperial College Healthcare NHS Trust	B.1.177.13	Older	Europe		20E (EU1)	COVID-19 Genomics UK (COG-UK) Consortium		2020-09-25	Sergi Castellano et al
Sweden/20-53179/2020	GV	23	20E (EU1)	Sweden	Sweden	Stockholm	Stockholm		EPI_ISL_710610	Human		Ektorps Vardcentral	B.1.177	Older	Europe	Male	20E (EU1)	The Public Health Agency of Sweden		2020-10-21	Department of Microbiology et al
Italy/CAM-TIGEM-372/2020	GV	56	20E (EU1)	Italy	Italy	Campania	Campania		EPI_ISL_777000	Human		Istituto Zooprofilattico Sperimentale del Mezzogiorno	B.1.177	One week ago	Europe	Female	20E (EU1)	TIGEM		2020-09-20	Patrizia Annunziata et al
Taiwan/CGMH-CGU-32/2020	GV		20E (EU1)	Taiwan	Taiwan	Taiwan	Taiwan		EPI_ISL_660544	Human	Taoyuan	Laboratory Medicine	B.1.177	Older	Asia	Female	20E (EU1)	Department of Laboratory Medicine, Lin-Kou Chang Gung Memorial Hospital, Taoyuan, Taiwan		2020-09-06	Kuo-Chien Tsao et al
NewZealand/20CV0366/2020	GV		20E (EU1)	New Zealand	New Zealand	Auckland	Auckland		EPI_ISL_579109	Human		LabPLUS	B.1.177	Older	Oceania	Female	20E (EU1)	Institute of Environmental Science and Research (ESR)		2020-09-22	Xiaoyun Ren et al
Switzerland/BL-ETHZ-321418/2020	GV		20E (EU1)	Switzerland	Switzerland	Basel-Land	Basel-Land	LR962961.1	EPI_ISL_603657	Human		Viollier AG	B.1.177	Older	Europe		20E (EU1)	Department of Biosystems Science and Engineering, ETH ZÃ¼rich		2020-10-14	Christian Beisel et al
Belgium/rega-09241253/2020	GV	69	20E (EU1)	Belgium	Belgium	Leuven	Leuven		EPI_ISL_735043	Human	Tervuren	UZ Leuven, National Reference Laboratory for Coronaviruses, Laboratory Medicine, Leuven, Belgium	B.1.177	One month ago	Europe	Male	20E (EU1)	KU Leuven, Rega Institute, Clinical and Epidemiological Virology		2020-09-24	Tony Wawina-Bokalanga et al
Bermuda/205081304/2020	GV	32	20E (EU1)	Bermuda	Bermuda	Bermuda	Bermuda		EPI_ISL_780410	Human		Bermuda Government Molecular Diagnostics Laboratory (MDL)	B.1.177	One week ago	North America	Male	20E (EU1)	Respiratory Virus Unit, National Infection Service, Public Health England		2020-10-31	PHE Covid Sequencing Team et al
Australia/NSW1158/2020	GV		20E (EU1)	Australia	Australia	New South Wales	New South Wales		EPI_ISL_629029	Human	Sydney	South Eastern Area Laboratory Services (SEALS)	B.1.177	Older	Oceania		20E (EU1)	NSW Health Pathology - Institute of Clinical Pathology and Medical Research; Westmead Hospital; University of Sydney		2020-09-24	CIDM-PH et al. et al
Norway/6010/2020	GV		20E (EU1)	Norway	Norway	Rogaland	Rogaland		EPI_ISL_775355	Human		Dept. of Medical Microbiology, Stavanger University Hospital, Helse Stavanger HF	B.1.177	One week ago	Europe		20E (EU1)	Norwegian Institute of Public Health, Department of Virology		2020-11-15	Kathrine Stene-Johansen et al
Italy/CAM-COTUGNO-71/2021	GV	54	20E (EU1)	Italy	Italy	Campania	Campania		EPI_ISL_852813	Human		Lab. Microbiologia e Virologia, Cotugno, A.O. dei Colli	B.1.177	1-2 days ago	Europe	Female	20E (EU1)	Lab. Microbiologia e Virologia, Cotugno, A.O. dei Colli		2021-01-01	Luigi Atripaldi et al
Australia/QLD1456/2020	GV		20E (EU1)	Australia	Australia	Australia	Australia		EPI_ISL_849727	Human			B.1.177	1-2 days ago	Oceania		20E (EU1)	PHV-FSS		2020-12-05	Son Nguyen et al. et al
Italy/CAM-TIGEM-1174/2020	GV	15	20E (EU1)	Italy	Italy	Campania	Campania		EPI_ISL_837436	Human		Istituto Zooprofilattico Sperimentale del Mezzogiorno	B.1.177	3-7 days ago	Europe	Female	20E (EU1)	TIGEM		2020-11-25	Patrizia Annunziata et al
Netherlands/ZH-EMC-839/2020	GV		20E (EU1)	Netherlands	Netherlands	South Holland	South Holland		EPI_ISL_632705	Human		Dutch COVID-19 response team	B.1.177	Older	Europe		20E (EU1)	Erasmus Medical Center		2020-10-14	Bas Oude Munnink et al
NewZealand/20CV0596/2020	GV		20E (EU1)	New Zealand	New Zealand	Auckland	Auckland		EPI_ISL_682278	Human	Counties Manukau	Middlemore Hospital	B.1.177	Older	Oceania	Male	20E (EU1)	Institute of Environmental Science and Research (ESR)		2020-11-01	Xiaoyun Ren et al
Australia/NT67/2020	GV		20E (EU1)	Australia	Australia	Northern Territory	Northern Territory		EPI_ISL_779406	Human		Royal Darwin Hospital Pathology	B.1.177	One week ago	Oceania		20E (EU1)	MDU-PHL		2020-11-11	Meumann et al
Norway/0169/2021	GV		20E (EU1)	Norway	Norway	Vestland	Vestland		EPI_ISL_842644	Human		Furst Medical Laboratory	B.1.177	3-7 days ago	Europe		20E (EU1)	Norwegian Institute of Public Health, Department of Virology		2021-01-05	Kathrine Stene-Johansen et al
Italy/CAM-COTUGNO-27/2021	GV	67	20E (EU1)	Italy	Italy	Campania	Campania		EPI_ISL_852629	Human		Lab. Microbiologia e Virologia, Cotugno, A.O. dei Colli	B.1.177	1-2 days ago	Europe	Female	20E (EU1)	Lab. Microbiologia e Virologia, Cotugno, A.O. dei Colli		2021-01-02	Luigi Atripaldi et al
Italy/CAM-COTUGNO-18428/2021	GV	66	20E (EU1)	Italy	Italy	Campania	Campania		EPI_ISL_852823	Human		Lab. Microbiologia e Virologia, Cotugno, A.O. dei Colli	B.1.177	1-2 days ago	Europe	Female	20E (EU1)	Lab. Microbiologia e Virologia, Cotugno, A.O. dei Colli		2021-01-01	Luigi Atripaldi et al
Italy/CAM-TIGEM-1329/2020	GV	17	20E (EU1)	Italy	Italy	Campania	Campania		EPI_ISL_837495	Human		Istituto Zooprofilattico Sperimentale del Mezzogiorno	B.1.177	3-7 days ago	Europe	Female	20E (EU1)	TIGEM		2020-12-26	Patrizia Annunziata et al
Italy/CAM-COTUGNO-18279/2021	GV	92	20E (EU1)	Italy	Italy	Campania	Campania		EPI_ISL_852630	Human		Lab. Microbiologia e Virologia, Cotugno, A.O. dei Colli	B.1.177	1-2 days ago	Europe	Female	20E (EU1)	Lab. Microbiologia e Virologia, Cotugno, A.O. dei Colli		2021-01-02	Luigi Atripaldi et al
Italy/ABR-IZSGC-368092/2020	GV	19	20E (EU1)	Italy	Italy	Abruzzo	Abruzzo		EPI_ISL_833279	Human		SIESP CHIETI- DRIVE IN CHIETI	B.1.177	3-7 days ago	Europe	Female	20E (EU1)	Istituto Zooprofilattico Sperimentale dellâ€™Abruzzo e Molise â€œG. Caporaleâ€		2020-12-28	Lorusso A et al
Spain/RI-IBV-99010979/2020	GV	30	20E (EU1)	Spain	Spain	La Rioja	La Rioja		EPI_ISL_732806	Human	Calahorra	Centro de InvestigaciÃ³n BiomÃ©dica de La Rioja - Hospital San Pedro LogroÃ±o	B.1.177	One month ago	Europe	Male	20E (EU1)	SeqCOVID-SPAIN consortium/IBV(CSIC)		2020-07-11	MarÃ­a de Toro et al
Belgium/rega-09181050/2020	GV	47	20E (EU1)	Belgium	Belgium	Halle-Vilvoorde	Halle-Vilvoorde		EPI_ISL_734993	Human	Steenokkerzeel	UZ Leuven, National Reference Laboratory for Coronaviruses, Laboratory Medicine, Leuven, Belgium	B.1.177	One month ago	Europe	Male	20E (EU1)	KU Leuven, Rega Institute, Clinical and Epidemiological Virology		2020-09-18	Tony Wawina-Bokalanga et al
Netherlands/ZH-RIVM-10001/2021	GV		20E (EU1)	Netherlands	Netherlands	South Holland	South Holland		EPI_ISL_824096	Human		Dutch COVID-19 response team	B.1.177	3-7 days ago	Europe		20E (EU1)	National Institute for Public Health and the Environment (RIVM)		2021-01-04	Adam Meijer et al
Netherlands/NH-RIVM-10005/2021	GV		20E (EU1)	Netherlands	Netherlands	North Holland	North Holland		EPI_ISL_824100	Human		Dutch COVID-19 response team	B.1.177	3-7 days ago	Europe		20E (EU1)	National Institute for Public Health and the Environment (RIVM)		2021-01-04	Adam Meijer et al
NewZealand/20CV0640/2020	GV		20E (EU1)	New Zealand	New Zealand	Auckland	Auckland		EPI_ISL_707804	Human		LabPLUS	B.1.177	Older	Oceania	Male	20E (EU1)	Institute of Environmental Science and Research (ESR)		2020-12-06	Xiaoyun Ren et al
Spain/MD-IBV-99013698/2021	GV	23	20E (EU1)	Spain	Spain	Madrid	Madrid		EPI_ISL_853005	Human	Madrid	Hospital General Universitario Gregorio MaraÃ±Ã³n	B.1.177	1-2 days ago	Europe	Female	20E (EU1)	SeqCOVID-SPAIN consortium/IBV(CSIC)		2021-01-04	DarÃ­o GarcÃ­a de Viedma et al
Portugal/PT1847/2020	GV		20E (EU1)	Portugal	Portugal	Portugal	Portugal		EPI_ISL_732067	Human		Instituto Nacional de Saude (INSA)	B.1.177	One month ago	Europe		20E (EU1)	Instituto Nacional de Saude (INSA)		2020-11-11	Borges et al et al
Ireland/D-NVRL-AIIDV1472v1/2020	GV		20E (EU1)	Ireland	Ireland	Dublin	Dublin		EPI_ISL_791287	Human		National Virus Reference Laboratory	B.1.177.18	One week ago	Europe	Female	20E (EU1)	Irish Coronavirus Sequencing Consortium - Teagasc Moorepark		2020-12-14	Alejandro Abner Garcia Leon et al
NewZealand/20CV0664/2020	GV		20E (EU1)	New Zealand	New Zealand	Auckland	Auckland		EPI_ISL_732966	Human		LabPLUS	B.1.177.19	One month ago	Oceania	Female	20E (EU1)	Institute of Environmental Science and Research (ESR)		2020-12-11	Xiaoyun Ren et al
England/MILK-A44D3C/2020	GV		20E (EU1)	United Kingdom	United Kingdom	England	England		EPI_ISL_598559	Human		Lighthouse Lab in Milton Keynes	B.1.177.20	Older	Europe		20E (EU1)	Wellcome Sanger Institute for the COVID-19 Genomics UK (COG-UK) consortium		2020-10-06	The Lighthouse Lab in Milton Keynes et al
NewZealand/20CV0558/2020	GV		20E (EU1)	New Zealand	New Zealand	Waikato	Waikato		EPI_ISL_649124	Human		Waikato Hospital	B.1.177.20	Older	Oceania	Male	20E (EU1)	Institute of Environmental Science and Research (ESR)		2020-11-13	Xiaoyun Ren et al
Spain/MD-IBV-99013324/2020	GV	61	20E (EU1)	Spain	Spain	Madrid	Madrid		EPI_ISL_831205	Human	Madrid	Hospital Universitario La Paz (Madrid)	B.1.177	3-7 days ago	Europe	Female	20E (EU1)	SeqCOVID-SPAIN consortium/IBV(CSIC)		2020-11-18	MarÃ­a RodrÃ­guez-Tejedor et al
Italy/VEN-IZSVe-20RS2155-21_VI/2020	GV	65	20E (EU1)	Italy	Italy	Veneto	Veneto		EPI_ISL_766573	Human	Vicenza	ULSS 7 Pedemontana - Distretto 1	B.1.177	One month ago	Europe	Female	20E (EU1)	Istituto Zooprofilattico Sperimentale delle Venezie		2020-11-24	Adelaide Milani et al
Australia/NT85/2020	GV		20E (EU1)	Australia	Australia	Northern Territory	Northern Territory		EPI_ISL_779408	Human		Royal Darwin Hospital Pathology	B.1.177	One week ago	Oceania		20E (EU1)	MDU-PHL		2020-12-17	Meumann et al
Sweden/20-53270/2020	GV	51	20E (EU1)	Sweden	Sweden	Sweden	Sweden		EPI_ISL_648160	Human		Sundsvall	B.1.177	Older	Europe	Male	20E (EU1)	The Public Health Agency of Sweden		2020-10-28	Anna-Malin Linde et al
Switzerland/un-32847754/2021	GV		20E (EU1)	Switzerland	Switzerland	Switzerland	Switzerland		EPI_ISL_847872	Human		University Hospitals of Geneva, Laboratory of Virology	B.1.177	1-2 days ago	Europe		20E (EU1)	HUG, Laboratory of Virology and the Health2030 Genome Center		2021-01-01	Samuel Cordey et al
France/OCC-219/2021	GV	81	20E (EU1)	France	France	Occitanie	Occitanie		EPI_ISL_848065	Human	Toulouse	CHU Purpan - Laboratoire de Virologie - Institut FÃ©dÃ©ratif de Biologie	B.1.177	1-2 days ago	Europe	Male	20E (EU1)	CHU Purpan - Laboratoire de Virologie - Institut FÃ©dÃ©ratif de Biologie		2021-01-06	Latour J. et al
England/QEUH-9DC12F/2020	GV		20E (EU1)	United Kingdom	United Kingdom	England	England		EPI_ISL_601411	Human		Lighthouse Lab in Glasgow	B.1.177	Older	Europe		20E (EU1)	Wellcome Sanger Institute for the COVID-19 Genomics UK (COG-UK) consortium		2020-09-21	Harper VanSteenhouse et al
Vietnam/PIHCM-1564/2020	GV	29	20E (EU1)	Vietnam	Vietnam	Ho Chi Minh City	Ho Chi Minh City		EPI_ISL_812922	Human		Pasteur Institute in Ho Chi Minh city	B.1.177	3-7 days ago	Asia	Male	20E (EU1)	Department of Microbiology and Immunology - Pasteur Institute in Ho Chi Minh city		2020-12-24	Manh Huy Dao et al
Switzerland/VD-ETHZ-300248/2020	G		20E (EU1)	Switzerland	Switzerland	Vaud	Vaud	LR898512.1	EPI_ISL_603280	Human		Viollier AG	B.1.177	Older	Europe		20E (EU1)	Department of Biosystems Science and Engineering, ETH ZÃ¼rich		2020-09-30	Christian Beisel et al
Netherlands/UT-RIVM-21204/2020	GV	46	20E (EU1)	Netherlands	Netherlands	Utrecht	Utrecht		EPI_ISL_824122	Human		Dutch COVID-19 response team	B.1.177	3-7 days ago	Europe		20E (EU1)	National Institute for Public Health and the Environment (RIVM)		2020-12-28	Adam Meijer et al
Iceland/5504/2020	GV	58	20E (EU1)	Iceland	Iceland	Reykjavik	Reykjavik		EPI_ISL_829186	Human		deCODE genetics	B.1.177	3-7 days ago	Europe	Male	20E (EU1)	deCODE genetics		2020-11-11	Daniel F Gudbjartsson et al A
Iceland/4189/2020	GV	24	20E (EU1)	Iceland	Iceland	Reykjavik	Reykjavik		EPI_ISL_827883	Human		deCODE genetics	B.1.177	3-7 days ago	Europe	Female	20E (EU1)	deCODE genetics		2020-09-26	Daniel F Gudbjartsson et al A
Iceland/5831/2020	GV	24	20E (EU1)	Iceland	Iceland	Reykjavik	Reykjavik		EPI_ISL_829512	Human		The National University Hospital of Iceland	B.1.177	3-7 days ago	Europe	Male	20E (EU1)	deCODE genetics		2020-09-22	Daniel F Gudbjartsson et al A
Iceland/6721/2020	GV	35	20E (EU1)	Iceland	Iceland	Reykjavik	Reykjavik		EPI_ISL_830470	Human		deCODE genetics	B.1.177	3-7 days ago	Europe	Male	20E (EU1)	deCODE genetics		2020-09-18	Daniel F Gudbjartsson et al A
Iceland/3643/2020	GV	84	20E (EU1)	Iceland	Iceland	Reykjavik	Reykjavik		EPI_ISL_827335	Human		The National University Hospital of Iceland	B.1.177	3-7 days ago	Europe	Female	20E (EU1)	deCODE genetics		2020-10-07	Daniel F Gudbjartsson et al A
Iceland/4352/2020	GV	36	20E (EU1)	Iceland	Iceland	Reykjavik	Reykjavik		EPI_ISL_828044	Human		deCODE genetics	B.1.177	3-7 days ago	Europe	Female	20E (EU1)	deCODE genetics		2020-09-28	Daniel F Gudbjartsson et al A
Iceland/6121/2020	GV	4	20E (EU1)	Iceland	Iceland	Reykjavik	Reykjavik		EPI_ISL_829799	Human		The National University Hospital of Iceland	B.1.177	3-7 days ago	Europe	Male	20E (EU1)	deCODE genetics		2020-10-02	Daniel F Gudbjartsson et al A
Iceland/4732/2020	GV	39	20E (EU1)	Iceland	Iceland	Reykjavik	Reykjavik		EPI_ISL_828423	Human		deCODE genetics	B.1.177	3-7 days ago	Europe	Female	20E (EU1)	deCODE genetics		2020-09-29	Daniel F Gudbjartsson et al A
Iceland/4021/2020	GV	21	20E (EU1)	Iceland	Iceland	Reykjavik	Reykjavik		EPI_ISL_827717	Human		deCODE genetics	B.1.177	3-7 days ago	Europe	Female	20E (EU1)	deCODE genetics		2020-09-23	Daniel F Gudbjartsson et al A
Iceland/4818/2020	GV	27	20E (EU1)	Iceland	Iceland	Reykjavik	Reykjavik		EPI_ISL_828509	Human		deCODE genetics	B.1.177	3-7 days ago	Europe	Male	20E (EU1)	deCODE genetics		2020-10-23	Daniel F Gudbjartsson et al A
Iceland/6043/2020	GV	50	20E (EU1)	Iceland	Iceland	Reykjavik	Reykjavik		EPI_ISL_829722	Human		deCODE genetics	B.1.177	3-7 days ago	Europe	Female	20E (EU1)	deCODE genetics		2020-10-29	Daniel F Gudbjartsson et al A
Iceland/6341/2020	GV	65	20E (EU1)	Iceland	Iceland	Reykjavik	Reykjavik		EPI_ISL_830016	Human		deCODE genetics	B.1.177	3-7 days ago	Europe	Male	20E (EU1)	deCODE genetics		2020-10-10	Daniel F Gudbjartsson et al A
Iceland/3179/2020	GV	23	20E (EU1)	Iceland	Iceland	Reykjavik	Reykjavik		EPI_ISL_826872	Human		deCODE genetics	B.1.177	3-7 days ago	Europe	Female	20E (EU1)	deCODE genetics		2020-10-06	Daniel F Gudbjartsson et al A
Iceland/5724/2020	GV	1	20E (EU1)	Iceland	Iceland	Reykjavik	Reykjavik		EPI_ISL_829406	Human		deCODE genetics	B.1.177	3-7 days ago	Europe	Male	20E (EU1)	deCODE genetics		2020-12-10	Daniel F Gudbjartsson et al A
Iceland/3058/2021	GV	34	20E (EU1)	Iceland	Iceland	Reykjavik	Reykjavik		EPI_ISL_826729	Human		deCODE genetics	B.1.177	3-7 days ago	Europe	Female	20E (EU1)	deCODE genetics		2021-01-03	Daniel F Gudbjartsson et al A
Iceland/4847/2021	GV	31	20E (EU1)	Iceland	Iceland	Reykjavik	Reykjavik		EPI_ISL_828538	Human		deCODE genetics	B.1.177	3-7 days ago	Europe	Male	20E (EU1)	deCODE genetics		2021-01-03	Daniel F Gudbjartsson et al A
Iceland/5634/2021	GV	18	20E (EU1)	Iceland	Iceland	Reykjavik	Reykjavik		EPI_ISL_829316	Human		deCODE genetics	B.1.177	3-7 days ago	Europe	Female	20E (EU1)	deCODE genetics		2021-01-03	Daniel F Gudbjartsson et al A
Iceland/4832/2021	GV	79	20E (EU1)	Iceland	Iceland	Reykjavik	Reykjavik		EPI_ISL_828523	Human		deCODE genetics	B.1.177	3-7 days ago	Europe	Male	20E (EU1)	deCODE genetics		2021-01-03	Daniel F Gudbjartsson et al A
Luxembourg/LNS6975153/2020	GV	19	20E (EU1)	Luxembourg	Luxembourg	Luxembourg	Luxembourg		EPI_ISL_744489	Human		Laboratoire national de santÃ©, Microbiology, Virology	B.1.177	One month ago	Europe	Female	20E (EU1)	Laboratoire national de santÃ©, Microbiology, Microbial Genomics Platform		2020-09-21	Anke Wienecke-Baldacchino et al
Spain/MD-IBV-99008582/2020	GV	69	20E (EU1)	Spain	Spain	Madrid	Madrid		EPI_ISL_654122	Human	Madrid	Hospital General Universitario Gregorio MaraÃ±Ã³n	B.1.177	Older	Europe	Female	20E (EU1)	SeqCOVID-SPAIN consortium/IBV(CSIC)		2020-09-21	DarÃ­o GarcÃ­a de Viedma et al
Denmark/DCGC-8376/2020	GV		20E (EU1)	Denmark	Denmark	Nordjylland	Nordjylland		EPI_ISL_617339	Human		Department of Virus and Microbiological Special Diagnostics, Statens Serum Institut, Denmark	B.1.177.27	Older	Europe		20E (EU1)	Albertsen lab, Department of Chemistry and Bioscience, Aalborg University, Denmark		2020-10-26	Danish Covid-19 Genome Consortia et al
Cameroon/CV420/2020	GV	65	20E (EU1)	Cameroon	Cameroon	YaoundÃ©	YaoundÃ©		EPI_ISL_845553	Human		National Public Health Laboratory, Cameroon	B.1.177	3-7 days ago	Africa	Male	20E (EU1)	African Centre of Excellence for Genomics of Infectious Diseases (ACEGID), Redeemer's University		2020-10-26	Oluniyi P.E. et al et al
Cameroon/CV424/2020	GV	61	20E (EU1)	Cameroon	Cameroon	YaoundÃ©	YaoundÃ©		EPI_ISL_845554	Human		National Public Health Laboratory, Cameroon	B.1.177	3-7 days ago	Africa	Male	20E (EU1)	African Centre of Excellence for Genomics of Infectious Diseases (ACEGID), Redeemer's University		2020-10-26	Oluniyi P.E. et al et al
Lithuania/MR-LUHS-Eilnr469/2020	GV	37	20E (EU1)	Lithuania	Lithuania	Kauno Apskritis	Kauno Apskritis		EPI_ISL_636899	Human		Lithuanian University of Health Sciences Hospital, Department of Laboratory Medicine	B.1.177	Older	Europe	Male	20E (EU1)	Lithuanian University of Health Sciences, Molecular cardiology lab.		2020-09-12	Lukas Zemaitis et al
Norway/6590/2020	GV		20E (EU1)	Norway	Norway	Oslo	Oslo		EPI_ISL_775457	Human		Oslo University Hospital, Department of Medical Microbiology	B.1.177	One week ago	Europe		20E (EU1)	Norwegian Institute of Public Health, Department of Virology		2020-11-17	Kathrine Stene-Johansen et al
Portugal/PT2025/2020	GV		20E (EU1)	Portugal	Portugal	Portugal	Portugal		EPI_ISL_731929	Human		Instituto Nacional de Saude (INSA) and Instituto Gulbenkian de Ciencia (IGC)	B.1.177	One month ago	Europe		20E (EU1)	Instituto Nacional de Saude (INSA) and Instituto Gulbenkian de Ciencia (IGC)		2020-11-22	Borges et al et al
Spain/MD-IBV-99013311/2020	GV	43	20E (EU1)	Spain	Spain	Madrid	Madrid		EPI_ISL_831193	Human	Madrid	Hospital Universitario La Paz (Madrid)	B.1.177	3-7 days ago	Europe	Male	20E (EU1)	SeqCOVID-SPAIN consortium/IBV(CSIC)		2020-10-03	MarÃ­a RodrÃ­guez-Tejedor et al
Latvia/157/2020	GV		20E (EU1)	Latvia	Latvia	Latvia	Latvia		EPI_ISL_639654	Human		CentrÄlÄ Laboratorija	B.1.177	Older	Europe		20E (EU1)	Latvian Biomedical Research and Study Centre		2020-09-20	Ivars SilamiÄ·elis et al
Latvia/202/2020	GV		20E (EU1)	Latvia	Latvia	Latvia	Latvia		EPI_ISL_770038	Human		CentrÄlÄ Laboratorija	B.1.177	One month ago	Europe		20E (EU1)	Latvian Biomedical Research and Study Centre		2020-09-18	Ivars SilamiÄ·elis et al
Latvia/227/2020	GV		20E (EU1)	Latvia	Latvia	Latvia	Latvia		EPI_ISL_770061	Human		CentrÄlÄ Laboratorija	B.1.177	One month ago	Europe		20E (EU1)	Latvian Biomedical Research and Study Centre		2020-09-18	Ivars SilamiÄ·elis et al
Luxembourg/LNS1929808/2020	GV	49	20E (EU1)	Luxembourg	Luxembourg	Luxembourg	Luxembourg		EPI_ISL_740023	Human		Laboratoire national de santÃ©, Microbiology, Virology	B.1.177	One month ago	Europe	Male	20E (EU1)	Laboratoire national de santÃ©, Microbiology, Microbial Genomics Platform		2020-09-24	Anke Wienecke-Baldacchino et al
Australia/WA299/2020	GV		20E (EU1)	Australia	Australia	Western Australia	Western Australia		EPI_ISL_596842	Human		PathWest Laboratory Medicine WA	B.1.177	Older	Oceania		20E (EU1)	PathWest Laboratory Medicine WA Microbial Surveillance Unit		2020-10-06	PathWest Laboratory Medicine WA Microbial Surveillance Unit et al
England/ALDP-9EB06C/2020	GV		20E (EU1)	United Kingdom	United Kingdom	England	England		EPI_ISL_580216	Human		Lighthouse Lab in Alderley Park	B.1.177.4	Older	Europe		20E (EU1)	Wellcome Sanger Institute for the COVID-19 Genomics UK (COG-UK) consortium		2020-09-24	Jacquelyn Wynn et al
England/MILK-B05862/2020	GV		20E (EU1)	United Kingdom	United Kingdom	England	England		EPI_ISL_652200	Human		Queens Medical Centre, Clinical Microbiology Department / DeepSeq Nottingham	B.1.177.4	Older	Europe		20E (EU1)	COVID-19 Genomics UK (COG-UK) Consortium		2020-10-23	Gemma Clark et al
Thailand/Bangkok-CONI-0330/2020	GV		20E (EU1)	Thailand	United Kingdom	Bangkok	United Kingdom		EPI_ISL_728561	Human		Institute for Urban Disease Control and Prevention	B.1.177.4	One month ago	Asia		20E (EU1)	COVID-19 Network Investigations (CONI) Alliance		2020-12-08	Kamolthip Atsawawaranunt et al	Europe
France/NA-IPP11369/2020	GV	31	20E (EU1)	France	France	Nouvelle-Aquitaine	Nouvelle-Aquitaine		EPI_ISL_792053	Human	Pau	General practitioner	B.1.177.4	One week ago	Europe	Male	20E (EU1)	National Reference Center for Viruses of Respiratory Infections, Institut Pasteur, Paris		2020-12-26	Marion Barbet et al A
Netherlands/NB-EMC-375/2020	GV		20E (EU1)	Netherlands	Netherlands	North Brabant	North Brabant		EPI_ISL_722833	Human		Dutch COVID-19 response team	B.1.177	Older	Europe		20E (EU1)	Erasmus Medical Center		2020-09-28	Bas Oude Munnink et al
Netherlands/ZH-RIVM-20414/2020	GV		20E (EU1)	Netherlands	Netherlands	South Holland	South Holland		EPI_ISL_728634	Human		Dutch COVID-19 response team	B.1.177	One month ago	Europe		20E (EU1)	National Institute for Public Health and the Environment (RIVM)		2020-12-11	Adam Meijer et al
Netherlands/ZH-RIVM-10011/2021	GV		20E (EU1)	Netherlands	Netherlands	South Holland	South Holland		EPI_ISL_824149	Human		Dutch COVID-19 response team	B.1.177	3-7 days ago	Europe		20E (EU1)	National Institute for Public Health and the Environment (RIVM)		2021-01-04	Adam Meijer et al
Netherlands/ZH-EMC-1050/2020	GV		20E (EU1)	Netherlands	Netherlands	South Holland	South Holland		EPI_ISL_722786	Human		Dutch COVID-19 response team	B.1.177	Older	Europe		20E (EU1)	Erasmus Medical Center		2020-12-02	Bas Oude Munnink et al
Netherlands/OV-RIVM-20678/2020	GV	77	20E (EU1)	Netherlands	Netherlands	Overijssel	Overijssel		EPI_ISL_790747	Human		Dutch COVID-19 response team	B.1.177	One week ago	Europe		20E (EU1)	National Institute for Public Health and the Environment (RIVM)		2020-12-07	Adam Meijer et al
NewZealand/20CV0588/2020	GV		20E (EU1)	New Zealand	New Zealand	Auckland	Auckland		EPI_ISL_661262	Human		LabPLUS	B.1.177	Older	Oceania	Female	20E (EU1)	Institute of Environmental Science and Research (ESR)		2020-11-19	Xiaoyun Ren et al
France/GES-IPP10936/2020	GV		20E (EU1)	France	France	Grand Est	Grand Est		EPI_ISL_792000	Human	Champagne Ardenne	Laboratoire de Virologie HÃ´pital Robert DebrÃ©	B.1.177	One week ago	Europe		20E (EU1)	National Reference Center for Viruses of Respiratory Infections, Institut Pasteur, Paris		2020-12-17	Marion Barbet et al A
England/ALDP-C8C5C5/2020	GH		20E (EU1)	United Kingdom	United Kingdom	England	England		EPI_ISL_777113	Human		Lighthouse Lab in Alderley Park	B.1.177	One week ago	Europe		20E (EU1)	Wellcome Sanger Institute for the COVID-19 Genomics UK (COG-UK) Consortium		2020-12-15	Jacquelyn Wynn et al
Belgium/rega-10191262/2020	GV	16	20E (EU1)	Belgium	Belgium	Leuven	Leuven		EPI_ISL_735172	Human	Bost	UZ Leuven, National Reference Laboratory for Coronaviruses, Laboratory Medicine, Leuven, Belgium	B.1.177	One month ago	Europe	Male	20E (EU1)	KU Leuven, Rega Institute, Clinical and Epidemiological Virology		2020-10-19	Tony Wawina-Bokalanga et al
Austria/CeMM2036/2020	GV	68	20E (EU1)	Austria	Austria	Carinthia	Carinthia		EPI_ISL_853926	Human	Hermagor	ILV KÃ¤rnten	B.1.177	1-2 days ago	Europe	Male	20E (EU1)	Bergthaler laboratory, CeMM Research Center for Molecular Medicine of the Austrian Academy of Sciences		2020-12-22	Lukas Endler et al
Netherlands/NB-EMC-342/2020	GV		20E (EU1)	Netherlands	Netherlands	North Brabant	North Brabant		EPI_ISL_722566	Human		Dutch COVID-19 response team	B.1.177	Older	Europe		20E (EU1)	Erasmus Medical Center		2020-10-29	Bas Oude Munnink et al
Italy/CAM-TIGEM-417/2020	GV	30	20E (EU1)	Italy	Italy	Campania	Campania		EPI_ISL_778691	Human		Istituto Zooprofilattico Sperimentale del Mezzogiorno	B.1.177	One week ago	Europe	Male	20E (EU1)	TIGEM		2020-09-29	Patrizia Annunziata et al
Spain/MD-IBV-99008775/2020	GV	83	20E (EU1)	Spain	Spain	Madrid	Madrid		EPI_ISL_654274	Human	Madrid	Hospital General Universitario Gregorio MaraÃ±Ã³n	B.1.177	Older	Europe	Female	20E (EU1)	SeqCOVID-SPAIN consortium/IBV(CSIC)		2020-10-20	DarÃ­o GarcÃ­a de Viedma et al
Spain/MD-IBV-99013720/2021	GV	8	20E (EU1)	Spain	Spain	Madrid	Madrid		EPI_ISL_852965	Human	Madrid	Hospital General Universitario Gregorio MaraÃ±Ã³n	B.1.177	1-2 days ago	Europe	Female	20E (EU1)	SeqCOVID-SPAIN consortium/IBV(CSIC)		2021-01-11	DarÃ­o GarcÃ­a de Viedma et al
SouthKorea/KDCA0074/2020	GV	16	20E (EU1)	South Korea	South Korea	South Korea	South Korea		EPI_ISL_747315	Human		Division of Emerging Infectious Diseases, Bureau of Infectious Diseases Diagnosis Control, Korea Disease Control and Prevention Agency	B.1.177	One month ago	Asia	Male	20E (EU1)	Division of Emerging Infectious Diseases, Bureau of Infectious Diseases Diagnosis Control, Korea Disease Control and Prevention Agency		2020-09-30	Ae Kyung Park et al
Iceland/6024/2021	GV	59	20E (EU1)	Iceland	Iceland	Reykjavik	Reykjavik		EPI_ISL_829703	Human		deCODE genetics	B.1.177	3-7 days ago	Europe	Male	20E (EU1)	deCODE genetics		2021-01-04	Daniel F Gudbjartsson et al A
Spain/MD-IBV-99013359/2020	GV	40	20E (EU1)	Spain	Spain	Madrid	Madrid		EPI_ISL_831237	Human	Madrid	Hospital Universitario La Paz (Madrid)	B.1.177	3-7 days ago	Europe	Female	20E (EU1)	SeqCOVID-SPAIN consortium/IBV(CSIC)		2020-11-11	MarÃ­a RodrÃ­guez-Tejedor et al
England/QEUH-F896FF/2021	GV		20E (EU1)	United Kingdom	United Kingdom	England	England		EPI_ISL_851479	Human		Lighthouse Lab in Glasgow	B.1.177	1-2 days ago	Europe		20E (EU1)	Wellcome Sanger Institute for the COVID-19 Genomics UK (COG-UK) Consortium		2021-01-08	Harper VanSteenhouse et al
Portugal/PT1885/2020	GV		20E (EU1)	Portugal	Portugal	Portugal	Portugal		EPI_ISL_732100	Human		Instituto Nacional de Saude (INSA)	B.1.177	One month ago	Europe		20E (EU1)	Instituto Nacional de Saude (INSA)		2020-11-12	Borges et al et al
Denmark/DCGC-14055/2020	GV		20E (EU1)	Denmark	Denmark	Hovedstaden	Hovedstaden		EPI_ISL_711539	Human		Department of Virus and Microbiological Special Diagnostics, Statens Serum Institut, Copenhagen, Denmark	B.1.177.24	Older	Europe		20E (EU1)	Albertsen Lab, Department of Chemistry and Bioscience, Aalborg University, Denmark		2020-11-30	Danish Covid-19 Genome Consortium et al
Denmark/DCGC-29300/2021	GV		20E (EU1)	Denmark	Denmark	Nordjylland	Nordjylland		EPI_ISL_843347	Human		Department of Virus and Microbiological Special Diagnostics, Statens Serum Institut, Copenhagen, Denmark	B.1.177.24	3-7 days ago	Europe		20E (EU1)	Albertsen Lab, Department of Chemistry and Bioscience, Aalborg University, Denmark		2021-01-04	Danish Covid-19 Genome Consortium et al
Peru/LIM-UPCH-0169/2020	GV	44	20E (EU1)	Peru	Peru	Lima	Lima		EPI_ISL_729876	Human	Lima	Laboratorio de Referencia Nacional de Virus Respiratorios, Instituto Nacional de Salud Peru	B.1.177	One month ago	South America	Female	20E (EU1)	Laboratorio de GenÃ³mica Microbiana, Universidad Peruana Cayetano Heredia		2020-10-12	Pablo Tsukayama et al
CzechRepublic/NRL_11782-1/2020	GV	49	20E (EU1)	Czech Republic	Czech Republic	Prague	Prague		EPI_ISL_792699	Human		The National Institute of Public Health	B.1.177.12	One week ago	Europe	Female	20E (EU1)	State Veterinary Institute Prague		2020-12-07	Nagy et al
NewZealand/20CV0589/2020	G		20E (EU1)	New Zealand	New Zealand	Auckland	Auckland		EPI_ISL_661263	Human		LabPLUS	B.1.177	Older	Oceania	Male	20E (EU1)	Institute of Environmental Science and Research (ESR)		2020-11-18	Xiaoyun Ren et al
Spain/MD-IBV-99013362/2020	GV	42	20E (EU1)	Spain	Spain	Madrid	Madrid		EPI_ISL_831240	Human	Madrid	Hospital Universitario La Paz (Madrid)	B.1.177	3-7 days ago	Europe	Female	20E (EU1)	SeqCOVID-SPAIN consortium/IBV(CSIC)		2020-11-11	MarÃ­a RodrÃ­guez-Tejedor et al
Germany/SH-ChVir20798/2020	GV		20E (EU1)	Germany	Germany	Schleswig-Holstein	Schleswig-Holstein		EPI_ISL_729706	Human		A. Krumbholz, Labor Dr. Krause und Kollegen MVZ GmbH, Kiel	B.1.177	One month ago	Europe		20E (EU1)	CharitÃ© UniversitÃ¤tsmedizin Berlin, Institut fÃ¼r Virologie		2020-12-02	Victor M Corman et al A
England/QEUH-9F85D6/2020	GV		20E (EU1)	United Kingdom	United Kingdom	England	England		EPI_ISL_588832	Human		Lighthouse Lab in Glasgow	B.1.177	Older	Europe		20E (EU1)	Wellcome Sanger Institute for the COVID-19 Genomics UK (COG-UK) consortium		2020-09-25	Harper VanSteenhouse et al
Netherlands/ZH-EMC-757/2020	GV		20E (EU1)	Netherlands	Netherlands	South Holland	South Holland		EPI_ISL_632356	Human		Dutch COVID-19 response team	B.1.177	Older	Europe		20E (EU1)	Erasmus Medical Center		2020-09-28	Bas Oude Munnink et al
Italy/CAM-TIGEM-363/2020	GV	23	20E (EU1)	Italy	Italy	Campania	Campania		EPI_ISL_776963	Human		Istituto Zooprofilattico Sperimentale del Mezzogiorno	B.1.177	One week ago	Europe	Male	20E (EU1)	TIGEM		2020-09-29	Patrizia Annunziata et al
Spain/MD-IBV-99012378/2020	GV	69	20E (EU1)	Spain	Spain	Madrid	Madrid		EPI_ISL_780016	Human	Madrid	Hospital General Universitario Gregorio MaraÃ±Ã³n	B.1.177	One week ago	Europe	Male	20E (EU1)	SeqCOVID-SPAIN consortium/IBV(CSIC)		2020-11-18	DarÃ­o GarcÃ­a de Viedma et al
Spain/MD-IBV-99008739/2020	GV	68	20E (EU1)	Spain	Spain	Madrid	Madrid		EPI_ISL_654306	Human	Madrid	Hospital General Universitario Gregorio MaraÃ±Ã³n	B.1.177	Older	Europe	Female	20E (EU1)	SeqCOVID-SPAIN consortium/IBV(CSIC)		2020-10-16	DarÃ­o GarcÃ­a de Viedma et al
Spain/MD-IBV-99012361/2020	GV	76	20E (EU1)	Spain	Spain	Madrid	Madrid		EPI_ISL_780005	Human	Madrid	Hospital General Universitario Gregorio MaraÃ±Ã³n	B.1.177	One week ago	Europe	Female	20E (EU1)	SeqCOVID-SPAIN consortium/IBV(CSIC)		2020-11-22	DarÃ­o GarcÃ­a de Viedma et al
Spain/MD-IBV-99013681/2021	GV	26	20E (EU1)	Spain	Spain	Madrid	Madrid		EPI_ISL_852947	Human	Madrid	Hospital General Universitario Gregorio MaraÃ±Ã³n	B.1.177	1-2 days ago	Europe	Female	20E (EU1)	SeqCOVID-SPAIN consortium/IBV(CSIC)		2021-01-06	DarÃ­o GarcÃ­a de Viedma et al
Belgium/UGent-291/2020	GV		20E (EU1)	Belgium	Belgium	Gent	Gent		EPI_ISL_718020	Human		Lab voor klinische biologie	B.1.177	Older	Europe		20E (EU1)	Onderzoeksgroep Virologie		2020-11-24	Nick Vereecke et al
Spain/MD-IBV-99013426/2020	GV	33	20E (EU1)	Spain	Spain	Madrid	Madrid		EPI_ISL_831269	Human	Madrid	Hospital Universitario La Paz (Madrid)	B.1.177	3-7 days ago	Europe	Female	20E (EU1)	SeqCOVID-SPAIN consortium/IBV(CSIC)		2020-12-17	Fernando LÃ¡zaro-Perona et al
Thailand/Chonburi-SQ-SM0001/2020	GV		20E (EU1)	Thailand	Thailand	Chonburi	Chonburi		EPI_ISL_708807	Human		Regional medical sciences center 6 chonburi	B.1.177	Older	Asia	Male	20E (EU1)	National Institute of Health, Department of Medical Sciences, Ministry of Public Health, Thailand		2020-10-16	Pilailuk Okada et al
Thailand/Chonburi-SQ-LN0002/2020	GV		20E (EU1)	Thailand	Thailand	Chonburi	Chonburi		EPI_ISL_708804	Human		Regional medical sciences center 6 chonburi	B.1.177	Older	Asia		20E (EU1)	National Institute of Health, Department of Medical Sciences, Ministry of Public Health, Thailand		2020-10-20	Pilailuk Okada et al
Belgium/rega-09211061/2020	GV	31	20E (EU1)	Belgium	Belgium	Leuven	Leuven		EPI_ISL_735006	Human	Kessel-Lo	UZ Leuven, National Reference Laboratory for Coronaviruses, Laboratory Medicine, Leuven, Belgium	B.1.177	One month ago	Europe	Male	20E (EU1)	KU Leuven, Rega Institute, Clinical and Epidemiological Virology		2020-09-21	Tony Wawina-Bokalanga et al
Germany/BY-MVP-0714/2021	GV	80	20E (EU1)	Germany	Germany	Bavaria	Bavaria		EPI_ISL_852577	Human	Munich	Max von Pettenkofer Institute, Virology, National Reference Center for Retroviruses, LMU MÃ¼nchen	B.1.177	1-2 days ago	Europe	Female	20E (EU1)	Laboratory for Functional Genome Analysis, Dept. Genomics, Gene Center of the LMU Munich		2020-12-12	Max Muenchhoff et al
NewZealand/21CV0020/2020	GV		20E (EU1)	New Zealand	New Zealand	Auckland	Auckland		EPI_ISL_794622	Human		LabPLUS	B.1.177	One week ago	Oceania	Female	20E (EU1)	Institute of Environmental Science and Research (ESR)		2020-12-29	Xiaoyun Ren et al
Sweden/20-24688/2020	GV	56	20E (EU1)	Sweden	Sweden	Stockholm	Stockholm		EPI_ISL_710612	Human		Capio Bro VC	B.1.177.21	Older	Europe	Female	20E (EU1)	The Public Health Agency of Sweden		2020-11-23	Department of Microbiology et al
Denmark/DCGC-4778/2020	GV		20E (EU1)	Denmark	Denmark	Hovedstaden	Hovedstaden		EPI_ISL_621388	Human		Department of Virus and Microbiological Special Diagnostics, Statens Serum Institut, Denmark	B.1.177	Older	Europe		20E (EU1)	Albertsen lab, Department of Chemistry and Bioscience, Aalborg University, Denmark		2020-09-21	Danish Covid-19 Genome Consortia et al
Denmark/DCGC-29268/2021	GV		20E (EU1)	Denmark	Denmark	Sjaelland	Sjaelland		EPI_ISL_843315	Human		Department of Virus and Microbiological Special Diagnostics, Statens Serum Institut, Copenhagen, Denmark	B.1.177.21	3-7 days ago	Europe		20E (EU1)	Albertsen Lab, Department of Chemistry and Bioscience, Aalborg University, Denmark		2021-01-04	Danish Covid-19 Genome Consortium et al
Denmark/DCGC-30948/2021	GV		20E (EU1)	Denmark	Denmark	Sjaelland	Sjaelland		EPI_ISL_847075	Human		Department of Virus and Microbiological Special Diagnostics, Statens Serum Institut, Copenhagen, Denmark	B.1.177.21	1-2 days ago	Europe		20E (EU1)	Albertsen Lab, Department of Chemistry and Bioscience, Aalborg University, Denmark		2021-01-11	Danish Covid-19 Genome Consortium et al
Denmark/DCGC-30616/2021	GV		20E (EU1)	Denmark	Denmark	Hovedstaden	Hovedstaden		EPI_ISL_847404	Human		Department of Virus and Microbiological Special Diagnostics, Statens Serum Institut, Copenhagen, Denmark	B.1.177.21	1-2 days ago	Europe		20E (EU1)	Albertsen Lab, Department of Chemistry and Bioscience, Aalborg University, Denmark		2021-01-11	Danish Covid-19 Genome Consortium et al
Ireland/D-NVRL-73IRL76176/2020	GV		20E (EU1)	Ireland	Ireland	Dublin	Dublin		EPI_ISL_596924	Human		National Virus Reference Laboratory	B.1.177	Older	Europe	Male	20E (EU1)	National Virus Reference Laboratory		2020-09-15	Michael Carr et al
Ireland/D-NVRL-AIIDM0179v1/2020	GV		20E (EU1)	Ireland	Ireland	Dublin	Dublin		EPI_ISL_768787	Human		AIID	B.1.177	One month ago	Europe	Male	20E (EU1)	Irish Coronavirus Sequencing Consortium - National Virus Reference Laboratory		2020-11-03	Michael Carr et al
Ireland/D-NVRL-AIIDV1190v1/2020	GV	60	20E (EU1)	Ireland	Ireland	Dublin	Dublin		EPI_ISL_768774	Human		AIID	B.1.177	One month ago	Europe	Male	20E (EU1)	Irish Coronavirus Sequencing Consortium - National Virus Reference Laboratory		2020-10-06	Michael Carr et al
Ireland/LH-NVRL-20ILR11481/2020	GV		20E (EU1)	Ireland	Ireland	Louth	Louth		EPI_ISL_732427	Human		National Virus Reference Laboratory	B.1.177	One month ago	Europe	Female	20E (EU1)	National Virus Reference Laboratory		2020-11-18	Michael Carr et al
Ireland/CN-NVRL-20IRL51356/2020	GV		20E (EU1)	Ireland	Ireland	Cavan	Cavan		EPI_ISL_639907	Human		National Virus Reference Laboratory	B.1.177	Older	Europe	Male	20E (EU1)	National Virus Reference Laboratory		2020-09-30	Michael Carr et al
Canada/ON-S2041/2021	GV		20E (EU1)	Canada	Canada	Ontario	Ontario		EPI_ISL_792090	Human	Toronto	Toronto Invasive Bacterial Diseases Network	B.1.177	One week ago	North America		20E (EU1)	McMaster University		2021-01-05	Allison McGeer et al
Canada/ON-MMU-S2042/2021	GV		20E (EU1)	Canada	Canada	Ontario	Ontario		EPI_ISL_845752	Human	Toronto	Toronto Invasive Bacterial Diseases Network	B.1.177	1-2 days ago	North America		20E (EU1)	McMaster University		2021-01-05	Allison McGeer et al
Ireland/un-NVRL-AIIDB0142v1/2020	GV	61	20E (EU1)	Ireland	Ireland	Ireland	Ireland		EPI_ISL_778832	Human		AIID	B.1.177	One week ago	Europe	Male	20E (EU1)	Irish Coronavirus Sequencing Consortium-Teagasc Grange		2020-12-17	Matthew McCabe et al
Ireland/D-NVRL-81IRL10586/2020	GV		20E (EU1)	Ireland	Ireland	Dublin	Dublin		EPI_ISL_837421	Human		National Virus Reference Laboratory	B.1.177	3-7 days ago	Europe	Male	20E (EU1)	National Virus Reference Laboratory		2020-12-27	Michael Carr et al
Ireland/un-NVRL-AIIDV1098day8/2020	GV		20E (EU1)	Ireland	Ireland	Ireland	Ireland		EPI_ISL_791316	Human		National Virus Reference Laboratory	B.1.177	One week ago	Europe	Female	20E (EU1)	Irish Coronavirus Sequencing Consortium - Teagasc Moorepark		2020-09-25	Alejandro Abner Garcia Leon et al
Ireland/MN-NVRL-78IRL71980/2020	GV		20E (EU1)	Ireland	Ireland	Monaghan	Monaghan		EPI_ISL_752546	Human		National Virus Reference Laboratory	B.1.177	One month ago	Europe	Male	20E (EU1)	National Virus Reference Laboratory		2020-11-22	Michael Carr et al
Australia/WA514/2020	GV		20E (EU1)	Australia	Australia	Western Australia	Western Australia		EPI_ISL_794686	Human		PathWest Laboratory Medicine WA	B.1.177	One week ago	Oceania		20E (EU1)	PathWest Laboratory Medicine WA Microbial Surveillance Unit		2020-11-09	PathWest Laboratory Medicine WA Microbial Surveillance Unit et al
NewZealand/20CV0513/2020	GV		20E (EU1)	New Zealand	New Zealand	Auckland	Auckland		EPI_ISL_626352	Human		LabPLUS	B.1.177	Older	Oceania	Male	20E (EU1)	Institute of Environmental Science and Research (ESR)		2020-10-31	Xiaoyun Ren et al
NewZealand/20CV0387/2020	GV		20E (EU1)	New Zealand	New Zealand	Auckland	Auckland		EPI_ISL_579116	Human		LabPLUS	B.1.177	Older	Oceania	Female	20E (EU1)	Institute of Environmental Science and Research (ESR)		2020-10-04	Xiaoyun Ren et al
HongKong/CM20000221/2020	GV	69	20E (EU1)	Hong Kong	Hong Kong	Hong Kong	Hong Kong		EPI_ISL_733574	Human		Temporary Specimen Collection Centre	B.1.177	One month ago	Asia	Male	20E (EU1)	Hong Kong Department of Health		2020-11-05	Alan K.L. Tsang et al
England/NOTT-11D861/2020	GV		20E (EU1)	United Kingdom	United Kingdom	England	England		EPI_ISL_665365	Human		Queens Medical Centre, Clinical Microbiology Department / DeepSeq Nottingham	B.1.177	Older	Europe		20E (EU1)	COVID-19 Genomics UK (COG-UK) Consortium		2020-11-24	Gemma Clark et al
NewZealand/20CV0537/2020	GV		20E (EU1)	New Zealand	New Zealand	Auckland	Auckland		EPI_ISL_637089	Human		LabPLUS	B.1.177	Older	Oceania	Male	20E (EU1)	Institute of Environmental Science and Research (ESR)		2020-11-06	Xiaoyun Ren et al
Australia/NSW1186/2020	GV		20E (EU1)	Australia	Australia	New South Wales	New South Wales		EPI_ISL_667787	Human	Sydney	South Eastern Area Laboratory Services (SEALS)	B.1.177	Older	Oceania		20E (EU1)	NSW Health Pathology - Institute of Clinical Pathology and Medical Research; Westmead Hospital; University of Sydney		2020-10-21	CIDM-PH et al. et al
Norway/7021/2020	GV		20E (EU1)	Norway	Norway	Oslo	Oslo		EPI_ISL_775275	Human		Akershus University Hospital, Department for Microbiology and Infectious Disease Control	B.1.177	One week ago	Europe		20E (EU1)	Norwegian Institute of Public Health, Department of Virology		2020-12-18	Kathrine Stene-Johansen et al
Australia/WA541/2020	GV		20E (EU1)	Australia	Australia	Western Australia	Western Australia		EPI_ISL_794713	Human		PathWest Laboratory Medicine WA	B.1.177	One week ago	Oceania		20E (EU1)	PathWest Laboratory Medicine WA Microbial Surveillance Unit		2020-12-06	PathWest Laboratory Medicine WA Microbial Surveillance Unit et al
Norway/6247/2020	GV		20E (EU1)	Norway	Norway	Vestland	Vestland		EPI_ISL_775365	Human		Foerde Hospital, Department of Microbiology	B.1.177	One week ago	Europe		20E (EU1)	Norwegian Institute of Public Health, Department of Virology		2020-11-16	Kathrine Stene-Johansen et al
Ireland/G-NVRL-76IRL13842/2020	GV		20E (EU1)	Ireland	Ireland	Galway	Galway		EPI_ISL_671906	Human		National Virus Reference Laboratory	B.1.177	Older	Europe	Female	20E (EU1)	National Virus Reference Laboratory		2020-10-16	Michael Carr et al
Ireland/OY-NVRL-75IRL34224/2020	GV		20E (EU1)	Ireland	Ireland	Offaly	Offaly		EPI_ISL_671925	Human		National Virus Reference Laboratory	B.1.177	Older	Europe	Male	20E (EU1)	National Virus Reference Laboratory		2020-10-07	Michael Carr et al
Netherlands/GE-EMC-305/2020	GV		20E (EU1)	Netherlands	Netherlands	Gelderland	Gelderland		EPI_ISL_577832	Human		Dutch COVID-19 response team	B.1.177	Older	Europe		20E (EU1)	Erasmus Medical Center		2020-09-19	Bas Oude Munnink et al
Germany/NW-RKI-NP-0003/2020	GV	45	20E (EU1)	Germany	Germany	North Rhine Westphalia	North Rhine Westphalia		EPI_ISL_763029	Human		Unit 17: Influenza & Other Respiratory Viruses, German National Influenza Center	B.1.202	One month ago	Europe	Male	20E (EU1)	Project group Epidemiology of Highly Pathogenic Microorganisms, Robert Koch-Institute		2020-11-27	Ariane DÃ¼x et al
Germany/NW-RKI-I-0088/2020	GV	20	20E (EU1)	Germany	Germany	North Rhine Westphalia	North Rhine Westphalia		EPI_ISL_831394	Human		Labor Krone	B.1.177	3-7 days ago	Europe		20E (EU1)	Robert Koch Institute, Influenza and respiratory viruses FG17 & Bioinformatics MF1, Berlin, Germany		2020-12-09	Dr. MÃ¼nstermann. Prof. Tiemann et al
Ireland/CO-NVRL-78IRL77020/2020	GV		20E (EU1)	Ireland	Ireland	Cork	Cork		EPI_ISL_752580	Human		National Virus Reference Laboratory	B.1.177	One month ago	Europe	Female	20E (EU1)	National Virus Reference Laboratory		2020-11-22	Michael Carr et al
Ireland/D-NVRL-AIIDV1445/2020	GV		20E (EU1)	Ireland	Ireland	Dublin	Dublin		EPI_ISL_791286	Human		National Virus Reference Laboratory	B.1.177	One week ago	Europe	Male	20E (EU1)	Irish Coronavirus Sequencing Consortium - Teagasc Moorepark		2020-12-21	Alejandro Abner Garcia Leon et al
HongKong/CM20000417/2020	GV	20	20E (EU1)	Hong Kong	Hong Kong	Hong Kong	Hong Kong		EPI_ISL_733575	Human		Temporary Specimen Collection Centre	B.1.177	One month ago	Asia	Male	20E (EU1)	Hong Kong Department of Health		2020-12-06	Alan K.L. Tsang et al
Ireland/OY-NVRL-75IRL70179/2020	GV		20E (EU1)	Ireland	Ireland	Offaly	Offaly		EPI_ISL_671926	Human		National Virus Reference Laboratory	B.1.177	Older	Europe	Male	20E (EU1)	National Virus Reference Laboratory		2020-10-12	Michael Carr et al
Spain/CB-IBV-98007069/2020	GV	66	20E (EU1)	Spain	Spain	Cantabria	Cantabria		EPI_ISL_582101	Human	Santander	Hospital Universitario MarquÃ©s de Valdecilla - IDIVAL (Santander, Cantabria)	B.1.177	Older	Europe	Female	20E (EU1)	SeqCOVID-SPAIN consortium/IBV(CSIC)		2020-09-03	MarÃ­a Eliecer Cano GarcÃ­a et al
England/MILK-B3DF8A/2020	GV		20E (EU1)	United Kingdom	United Kingdom	England	England		EPI_ISL_741414	Human		Oxford Viromics, NDM, University of Oxford; Oxford University Hospitals; Basingstoke and North Hampshire Hospital	B.1.177	One month ago	Europe		20E (EU1)	COVID-19 Genomics UK (COG-UK) Consortium		2020-11-01	Tanya Golubchik et al
Portugal/PT2138/2020	GV		20E (EU1)	Portugal	Portugal	Portugal	Portugal		EPI_ISL_796781	Human		Instituto Nacional de Saude (INSA)	B.1.177	One week ago	Europe		20E (EU1)	Instituto Nacional de Saude (INSA)		2020-12-22	Borges et al et al
England/ALDP-A87A81/2020	GV		20E (EU1)	United Kingdom	United Kingdom	England	England		EPI_ISL_606139	Human		Lighthouse Lab in Alderley Park	B.1.177	Older	Europe		20E (EU1)	Wellcome Sanger Institute for the COVID-19 Genomics UK (COG-UK) consortium		2020-10-17	Jacquelyn Wynn et al
England/CAMC-AAF9A4/2020	GV		20E (EU1)	United Kingdom	United Kingdom	England	England		EPI_ISL_631237	Human		Lighthouse Lab in Cambridge	B.1.177	Older	Europe		20E (EU1)	Wellcome Sanger Institute for the COVID-19 Genomics UK (COG-UK) consortium		2020-10-23	Rob Howes et al
England/LIVE-DC80F8/2020	GV		20E (EU1)	United Kingdom	United Kingdom	England	England		EPI_ISL_705935	Human		Liverpool Clinical Laboratories	B.1.177	Older	Europe		20E (EU1)	COVID-19 Genomics UK (COG-UK) Consortium		2020-11-17	Sam Haldenby et al A
Australia/NSW3905/2021	GV	31	20E (EU1)	Australia	Australia	New South Wales	New South Wales		EPI_ISL_812347	Human	Sydney	Area of Virology, Serology and Virology Division (SAViD), New South Wales Health Pathology Randwick	B.1.177	One week ago	Oceania		20E (EU1)	Virology Research Laboratory; Area of Virology, Serology and Virology Division (SAViD), New South Wales Health Pathology Randwick		2021-01-10	Foster et al
NewZealand/21CV0009/2021	GV		20E (EU1)	New Zealand	New Zealand	Auckland	Auckland		EPI_ISL_794614	Human		LabPLUS	B.1.177	One week ago	Oceania	Male	20E (EU1)	Institute of Environmental Science and Research (ESR)		2021-01-01	Xiaoyun Ren et al
NewZealand/21CV0034/2021	GV		20E (EU1)	New Zealand	New Zealand	Auckland	Auckland		EPI_ISL_794626	Human	Counties Manukau	Middlemore Hospital	B.1.177	One week ago	Oceania	Female	20E (EU1)	Institute of Environmental Science and Research (ESR)		2021-01-04	Xiaoyun Ren et al
Tunisia/69681/2020	GV		20E (EU1)	Tunisia	Tunisia	Monastir	Monastir		EPI_ISL_796782	Human	Ksar Hellal	Laboratory of Microbiology, National Reference Lab, Charles Nicolle Hospital; 2-University of Tunis ElManar, Faculty of Medicine of Tunis, LR99ES09, Tunis, Tunisia	B.1.177.6	One week ago	Africa	Male	20E (EU1)	Clinical and Experimental Pharmacology Lab, LR16SP02, National Center of Pharmacovigilance, University of Tunis El Manar, Tunis, Tunisia. 2-Neurodegenerative diseases and psychiatric troubles, LR18SP03, Razi Hospital, University of Tunis El Manar, Tunis, Tunisia. 3- Ministry of Health, National Observatory of New and Emerging Diseases, 1006, Tunis, Tunisia		2020-12-24	Ilhem Boutiba-Ben Boubaker et al
England/ALDP-A85018/2020	GV		20E (EU1)	United Kingdom	United Kingdom	England	England		EPI_ISL_610340	Human		Lighthouse Lab in Alderley Park	B.1.177	Older	Europe		20E (EU1)	Wellcome Sanger Institute for the COVID-19 Genomics UK (COG-UK) consortium		2020-10-16	Jacquelyn Wynn et al
NewZealand/20CV0630/2020	GV		20E (EU1)	New Zealand	New Zealand	Auckland	Auckland		EPI_ISL_707797	Human		LabPLUS	B.1.177	Older	Oceania	Male	20E (EU1)	Institute of Environmental Science and Research (ESR)		2020-12-02	Xiaoyun Ren et al
HongKong/CM20000494/2020	GV	36	20E (EU1)	Hong Kong	Hong Kong	Hong Kong	Hong Kong		EPI_ISL_759893	Human		Temporary Specimen Collection Centre	B.1.177	One month ago	Asia	Male	20E (EU1)	Hong Kong Department of Health		2020-12-23	Alan K.L. Tsang et al
Germany/BE-ChVir22040/2021	GV		20E (EU1)	Germany	Germany	Berlin	Berlin		EPI_ISL_853394	Human		CharitÃ© UniversitÃ¤tsmedizin Berlin, Institut fÃ¼r Virologie/Labor Berlin	B.1.177	1-2 days ago	Europe		20E (EU1)	CharitÃ© UniversitÃ¤tsmedizin Berlin, Institut fÃ¼r Virologie		2021-01-09	Victor M Corman et al A
Latvia/189/2020	GV		20E (EU1)	Latvia	Latvia	Latvia	Latvia		EPI_ISL_639686	Human		E. Gulbja Laboratorija	B.1.177	Older	Europe		20E (EU1)	Latvian Biomedical Research and Study Centre		2020-10-13	Ivars SilamiÄ·elis et al
Australia/NT92/2021	GV		20E (EU1)	Australia	Australia	Northern Territory	Northern Territory		EPI_ISL_779410	Human		Royal Darwin Hospital Pathology	B.1.177	One week ago	Oceania		20E (EU1)	MDU-PHL		2021-01-03	Meumann et al
Norway/4793/2020	GV		20E (EU1)	Norway	Norway	Rogaland	Rogaland		EPI_ISL_668407	Human		Dept. of Medical Microbiology, Stavanger University Hospital, Helse Stavanger HF	B.1.177	Older	Europe		20E (EU1)	Norwegian Institute of Public Health, Department of Virology		2020-10-22	Kathrine Stene-Johansen et al
Lithuania/MR-LUHS-Eilnr236600/2020	GV	72	20E (EU1)	Lithuania	Lithuania	Kauno Apskritis	Kauno Apskritis		EPI_ISL_770511	Human		Lithuanian University of Health Sciences Hospital, Department of Laboratory Medicine	B.1.177	One month ago	Europe	Male	20E (EU1)	Lithuanian University of Health Sciences, Molecular cardiology lab.		2020-12-20	Lukas Zemaitis et al
Lithuania/MR-LUHS-Eilnr237556/2020	GV	69	20E (EU1)	Lithuania	Lithuania	Kauno Apskritis	Kauno Apskritis		EPI_ISL_770518	Human		Lithuanian University of Health Sciences Hospital, Department of Laboratory Medicine	B.1.177.7	One month ago	Europe	Female	20E (EU1)	Lithuanian University of Health Sciences, Molecular cardiology lab.		2020-12-22	Lukas Zemaitis et al
Lithuania/MR-LUHS-Eilnr237251/2020	GV	87	20E (EU1)	Lithuania	Lithuania	Kauno Apskritis	Kauno Apskritis		EPI_ISL_770515	Human		Lithuanian University of Health Sciences Hospital, Department of Laboratory Medicine	B.1.177	One month ago	Europe	Male	20E (EU1)	Lithuanian University of Health Sciences, Molecular cardiology lab.		2020-12-21	Lukas Zemaitis et al
Lithuania/MR-LUHS-Eilnr236584/2020	GV	78	20E (EU1)	Lithuania	Lithuania	Kauno Apskritis	Kauno Apskritis		EPI_ISL_770510	Human		Lithuanian University of Health Sciences Hospital, Department of Laboratory Medicine	B.1.177	One month ago	Europe	Female	20E (EU1)	Lithuanian University of Health Sciences, Molecular cardiology lab.		2020-12-20	Lukas Zemaitis et al
Lithuania/MR-LUHS-Eilnr238179/2020	GV	57	20E (EU1)	Lithuania	Lithuania	Kauno Apskritis	Kauno Apskritis		EPI_ISL_770522	Human		Lithuanian University of Health Sciences Hospital, Department of Laboratory Medicine	B.1.177	One month ago	Europe	Female	20E (EU1)	Lithuanian University of Health Sciences, Molecular cardiology lab.		2020-12-22	Lukas Zemaitis et al
Switzerland/GE-32853138/2021	GV		20E (EU1)	Switzerland	Switzerland	Geneva	Geneva		EPI_ISL_847847	Human		University Hospitals of Geneva, Laboratory of Virology	B.1.177	1-2 days ago	Europe		20E (EU1)	HUG, Laboratory of Virology and the Health2030 Genome Center		2021-01-02	Samuel Cordey et al
Lithuania/T-1670/2020	GV	82	20E (EU1)	Lithuania	Lithuania	Vilnius	Vilnius		EPI_ISL_802855	Human		Vilnius University Hospital Santaros Klinikos, Vilnius University	B.1.177	One week ago	Europe	Male	20E (EU1)	Institute of Biotechnology, Life Sciences Center, Vilnius University		2020-11-19	Emilija Vasiliunaite et al
Lithuania/T-1193/2020	GV	59	20E (EU1)	Lithuania	Lithuania	Vilnius	Vilnius		EPI_ISL_802852	Human		Vilnius University Hospital Santaros Klinikos, Vilnius University	B.1.177	One week ago	Europe	Male	20E (EU1)	Institute of Biotechnology, Life Sciences Center, Vilnius University		2020-11-15	Emilija Vasiliunaite et al
Lithuania/MR-LUHS-Eilnr238418/2020	GV	82	20E (EU1)	Lithuania	Lithuania	Kauno Apskritis	Kauno Apskritis		EPI_ISL_770532	Human		Lithuanian University of Health Sciences Hospital, Department of Laboratory Medicine	B.1.177	One month ago	Europe	Male	20E (EU1)	Lithuanian University of Health Sciences, Molecular cardiology lab.		2020-12-22	Lukas Zemaitis et al
Lithuania/MR-LUHS-Eilnr236309/2020	GV	56	20E (EU1)	Lithuania	Lithuania	Kauno Apskritis	Kauno Apskritis		EPI_ISL_770507	Human		Lithuanian University of Health Sciences Hospital, Department of Laboratory Medicine	B.1.177	One month ago	Europe	Female	20E (EU1)	Lithuanian University of Health Sciences, Molecular cardiology lab.		2020-12-19	Lukas Zemaitis et al
Lithuania/MR-LUHS-Eilnr237513/2020	GV	62	20E (EU1)	Lithuania	Lithuania	Kauno Apskritis	Kauno Apskritis		EPI_ISL_770516	Human		Lithuanian University of Health Sciences Hospital, Department of Laboratory Medicine	B.1.177	One month ago	Europe	Female	20E (EU1)	Lithuanian University of Health Sciences, Molecular cardiology lab.		2020-12-22	Lukas Zemaitis et al
Lebanon/S10_768/2020	GH	36	20A	Lebanon	Lebanon	Beirut	Beirut		EPI_ISL_450516	Human		Rafik Hariri University Hospital	B.1.5	Older	Asia	Male	20A	Rafik Hariri University Hospital		2020-03-15	Rita Feghali et al
Lebanon/S7_763/2020	GH	41	20A	Lebanon	Iran	Beirut	Iran		EPI_ISL_454420	Human		Rafik Hariri University Hospital	B.1	Older	Asia	Female	20A	Rafik Hariri University Hospital		2020-02-21	Rita Feghali et al
Indonesia/KI-NIHRD-PME5218/2020	GH	27	20A	Indonesia	Indonesia	East Kalimantan	East Kalimantan		EPI_ISL_791977	Human		Laboratorium Mikrobiologi Samarinda	B.1.160	One week ago	Asia	Male	20A	National Institute of Health Research and Development		2020-08-11	Nugraha et al
USA/NJ-MSHSPSP-PV19639/2020	GH	48	20A	USA	USA	New Jersey	New Jersey		EPI_ISL_802357	Human	Union County NJ	MSHS Clinical Microbiology Laboratories	B.1	One week ago	North America	Female	20A	MSHS Pathogen Surveillance Program		2020-10-07	Ana S. Gonzalez-Reiche et al
USA/VA-DCLS-1038/2020	GH		20A	USA	USA	Virginia	Virginia	MT952694.1	EPI_ISL_526922	Human		Virginia DCLS	B.1	Older	North America		20A	Virginia DCLS		2020-06-03	Virginia DCLS et al
USA/NJ-UW-557/2020	GH		20A	USA	USA	New Jersey	New Jersey	MT750136.1	EPI_ISL_484932	Human	Bergen County	University of Wisconsin-Madison AIDS Vaccine Research Laboratories	B.1.112	Older	North America		20A	University of Wisconsin-Madison AIDS Vaccine Research Laboratories		2020-06-25	Gage Moreno et al
USA/UT-UPHL-2012170875/2020	GH		20A	USA	USA	Utah	Utah	MW420212.1	EPI_ISL_745662	Human		Ginkgo Bioworks Clinical Laboratory	B.1.112	One month ago	North America		20A	Utah Public Health Laboratory		2020-07-27	Erin L. Young et al
USA/GA-CDC-5125/2020	GH		20A	USA	USA	Georgia	Georgia	MW053317.1	EPI_ISL_566105	Human		GA Department of Public Health Laboratory	B.1	Older	North America		20A	Pathogen Discovery, Respiratory Viruses Branch, Division of Viral Diseases, Centers for Disease Control and Prevention		2020-06-29	Jing Zhang et al
Australia/NSW2979/2020	GH	59	20A	Australia	Australia	New South Wales	New South Wales		EPI_ISL_707901	Human	Sydney	Area of Virology, Serology and Virology Division (SAViD), New South Wales Health Pathology Randwick	B.1.9	Older	Oceania	Female	20A	Virology Research Laboratory; Area of Virology, Serology and Virology Division (SAViD), New South Wales Health Pathology Randwick		2020-10-27	Foster et al
Tunisia/61627/2020	GH	30	20A	Tunisia	Tunisia	Soliman	Soliman		EPI_ISL_707698	Human		1-Laboratory of Microbiology, National Reference Lab, Charles Nicolle Hospital; 2-University of Tunis ElManar, Faculty of Medicine of Tunis, LR99ES09, Tunis, Tunisia	B.1.9	Older	Africa	Male	20A	1-Clinical and Experimental Pharmacology Lab, LR16SP02, National Center of Pharmacovigilance, University of Tunis El Manar, Tunis, Tunisia. 2-Neurodegenerative diseases and psychiatric troubles, LR18SP03, Razi Hospital, University of Tunis El Manar, Tunis, Tunisia. 3- Ministry of Health, National Observatory of New and Emerging Diseases, 1006, Tunis, Tunisia		2020-11-23	Ilhem Boutiba-Ben Boubaker et al
Kashgar/IVDC-01-01/2020	GH	26	20A	China	China	Xinjiang	Xinjiang		EPI_ISL_850950	Human	Kashgar	National Institute for Viral Disease Control and Prevention, China CDC	B.1.9	1-2 days ago	Asia	Female	20A	National Institute for Viral Disease Control and Prevention, China CDC		2020-10-30	Xiang Zhao et al
Serbia/KV77-04/2020	GH		20A	Serbia	Serbia	RaÅ¡ka District	RaÅ¡ka District	MT569474.1	EPI_ISL_462438	Human	Kraljevo		B.1.255	Older	Europe		20A	Laboratory Diagnostic		2020-04-22	Vidanovic et al
USA/RI-CDC-8135/2020	GH	97	20A	USA	USA	Rhode Island	Rhode Island	MW279413.1	EPI_ISL_647985	Human		RI State Health Laboratories	B.1.255	Older	North America	Male	20A	Pathogen Discovery, Respiratory Viruses Branch, Division of Viral Diseases, Centers for Disease Control and Prevention		2020-04-22	Yan Li et al
Belarus/MI-RII-MH11337S/2020	GH	21	20A	Belarus	Belarus	Minsk Region	Minsk Region		EPI_ISL_754229	Human	Uzda	The Republican Research and Practical Center for Epidemiology and Microbiology (RRPCEM)	B.1	One month ago	Europe	Female	20A	WHO National Influenza Centre Russian Federation		2020-04-24	Elena Gasich et al
Belarus/MI-RII-MH11351S/2020	G	33	20A	Belarus	Belarus	Minsk	Minsk		EPI_ISL_754230	Human		The Republican Research and Practical Center for Epidemiology and Microbiology (RRPCEM)	B	One month ago	Europe	Female	20A	WHO National Influenza Centre Russian Federation		2020-07-06	Elena Gasich et al
Colombia/MET-INS-103258/2020	GH	7	20A	Colombia	Colombia	Meta	Meta		EPI_ISL_526953	Human		Instituto Nacional de Salud, BogotÃ¡, Colombia	B.1.255	Older	South America	Female	20A	Instituto Nacional de Salud, BogotÃ¡, Colombia		2020-04-28	Katherine Laiton-Donato et al A
USA/IL-UW-507/2020	GH		20A	USA	USA	Illinois	Illinois	MT750089.1	EPI_ISL_484882	Human	Winnebago County IL	University of Wisconsin-Madison AIDS Vaccine Research Laboratories	B.1.162	Older	North America		20A	University of Wisconsin-Madison AIDS Vaccine Research Laboratories		2020-05-30	Gage Moreno et al
USA/OK-QDX-770/2020	GH		20A	USA	USA	Oklahoma	Oklahoma	MW064851.1	EPI_ISL_571553	Human		Quest Diagnostics	B.1.255	Older	North America	Male	20A	Quest Diagnostics		2020-03-18	Rosenthal et al
Colombia/BOL-INS-84730/2020	G	41	20A	Colombia	Colombia	Bolivar	Bolivar		EPI_ISL_497738	Human	Cartagena	Instituto Nacional de Salud, BogotÃ¡, Colombia	B.1	Older	South America	Female	20A	Instituto Nacional de Salud, BogotÃ¡, Colombia		2020-03-22	Katherine Laiton-Donato et al A
Egypt/CUNCI-HGC011/2020	GH		20A	Egypt	Egypt	Egypt	Egypt	MT511065.1	EPI_ISL_468059	Human		Egyptian National Cancer Institute (ENCI)	B.1	Older	Africa		20A	Egyptian National Cancer Institute (ENCI)		2020-05-02	Zekri et al
Israel/13077560/2020	GH	82	20A	Israel	Israel	Tel Aviv District	Tel Aviv District		EPI_ISL_447431	Human		Clinical Microbiology Laboratory, Sheba Medical Center	B.1	Older	Asia	Female	20A	Stern Lab		2020-04-03	Stern Lab et al (https://dx.doi.org/10.1101/2020.05.21.20104521)
UnitedArabEmirates/skmc-3111627/2020	GH	26	20A	United Arab Emirates	United Arab Emirates	United Arab Emirates	United Arab Emirates		EPI_ISL_582644	Human		Sheikh Khalifa Medical City	B.1.255	Older	Asia	Male	20A	Molecular/Surveillance lab Sheikh Khalifa Medical City		2020-08-28	Amirtharaj Francis et al
UnitedArabEmirates/skmc-3546431/2020	GH	35	20A	United Arab Emirates	United Arab Emirates	United Arab Emirates	United Arab Emirates		EPI_ISL_582665	Human		Sheikh Khalifa Medical City	B.1.255	Older	Asia	Male	20A	Molecular/Surveillance lab Sheikh Khalifa Medical City		2020-09-10	Amirtharaj Francis et al
NewZealand/20CV0536/2020	GH		20A	New Zealand	New Zealand	Bay of Plenty	Bay of Plenty		EPI_ISL_637088	Human		PathLab Bay of Plenty	B.1.255	Older	Oceania	Female	20A	Institute of Environmental Science and Research (ESR)		2020-10-16	Xiaoyun Ren et al
USA/MN-MDH-1559/2020	GH		20A	USA	USA	Minnesota	Minnesota	MT958256.1	EPI_ISL_527624	Human		Minnesota Department of Health, Public Health Laboratory	B.1	Older	North America		20A	Minnesota Department of Health, Public Health Laboratory		2020-08-04	Matt Plumb et al
USA/GA-CDC-6365/2020	GH		20A	USA	USA	Georgia	Georgia	MW130879.1	EPI_ISL_576193	Human		GA Department of Public Health Laboratory	B.1	Older	North America		20A	Pathogen Discovery, Respiratory Viruses Branch, Division of Viral Diseases, Centers for Disease Control and Prevention		2020-09-19	Ying Tao et al
USA/NY-AECOM_124/2020	GH	18	20A	USA	USA	New York	New York		EPI_ISL_826665	Human	New York City	Montefiore Medical Center	B.1.255	3-7 days ago	North America	Female	20A	Albert Einstein College of Medicine, Dept. of Microbiology & Immunology, Chandran lab		2020-08-28	J. Maximilian Fels et al
Egypt/CUNCI-HGC7I030/2020	GH		20A	Egypt	Egypt	Cairo	Cairo	MT800037.1	EPI_ISL_529144	Human		Egyptian National Cancer Institute (ENCI)	B.1.255	Older	Africa		20A	Egyptian National Cancer Institute (ENCI)		2020-07-19	Zekri et al
USA/NJ-MSHSPSP-PV12390/2020	GH	62	20A	USA	USA	New Jersey	New Jersey		EPI_ISL_802079	Human	Union County NJ	MSHS Clinical Microbiology Laboratories	B.1.255	One week ago	North America	Male	20A	MSHS Pathogen Surveillance Program		2020-05-04	Ana S. Gonzalez-Reiche et al
Colombia/ATL-INS-01/2020	GH	79	20A	Colombia	Colombia	Atlantico	Atlantico		EPI_ISL_653761	Human	Barranquilla	Instituto Nacional de Salud, BogotÃ¡, Colombia	B.1.111	Older	South America	Male	20A	Instituto Nacional de Salud, BogotÃ¡, Colombia		2020-06-08	Katherine Laiton-Donato et al A
Venezuela/VEN-95072/2020	GH	56	20A	Venezuela	Venezuela	Venezuela	Venezuela		EPI_ISL_476704	Human		Incubadora Venezolana de Ciencia, Venezuela	B.1.111	Older	South America	Female	20A	Incubadora Venezolana de Ciencia, Venezuela / Instituto Nacional de Salud, BogotÃ¡, Colombia / Grupo de Investigaciones MicrobiolÃ³gicas-UR (GIMUR), Departamento de BiologÃ­a, Facultad de Ciencias Naturales, Universidad del Rosario, BogotÃ¡, Colombia / Icahn School of Medicine at Mount Sinai, New York, USA		2020-04-09	Alberto Paniz-Mondolfi et al
Colombia/AMA-INS-105161/2020	GH	22	20A	Colombia	Colombia	Departamento de Amazonas	Departamento de Amazonas		EPI_ISL_526933	Human		Instituto Nacional de Salud, BogotÃ¡, Colombia	B.1.111	Older	South America	Female	20A	Instituto Nacional de Salud, BogotÃ¡, Colombia		2020-05-03	Katherine Laiton-Donato et al A
Colombia/AMA-INS-106856/2020	GH	15	20A	Colombia	Colombia	Departamento de Amazonas	Departamento de Amazonas		EPI_ISL_526932	Human		Instituto Nacional de Salud, BogotÃ¡, Colombia	B.1.111	Older	South America	Female	20A	Instituto Nacional de Salud, BogotÃ¡, Colombia		2020-05-07	Katherine Laiton-Donato et al A
Colombia/SAP-INS-SPSAN01/2020	GH	26	20A	Colombia	Colombia	San Andres y Providencia	San Andres y Providencia		EPI_ISL_791087	Human		Instituto Nacional de Salud - Unidad de SecuenciaciÃ³n y AnÃ¡lisis GenÃ³mico	B.1	One week ago	South America	Male	20A	Instituto Nacional de Salud - DirecciÃ³n de InvestigaciÃ³n en Salud PÃºblica		2020-12-27	Katherine Laiton-Donato et al A
Colombia/SAP-INS-SPSAN02/2020	GH	26	20A	Colombia	Colombia	San Andres y Providencia	San Andres y Providencia		EPI_ISL_791088	Human		Instituto Nacional de Salud - Unidad de SecuenciaciÃ³n y AnÃ¡lisis GenÃ³mico	B.1	One week ago	South America	Male	20A	Instituto Nacional de Salud - DirecciÃ³n de InvestigaciÃ³n en Salud PÃºblica		2020-12-28	Katherine Laiton-Donato et al A
Colombia/BOG-INS-VG-40/2020	GH	41	20A	Colombia	Colombia	Bogota	Bogota		EPI_ISL_845621	Human		DirecciÃ³n de Sanidad EjÃ©rcito	B.1.111	1-2 days ago	South America	Male	20A	Instituto Nacional de Salud - DirecciÃ³n de InvestigaciÃ³n en Salud PÃºblica		2020-12-18	Katherine Laiton-Donato et al A
Colombia/DC-INS-VG-68/2020	GH	46	20A	Colombia	Colombia	Bogota	Bogota		EPI_ISL_794659	Human		HOSPITAL UNIVERSITARIO SAN IGNACIO	B.1	One week ago	South America	Male	20A	Instituto Nacional de Salud - DirecciÃ³n de InvestigaciÃ³n en Salud PÃºblica		2020-12-30	Katherine Laiton-Donato et al A
Colombia/BOY-INS-VG-60/2020	GH	22	20A	Colombia	Colombia	Boyaca	Boyaca		EPI_ISL_794663	Human		Carvajal Laboratorios	B.1	One week ago	South America	Female	20A	Instituto Nacional de Salud - DirecciÃ³n de InvestigaciÃ³n en Salud PÃºblica		2020-12-30	Katherine Laiton-Donato et al A
Colombia/BOG-INS-VG-33/2020	GH	57	20A	Colombia	Colombia	Bogota	Bogota		EPI_ISL_845620	Human		compensar calle 63	B.1	1-2 days ago	South America	Male	20A	Instituto Nacional de Salud - DirecciÃ³n de InvestigaciÃ³n en Salud PÃºblica		2020-12-28	Katherine Laiton-Donato et al A
Colombia/BOG-INS-VG-264/2021	GH		20A	Colombia	Colombia	Bogota	Bogota		EPI_ISL_845640	Human		Laboratorio de Salud PÃºblica - SecretarÃ­a Distrital de Salud	B.1	1-2 days ago	South America		20A	Instituto Nacional de Salud - DirecciÃ³n de InvestigaciÃ³n en Salud PÃºblica		2021-01-10	Katherine Laiton-Donato et al A
Colombia/TOL-INS-VG-112/2020	GH	3	20A	Colombia	Colombia	Tolima	Tolima		EPI_ISL_794653	Human		LSP DEL TOLIMA	B.1.111	One week ago	South America	Female	20A	Instituto Nacional de Salud - DirecciÃ³n de InvestigaciÃ³n en Salud PÃºblica		2020-12-30	Katherine Laiton-Donato et al A
Colombia/ATL-INS-04/2020	GH	59	20A	Colombia	Colombia	Atlantico	Atlantico		EPI_ISL_653759	Human	Barranquilla	Instituto Nacional de Salud, BogotÃ¡, Colombia	B.1.111	Older	South America	Male	20A	Instituto Nacional de Salud, BogotÃ¡, Colombia		2020-06-06	Katherine Laiton-Donato et al A
Peru/LIM-UPCH-0367/2020	GH	39	20A	Peru	Peru	Lima	Lima		EPI_ISL_812515	Human		Laboratorio de Referencia Nacional de Virus Respiratorios, Instituto Nacional de Salud Peru	B.1.111	3-7 days ago	South America	Male	20A	Laboratorio de GenÃ³mica Microbiana, Universidad Peruana Cayetano Heredia		2020-12-13	Pablo Tsukayama et al
Colombia/ANT-INS-VG-180/2021	GH		20A	Colombia	Colombia	Antioquia	Antioquia		EPI_ISL_794666	Human		SYNLAB REGIONAL NOROCCIDENTE	B.1	One week ago	South America	Female	20A	Instituto Nacional de Salud - DirecciÃ³n de InvestigaciÃ³n en Salud PÃºblica		2021-01-05	Katherine Laiton-Donato et al A
Colombia/BOG-INS-VG-42/2020	GH	33	20A	Colombia	Colombia	Bogota	Bogota		EPI_ISL_845623	Human		DirecciÃ³n de Sanidad EjÃ©rcito	B.1	1-2 days ago	South America	Male	20A	Instituto Nacional de Salud - DirecciÃ³n de InvestigaciÃ³n en Salud PÃºblica		2020-12-21	Katherine Laiton-Donato et al A
Colombia/ANT-INS-103573/2020	GH	65	20A	Colombia	Colombia	Antioquia	Antioquia		EPI_ISL_739676	Human	Medellin	Instituto Nacional de Salud, BogotÃ¡, Colombia	B.1	One month ago	South America	Female	20A	Instituto Nacional de Salud, BogotÃ¡, Colombia		2020-10-21	Katherine Laiton-Donato et al A
Colombia/ANT-INS-103236/2020	GH	62	20A	Colombia	Colombia	Antioquia	Antioquia		EPI_ISL_739675	Human	Medellin	Instituto Nacional de Salud, BogotÃ¡, Colombia	B.1	One month ago	South America	Female	20A	Instituto Nacional de Salud, BogotÃ¡, Colombia		2020-10-20	Katherine Laiton-Donato et al A
Colombia/ANT-INS-103237/2020	GH	20	20A	Colombia	Colombia	Antioquia	Antioquia		EPI_ISL_739674	Human	Medellin	Instituto Nacional de Salud, BogotÃ¡, Colombia	B.1	One month ago	South America	Female	20A	Instituto Nacional de Salud, BogotÃ¡, Colombia		2020-10-20	Katherine Laiton-Donato et al A
Colombia/ANT-INS-103238/2020	GH	39	20A	Colombia	Colombia	Antioquia	Antioquia		EPI_ISL_739677	Human	Medellin	Instituto Nacional de Salud, BogotÃ¡, Colombia	B.1	One month ago	South America	Female	20A	Instituto Nacional de Salud, BogotÃ¡, Colombia		2020-10-20	Katherine Laiton-Donato et al A
SaudiArabia/671/2020	GH		20A	Saudi Arabia	Saudi Arabia	Saudi Arabia	Saudi Arabia	MT755898.1	EPI_ISL_490011	Human		King Fahad Medical City	B.1.246	Older	Asia		20A	King Fahad Medical City		2020-02-27	Alosaimi et al
SaudiArabia/492/2020	GH		20A	Saudi Arabia	Saudi Arabia	Saudi Arabia	Saudi Arabia	MT755884.1	EPI_ISL_489997	Human		King Fahad Medical City	B.1.246	Older	Asia		20A	King Fahad Medical City		2020-02-04	Alosaimi et al
Indonesia/JI-NIHRD-PME9750/2020	GH	59	20A	Indonesia	Indonesia	East Java	East Java		EPI_ISL_791980	Human		RSUD Blambangan Banyuwangi	B.1.36.6	One week ago	Asia	Female	20A/N.194L	National Institute of Health Research and Development		2020-11-09	Ikawati et al
Singapore/23/2021	GH	37	20A	Singapore	Singapore	Singapore	Singapore		EPI_ISL_804005	Human		National Public Health Laboratory, National Centre for Infectious Diseases	B.1.36	One week ago	Asia	Female	20A/N.194L	National Public Health Laboratory, National Centre for Infectious Diseases		2021-01-04	Tze Minn Mak et al
Australia/WA276/2020	GH		20A	Australia	Australia	Western Australia	Western Australia		EPI_ISL_596819	Human		PathWest Laboratory Medicine WA	B.1.247	Older	Oceania		20A/N.194L	PathWest Laboratory Medicine WA Microbial Surveillance Unit		2020-10-07	PathWest Laboratory Medicine WA Microbial Surveillance Unit et al
Trinidad/TT2238/2020	GH	6	20A	Trinidad	Trinidad	Trinidad	Trinidad		EPI_ISL_717695	Human		Trinidad Public Health Laboratory	B.1.111	Older	South America	Female	20A/N.194L	Carrington Lab, Department of PreClinical Sciences, Faculty of Medical Sciences, The University of the West Indies		2020-08-26	Nikita S. D. Sahadeo et al
Trinidad/TT44048/2020	GH		20A	Trinidad	Trinidad	Trinidad	Trinidad		EPI_ISL_756311	Human		The Caribbean Public Health Agency	B.1.111	One month ago	South America		20A/N.194L	Carrington Lab, Department of PreClinical Sciences, Faculty of Medical Sciences, The University of the West Indies		2020-11-18	Nikita S. D. Sahadeo et al
Trinidad/TT44092/2020	GH		20A	Trinidad	Trinidad	Trinidad	Trinidad		EPI_ISL_756357	Human		The Caribbean Public Health Agency	B.1.111	One month ago	South America		20A/N.194L	Carrington Lab, Department of PreClinical Sciences, Faculty of Medical Sciences, The University of the West Indies		2020-11-26	Nikita S. D. Sahadeo et al
NewZealand/20CV0434/2020	GH		20A	New Zealand	New Zealand	Auckland	Auckland		EPI_ISL_622779	Human		LabPLUS	B.1.247	Older	Oceania	Female	20A/N.194L	Institute of Environmental Science and Research (ESR)		2020-10-16	Xiaoyun Ren et al
India/WB-IICB-035/2020	GH		20A	India	India	West Bengal	West Bengal		EPI_ISL_661308	Human		CSIR-Indian Institute of Chemical Biology, MEDICA Supercpecialty Hospital Kolkata	B.1.247	Older	Asia		20A/N.194L	CSIR-Indian Institute of Chemical Biology, MEDICA Supercpecialty Hospital Kolkata		2020-10-29	Sujay Krishna Maity et al
India/WB-IICB-037/2020	O		20A	India	India	West Bengal	West Bengal		EPI_ISL_661310	Human		CSIR-Indian Institute of Chemical Biology, MEDICA Supercpecialty Hospital Kolkata	B.1.36	Older	Asia		20A/N.194L	CSIR-Indian Institute of Chemical Biology, MEDICA Supercpecialty Hospital Kolkata		2020-10-29	Sujay Krishna Maity et al
India/WB-IICB-038/2020	GH		20A	India	India	West Bengal	West Bengal		EPI_ISL_661311	Human		CSIR-Indian Institute of Chemical Biology, MEDICA Supercpecialty Hospital Kolkata	B.1.247	Older	Asia		20A/N.194L	CSIR-Indian Institute of Chemical Biology, MEDICA Supercpecialty Hospital Kolkata		2020-10-29	Sujay Krishna Maity et al
Singapore/1441/2020	GH	39	20A	Singapore	Singapore	Singapore	Singapore		EPI_ISL_693330	Human		National Public Health Laboratory, National Centre for Infectious Diseases	B.1.36	Older	Asia	Female	20A/N.194L	National Public Health Laboratory, National Centre for Infectious Diseases		2020-11-30	Tze Minn Mak et al
Singapore/1434/2020	O	66	20A	Singapore	Singapore	Singapore	Singapore		EPI_ISL_693322	Human		National Public Health Laboratory, National Centre for Infectious Diseases	B.1.36	Older	Asia	Female	20A/N.194L	National Public Health Laboratory, National Centre for Infectious Diseases		2020-11-30	Tze Minn Mak et al
Singapore/1434-2/2020	O	66	20A	Singapore	Singapore	Singapore	Singapore		EPI_ISL_693328	Human		National Public Health Laboratory, National Centre for Infectious Diseases	B.1.36	Older	Asia	Female	20A/N.194L	National Public Health Laboratory, National Centre for Infectious Diseases		2020-11-29	Tze Minn Mak et al
Malaysia/UNIMAS-15723/2020	GH		20A	Malaysia	Indonesia	Sarawak	Indonesia		EPI_ISL_718169	Human		Ministry of Health Hospitals	B.1.36	Older	Asia	Female	20A/N.194L	Institute of Health and Community Medicine		2020-10-28	David Perera et al
Malaysia/UNIMAS-15729/2020	GH		20A	Malaysia	Indonesia	Sarawak	Indonesia		EPI_ISL_718170	Human		Ministry of Health Hospitals	B.1.36	Older	Asia	Female	20A/N.194L	Institute of Health and Community Medicine		2020-10-28	David Perera et al
SaudiArabia/562/2020	GH		20A	Saudi Arabia	Saudi Arabia	Saudi Arabia	Saudi Arabia	MT755890.1	EPI_ISL_490003	Human		King Fahad Medical City	B.1.247	Older	Asia		20A/N.194L	King Fahad Medical City		2020-02-16	Alosaimi et al
Norway/5397/2020	GH		20A	Norway	Norway	Vestland	Vestland		EPI_ISL_708077	Human		Foerde Hospital, Department of Microbiology	B.1.36.13	Older	Europe		20A/N.194L	Norwegian Institute of Public Health, Department of Virology		2020-11-04	Kathrine Stene-Johansen et al
NewZealand/20CV0605/2020	GH		20A	New Zealand	New Zealand	Canterbury	Canterbury		EPI_ISL_682284	Human		Canterbury Health Laboratories	B.1.36	Older	Oceania	Male	20A/N.194L	Institute of Environmental Science and Research (ESR)		2020-11-25	Xiaoyun Ren et al
Pakistan/NIBD-04-KHI/2020	GH	39	20A	Pakistan	Pakistan	Karachi	Karachi		EPI_ISL_709542	Human		National Institute of Blood Diseases (NIBD), Molecular Biology Lab	B.1.36	Older	Asia	Female	20A/N.194L	Genomics Lab NIBD		2020-10-15	Samina Naz Mukry et al
Canada/ON-S2040/2021	GH		20A	Canada	Canada	Ontario	Ontario		EPI_ISL_792089	Human	Toronto	Toronto Invasive Bacterial Diseases Network	B.1.36	One week ago	North America		20A/N.194L	McMaster University		2021-01-04	Allison McGeer et al
Canada/ON-MMU-S2120/2021	GH		20A	Canada	Canada	Ontario	Ontario		EPI_ISL_845753	Human	Toronto	Toronto Invasive Bacterial Diseases Network	B.1.36	1-2 days ago	North America		20A/N.194L	McMaster University		2021-01-08	Allison McGeer et al
Morocco/FMP-61/2020	GH	33	20A	Morocco	Morocco	Rabat	Rabat		EPI_ISL_775263	Human		Laboratoire Biolife	B.1.36.6	One week ago	Africa	Male	20A/N.194L	Laboratoire de Biotechnologie		2020-12-21	Mouna Ouadghiri et al
NewZealand/20CV0531/2020	GH		20A	New Zealand	New Zealand	Auckland	Auckland		EPI_ISL_637086	Human		Middlemore Hospital	B.1.36	Older	Oceania	Female	20A/N.194L	Institute of Environmental Science and Research (ESR)		2020-11-03	Xiaoyun Ren et al
NewZealand/20CV0527/2020	GH		20A	New Zealand	New Zealand	Wellington	Wellington		EPI_ISL_637085	Human		Wellington SCL (WN)	B.1.36	Older	Oceania	Female	20A/N.194L	Institute of Environmental Science and Research (ESR)		2020-11-08	Xiaoyun Ren et al
NewZealand/20CV0563/2020	GH		20A	New Zealand	New Zealand	Wellington	Wellington		EPI_ISL_649125	Human		Wellington SCL (WN)	B.1.36	Older	Oceania	Female	20A/N.194L	Institute of Environmental Science and Research (ESR)		2020-11-18	Xiaoyun Ren et al
NewZealand/20CV0556/2020	GH		20A	New Zealand	New Zealand	Wellington	Wellington		EPI_ISL_649123	Human		Wellington SCL (WN)	B.1.36	Older	Oceania	Female	20A/N.194L	Institute of Environmental Science and Research (ESR)		2020-11-11	Xiaoyun Ren et al
Singapore/1018/2020	GH	63	20A	Singapore	Singapore	Singapore	Singapore		EPI_ISL_574503	Human		National Public Health Laboratory, National Centre for Infectious Diseases	B.1.247	Older	Asia	Male	20A/N.194L	National Public Health Laboratory, National Centre for Infectious Diseases		2020-09-24	Tze Minn Mak et al
Singapore/5/2021	GH	69	20A	Singapore	Singapore	Singapore	Singapore		EPI_ISL_803991	Human		National Public Health Laboratory, National Centre for Infectious Diseases	B.1.247	One week ago	Asia	Male	20A/N.194L	National Public Health Laboratory, National Centre for Infectious Diseases		2021-01-01	Tze Minn Mak et al
Indonesia/LA-NIHRD-PME8719/2020	GH	22	20A	Indonesia	Indonesia	Lampung	Lampung		EPI_ISL_775594	Human		Balitvet Lampung	B.1.247	One week ago	Asia	Female	20A/N.194L	National Institute of Health Research and Development		2020-09-18	Nugraha et al
Indonesia/KR-NIHRD-PME9874/2020	GH	27	20A	Indonesia	Indonesia	Riau Islands	Riau Islands		EPI_ISL_791985	Human		RS Santa Maria Pekanbaru	B.1.247	One week ago	Asia	Female	20A/N.194L	National Institute of Health Research and Development		2020-11-11	Puspa et al
India/KA-NIMH-SEQ-53/2020	GH		20A	India	India	Karnataka	Karnataka		EPI_ISL_845885	Human		Railway Hospital	B.1.36	1-2 days ago	Asia		20A/N.194L	Department of Neurovirology, National Institute of Mental Health and Neurosciences (NIMHANS)		2020-12-30	Chitra Pattabiraman et al
India/KA-NIMH-SEQ-54/2020	GH		20A	India	India	Karnataka	Karnataka		EPI_ISL_845886	Human		Railway Hospital	B.1.36	1-2 days ago	Asia		20A/N.194L	Department of Neurovirology, National Institute of Mental Health and Neurosciences (NIMHANS)		2020-12-30	Chitra Pattabiraman et al
India/KA-NIMH-SEQ-57/2020	GH		20A	India	India	Karnataka	Karnataka		EPI_ISL_845889	Human		BBMP Urban PHC	B.1.246	1-2 days ago	Asia		20A/N.194L	Department of Neurovirology, National Institute of Mental Health and Neurosciences (NIMHANS)		2020-12-28	Chitra Pattabiraman et al
India/KA-NIMH-SEQ-58/2020	GH		20A	India	India	Karnataka	Karnataka		EPI_ISL_845890	Human		BBMP Urban PHC	B.1.260	1-2 days ago	Asia		20A/N.194L	Department of Neurovirology, National Institute of Mental Health and Neurosciences (NIMHANS)		2020-12-29	Chitra Pattabiraman et al
India/KA-NIMH-SEQ-46/2020	GH		20A	India	India	Karnataka	Karnataka		EPI_ISL_845878	Human		BBMP Urban PHC	B.1.246	1-2 days ago	Asia		20A/N.194L	Department of Neurovirology, National Institute of Mental Health and Neurosciences (NIMHANS)		2020-12-30	Chitra Pattabiraman et al
Australia/WA441/2020	GH		20A	Australia	Australia	Western Australia	Western Australia		EPI_ISL_672653	Human		PathWest Laboratory Medicine WA	B.1.36	Older	Oceania		20A/N.194L	PathWest Laboratory Medicine WA Microbial Surveillance Unit		2020-09-29	PathWest Laboratory Medicine WA Microbial Surveillance Unit et al
India/KA-NIMH-SEQ-1/2020	GH		20A	India	India	Karnataka	Karnataka		EPI_ISL_803911	Human		BBMP Urban PHC	B.1.36	One week ago	Asia		20A/N.194L	Department of Neurovirology, National Institute of Mental Health and Neurosciences (NIMHANS)		2020-12-09	Chitra Pattabiraman et al
Belgium/UGent-1050/2021	GH		20A	Belgium	Belgium	Gent	Gent		EPI_ISL_846555	Human		Lab voor klinische biologie	B.1.36	1-2 days ago	Europe		20A/N.194L	Lab voor klinische biologie		2021-01-12	Hannelore Hamerlinck et al
Singapore/1098/2020	GH	36	20A	Singapore	Singapore	Singapore	Singapore		EPI_ISL_596488	Human		National Public Health Laboratory, National Centre for Infectious Diseases	B.1.36	Older	Asia	Male	20A/N.194L	National Public Health Laboratory, National Centre for Infectious Diseases		2020-10-15	Tze Minn Mak et al
Singapore/3/2021	GH	32	20A	Singapore	Singapore	Singapore	Singapore		EPI_ISL_803967	Human		National Public Health Laboratory, National Centre for Infectious Diseases	B.1.36	One week ago	Asia	Male	20A/N.194L	National Public Health Laboratory, National Centre for Infectious Diseases		2021-01-01	Tze Minn Mak et al
Pakistan/JRCGR-KHI17/2020	GH		20A	Pakistan	Pakistan	Karachi	Karachi	MW447645.1	EPI_ISL_779290	Human		Jamil-ur-Rahman Center for Genome Research, Dr. Panjwani Center for Molecular Medicine and Drug Research	B.1.36.13	One month ago	Asia		20A/N.194L	Jamil-ur-Rahman Center for Genome Research, Dr. Panjwani Center for Molecular Medicine and Drug Research		2020-07-02	Shakeel et al
Pakistan/JRCGR-KHI27/2020	GH		20A	Pakistan	Pakistan	Karachi	Karachi	MW447615.1	EPI_ISL_779261	Human		Jamil-ur-Rahman Center for Genome Research, Dr. Panjwani Center for Molecular Medicine and Drug Research	B.1.36.6	One month ago	Asia		20A/N.194L	Jamil-ur-Rahman Center for Genome Research, Dr. Panjwani Center for Molecular Medicine and Drug Research		2020-06-02	Shakeel et al
USA/WA-UW-47255/2020	GH		20A	USA	USA	Washington	Washington		EPI_ISL_776746	Human		UW Virology Lab	B.1.36	One week ago	North America		20A/N.194L	UW Virology Lab		2020-12-09	Pavitra Roychoudhury et al
Singapore/1/2021	GH	34	20A	Singapore	Singapore	Singapore	Singapore		EPI_ISL_803989	Human		National Public Health Laboratory, National Centre for Infectious Diseases	B.1.36	One week ago	Asia	Male	20A/N.194L	National Public Health Laboratory, National Centre for Infectious Diseases		2021-01-01	Tze Minn Mak et al
India/GJ-GBRC-460-R1/2020	GH	51	20A	India	India	Gujarat	Gujarat		EPI_ISL_826274	Human	Ahmedabad	Sterling Hospital, Memnagar, Ahmedabad	B.1.36	3-7 days ago	Asia	Male	20A/N.194L	Gujarat Biotechnology Research Centre		2020-10-24	Naman Shashtri et al
Canada/ON-PPS-00281/2020	GH		20A	Canada	Canada	Ontario	Ontario		EPI_ISL_853265	Human		Toronto Invasive Bacterial Diseases Network	B.1.36	1-2 days ago	North America		20A/N.194L	Ontario Institute for Cancer Research		2020-11-24	Allison McGeer et al
France/OCC-55/2020	GH	47	20A	France	France	Occitanie	Occitanie		EPI_ISL_593870	Human		CHU Purpan - Laboratoire de Virologie - Institut FÃ©dÃ©ratif de Biologie	B.1.36	Older	Europe	Female	20A/N.194L	CHU Purpan - Laboratoire de Virologie - Institut FÃ©dÃ©ratif de Biologie		2020-07-13	Latour J. et al
Bangladesh/CU-CTG-24/2020	GH	43	20A	Bangladesh	Bangladesh	Chattogram	Chattogram		EPI_ISL_735496	Human	Khagrachari	Chattogram Veterinary and Animal Sciences University	B.1.36	One month ago	Asia	Male	20A/N.194L	Central Biological Research Laboratory and Department of Biochemistry and Molecular Biology		2020-11-23	Md. Imranul Hoq et al
Pakistan/NIBD-01-KHI/2020	GH	41	20A	Pakistan	Pakistan	Karachi	Karachi		EPI_ISL_708839	Human		National Institute of Blood Diseases (NIBD), Molecular Biology Lab	B.1.36.6	Older	Asia	Male	20A/N.194L	Genomics Lab NIBD		2020-06-06	Samina Naz Mukry et al
Turkey/Ankara_GUMV_42541/2020	GH		20A	Turkey	Turkey	Ankara	Ankara		EPI_ISL_730577	Human		Gazi University Faculty of Medicine, Medical Virology Laboratory	B.1.36	One month ago	Europe		20A/N.194L	Gazi University Faculty of Medicine, Medical Virology Laboratory		2020-10-24	Erdem Åžahin et al
Australia/NSW1126/2020	GH		20A	Australia	Australia	New South Wales	New South Wales		EPI_ISL_593740	Human	Sydney	South Eastern Area Laboratory Services (SEALS)	B.1.36	Older	Oceania		20A/N.194L	NSW Health Pathology - Institute of Clinical Pathology and Medical Research; Westmead Hospital; University of Sydney		2020-09-11	CIDM-PH et al. et al
Australia/QLD1344/2020	GH		20A	Australia	Australia	Australia	Australia		EPI_ISL_849686	Human			B.1.36	1-2 days ago	Oceania		20A/N.194L	PHV-FSS		2020-11-18	Son Nguyen et al. et al
Australia/SAP548/2020	GH	81	20A	Australia	Australia	South Australia	South Australia		EPI_ISL_654795	Human		SA Pathology	B.1.36	Older	Oceania	Female	20A/N.194L	SA Pathology		2020-11-14	Lex Leong et al
Australia/SAP561/2020	GH		20A	Australia	Australia	South Australia	South Australia		EPI_ISL_654804	Human		SA Pathology	B.1.36	Older	Oceania		20A/N.194L	SA Pathology		2020-11-16	Lex Leong et al
Australia/SAP558/2020	GH		20A	Australia	Australia	South Australia	South Australia		EPI_ISL_654801	Human		SA Pathology	B.1.36	Older	Oceania		20A/N.194L	SA Pathology		2020-11-16	Lex Leong et al
Australia/SAP559/2020	GH		20A	Australia	Australia	South Australia	South Australia		EPI_ISL_654802	Human		SA Pathology	B.1.36	Older	Oceania		20A/N.194L	SA Pathology		2020-11-16	Lex Leong et al
Australia/SAP563/2020	GH		20A	Australia	Australia	South Australia	South Australia		EPI_ISL_654806	Human		SA Pathology	B.1.36	Older	Oceania		20A/N.194L	SA Pathology		2020-11-16	Lex Leong et al
Australia/SAP553/2020	GH	60	20A	Australia	Australia	South Australia	South Australia		EPI_ISL_654799	Human		SA Pathology	B.1.36	Older	Oceania	Male	20A/N.194L	SA Pathology		2020-11-16	Lex Leong et al
Australia/SAP560/2020	GH		20A	Australia	Australia	South Australia	South Australia		EPI_ISL_654803	Human		SA Pathology	B.1.36	Older	Oceania		20A/N.194L	SA Pathology		2020-11-16	Lex Leong et al
Australia/SAP556/2020	GH	23	20A	Australia	Australia	South Australia	South Australia		EPI_ISL_654800	Human		SA Pathology	B.1.36	Older	Oceania	Male	20A/N.194L	SA Pathology		2020-11-16	Lex Leong et al
Australia/NSW2972/2020	GH	35	20A	Australia	Australia	New South Wales	New South Wales		EPI_ISL_707899	Human	Sydney	Area of Virology, Serology and Virology Division (SAViD), New South Wales Health Pathology Randwick	B.1.36	Older	Oceania		20A/N.194L	Virology Research Laboratory; Area of Virology, Serology and Virology Division (SAViD), New South Wales Health Pathology Randwick		2020-10-20	Foster et al
Jordan/AM-ALSR-5308/2020	GH		20A	Jordan	Jordan	Amman	Amman		EPI_ISL_730544	Human		Biolab Diagnostic Laboratories	B.1.36.10	One month ago	Asia		20A/N.194L	Andersen lab at Scripps Research		2020-11-02	Issa Abu-Dayyeh et al
Jordan/AM-ALSR-5292/2020	GH		20A	Jordan	Jordan	Amman	Amman		EPI_ISL_730529	Human		Biolab Diagnostic Laboratories	B.1.36.10	One month ago	Asia		20A/N.194L	Andersen lab at Scripps Research		2020-11-04	Issa Abu-Dayyeh et al
Jordan/IR-ALSR-5233/2020	GH		20A	Jordan	Jordan	Irbid	Irbid		EPI_ISL_730471	Human		Biolab Diagnostic Laboratories	B.1.36.10	One month ago	Asia		20A/N.194L	Andersen lab at Scripps Research		2020-10-19	Issa Abu-Dayyeh et al
Jordan/AM-ALSR-5287/2020	GH		20A	Jordan	Jordan	Amman	Amman		EPI_ISL_730524	Human		Biolab Diagnostic Laboratories	B.1.36.10	One month ago	Asia		20A/N.194L	Andersen lab at Scripps Research		2020-11-04	Issa Abu-Dayyeh et al
Iran/46732/2020	GH	43	20A	Iran	Iran	Tehran	Tehran		EPI_ISL_847827	Human	Abmangol	COVID-19 National Reference Laboratory	B.1.36.6	1-2 days ago	Asia	Male	20A/N.194L	COVID-19 National Reference Laboratory		2020-11-09	Tahmineh Jalali et al
Denmark/DCGC-28797/2021	GH		20A	Denmark	Denmark	Hovedstaden	Hovedstaden		EPI_ISL_844947	Human		Department of Virus and Microbiological Special Diagnostics, Statens Serum Institut, Copenhagen, Denmark	B.1.36	3-7 days ago	Europe		20A/N.194L	Albertsen Lab, Department of Chemistry and Bioscience, Aalborg University, Denmark		2021-01-04	Danish Covid-19 Genome Consortium et al
Australia/NSW1293/2020	GH		20A	Australia	Australia	New South Wales	New South Wales		EPI_ISL_767859	Human	Sydney	Sydney South West Pathology Service (SSWPS) - Royal Prince Alfred Hospital - NSW Health Pathology	B.1.36.6	One month ago	Oceania		20A/N.194L	NSW Health Pathology - Institute of Clinical Pathology and Medical Research; Westmead Hospital; University of Sydney		2020-11-20	CIDM-PH et al. et al
SaudiArabia/KAUST-MADINAH1689/2020	GH		20A	Saudi Arabia	Saudi Arabia	Madinah	Madinah		EPI_ISL_751231	Human		Pathogen Genomics Lab King Abdullah University of Science and Technology(KAUST)	B.1.36	One month ago	Asia		20A/N.194L	Pathogen Genomics Lab King Abdullah University of Science and Technology(KAUST)		2020-08-23	Sara Mfarrej et al
Iran/9GS/2020	GH	29	20A	Iran	Iran	Iran	Iran		EPI_ISL_625683	Human		National Reference Laboratory for COVID-19, Pasteur Institute of Iran	B.1.247	Older	Asia	Male	20A/N.194L	National Reference Laboratory for COVID-19, Pasteur Institute of Iran		2020-09-20	Zahra Ahmadi et al
Australia/SAP592/2020	GH	27	20A	Australia	Australia	South Australia	South Australia		EPI_ISL_732960	Human		SA Pathology	B.1.36.6	One month ago	Oceania	Female	20A/N.194L	SA Pathology		2020-12-19	Lex Leong et al
Finland/22SS11B3/2020	GH	52	20A	Finland	Finland	Uusimaa	Uusimaa		EPI_ISL_757386	Human		Department of Virology and Immunology, University of Helsinki and Helsinki University Hospital, Huslab Finland	B.1.36	One month ago	Europe	Male	20A/N.194L	Department of Virology, Faculty of Medicine, University of Helsinki, Helsinki, Finland		2020-09-22	Teemu Smura et al A
Finland/24SS5D8/2020	GH	76	20A	Finland	Finland	Uusimaa	Uusimaa		EPI_ISL_759835	Human		Department of Virology and Immunology, University of Helsinki and Helsinki University Hospital, Huslab Finland	B.1.36	One month ago	Europe	Male	20A/N.194L	Department of Virology, Faculty of Medicine, University of Helsinki, Helsinki, Finland		2020-09-24	Teemu Smura et al A
Finland/24SS4G1/2020	GH	18	20A	Finland	Finland	Uusimaa	Uusimaa		EPI_ISL_759834	Human		Department of Virology and Immunology, University of Helsinki and Helsinki University Hospital, Huslab Finland	B.1.36	One month ago	Europe	Female	20A/N.194L	Department of Virology, Faculty of Medicine, University of Helsinki, Helsinki, Finland		2020-09-24	Teemu Smura et al A
Finland/16CD2/2020	GH	95	20A	Finland	Finland	Uusimaa	Uusimaa		EPI_ISL_732588	Human		Department of Virology and Immunology, University of Helsinki and Helsinki University Hospital, Huslab Finland	B.1.36	One month ago	Europe	Female	20A/N.194L	Department of Virology, Faculty of Medicine, University of Helsinki, Helsinki, Finland		2020-12-03	Teemu Smura et al A
Finland/9CA12/2020	GH	28	20A	Finland	Finland	Uusimaa	Uusimaa		EPI_ISL_732621	Human		Department of Virology and Immunology, University of Helsinki and Helsinki University Hospital, Huslab Finland	B.1.36	One month ago	Europe	Female	20A/N.194L	Department of Virology, Faculty of Medicine, University of Helsinki, Helsinki, Finland		2020-12-03	Teemu Smura et al A
Finland/1MR5cA1/2020	GH	32	20A	Finland	Finland	Uusimaa	Uusimaa		EPI_ISL_757342	Human		Department of Virology and Immunology, University of Helsinki and Helsinki University Hospital, Huslab Finland	B.1.36	One month ago	Europe	Male	20A/N.194L	Department of Virology, Faculty of Medicine, University of Helsinki, Helsinki, Finland		2020-11-01	Teemu Smura et al A
Finland/13LS13AC1/2020	GH	23	20A	Finland	Finland	Uusimaa	Uusimaa		EPI_ISL_737217	Human		Department of Virology and Immunology, University of Helsinki and Helsinki University Hospital, Huslab Finland	B.1.36	One month ago	Europe	Female	20A/N.194L	Department of Virology, Faculty of Medicine, University of Helsinki, Helsinki, Finland		2020-10-13	Teemu Smura et al A
Finland/S6AD1/2020	GH	60	20A	Finland	Finland	Uusimaa	Uusimaa		EPI_ISL_737079	Human		Department of Virology and Immunology, University of Helsinki and Helsinki University Hospital, Huslab Finland	B.1.36.13	One month ago	Europe	Male	20A/N.194L	Department of Virology, Faculty of Medicine, University of Helsinki, Helsinki, Finland		2020-10-11	Teemu Smura et al A
Australia/NSW1143/2020	GH		20A	Australia	Australia	New South Wales	New South Wales		EPI_ISL_593753	Human	Sydney	South Eastern Area Laboratory Services (SEALS)	B.1.247	Older	Oceania		20A/N.194L	NSW Health Pathology - Institute of Clinical Pathology and Medical Research; Westmead Hospital; University of Sydney		2020-09-30	CIDM-PH et al. et al
Colombia/DC-INS-VG-48/2020	GH	64	20A	Colombia	Colombia	Bogota	Bogota		EPI_ISL_794649	Human		FundaciÃ³n Cardio Infantil	B.1.111	One week ago	South America	Male	20A/N.194L	Instituto Nacional de Salud - DirecciÃ³n de InvestigaciÃ³n en Salud PÃºblica		2020-12-30	Katherine Laiton-Donato et al A
Colombia/DC-INS-VG-49/2020	GH	60	20A	Colombia	Colombia	Bogota	Bogota		EPI_ISL_794650	Human		FundaciÃ³n Cardio Infantil	B.1.111	One week ago	South America	Male	20A/N.194L	Instituto Nacional de Salud - DirecciÃ³n de InvestigaciÃ³n en Salud PÃºblica		2020-12-30	Katherine Laiton-Donato et al A
India/MH-ACTREC-625/2020	GH	31	20A	India	India	Maharashtra	Maharashtra		EPI_ISL_700260	Human	Raigad	Hematopathology Laboratory, ACTREC, TMC	B.1.36.6	Older	Asia	Female	20A/N.194L	Hematopathology Laboratory, ACTREC, TMC		2020-09-11	Hematopathology Laboratory et al
Tunisia/ADAGE-17149/2020	GH		20A	Tunisia	Tunisia	Sfax	Sfax	MW452538.1	EPI_ISL_712568	Human		Laboratoire de Microbiologie- CHU Habib Bourguiba â€“ Sfax adresse	B.1.36.6	Older	Africa		20A/N.194L	Laboratoire des ProcÃ©dÃ©s de Criblage MolÃ©culaire et Cellulaire-Centre de Biotechnologie de Sfax		2020-09-29	Souissi et al
Myanmar/DSMRC-006/2021	GH		20A	Myanmar	Myanmar	Myanmar	Myanmar		EPI_ISL_849739	Human		Special Operations Medical Research Division, Defence Services Medical Research Centre	B.1.36.16	3-7 days ago	Asia		20A/N.194L	Special Operations Medical Research Division, Defence Services Medical Research Centre		2021-01-09	Oo et al
Thailand/Bangkok-PH7928/2020	GH		20A	Thailand	Thailand	Bangkok	Bangkok		EPI_ISL_708812	Human		World Medical Hospital	B.1.36.16	Older	Asia		20A/N.194L	National Institute of Health, Department of Medical Sciences, Ministry of Public Health, Thailand		2020-09-14	Pilailuk Okada et al
Thailand/phitsanulok-MT0115/2020	GH		20A	Thailand	Thailand	Phitsanulok	Phitsanulok		EPI_ISL_708811	Human		Regional medical sciences center 2 Phitsanulok	B.1.36.16	Older	Asia		20A/N.194L	National Institute of Health, Department of Medical Sciences, Ministry of Public Health, Thailand		2020-10-26	Pilailuk Okada et al
Yunnan/03/2020	GH		20A	China	China	Yunnan	Yunnan		EPI_ISL_632935	Human		Department of Acute Infectious Diseases Control and Prevention, Yunnan Provincial Center for Disease Control and Prevention	B.1.36.16	Older	Asia	Female	20A/N.194L	Department of Acute Infectious Diseases Control and Prevention, Yunnan Provincial Center for Disease Control and Prevention		2020-09-13	Meiling Zhang et al
Yunnan/02/2020	GH		20A	China	China	Yunnan	Yunnan		EPI_ISL_632934	Human		Department of Acute Infectious Diseases Control and Prevention,Yunnan Provincial Center for Disease Control and Prevention	B.1.36.16	Older	Asia	Female	20A/N.194L	Department of Acute Infectious Diseases Control and Prevention,Yunnan Provincial Center for Disease Control and Prevention		2020-09-13	Meiling Zhang et al
Thailand/ChiangRai_SM/2020	GH		20A	Thailand	Thailand	Chiang Rai	Chiang Rai		EPI_ISL_768528	Human		Regional Medical Sciences Center 1/1 Chiang Rai	B.1.36.16	One month ago	Asia	Female	20A/N.194L	National Institute of Health, Department of Medical Sciences, Ministry of Public Health, Thailand		2020-11-30	Pilailuk Okada et al
Thailand/ChiangRai_NS0001/2020	GH		20A	Thailand	Thailand	Chiang Rai	Chiang Rai		EPI_ISL_768524	Human		Regional Medical Sciences Center 1/1 Chiang Rai	B.1.36.16	One month ago	Asia	Female	20A/N.194L	National Institute of Health, Department of Medical Sciences, Ministry of Public Health, Thailand		2020-11-28	Pilailuk Okada et al
Thailand/ChiangRai_MW0001/2020	GH		20A	Thailand	Thailand	Chiang Rai	Chiang Rai		EPI_ISL_768614	Human		Regional Medical Sciences Center 1/1 Chiang Rai	B.1.36.16	One month ago	Asia	Female	20A/N.194L	National Institute of Health, Department of Medical Sciences, Ministry of Public Health, Thailand		2020-11-30	Pilailuk Okada et al
Myanmar/DSMRC-007/2021	GH		20A	Myanmar	Myanmar	Myanmar	Myanmar		EPI_ISL_849740	Human		Special Operations Medical Research Division, Defence Services Medical Research Centre	B.1.36.16	3-7 days ago	Asia		20A/N.194L	Special Operations Medical Research Division, Defence Services Medical Research Centre		2021-01-09	Oo et al
Myanmar/DSMRC-010/2021	GH		20A	Myanmar	Myanmar	Myanmar	Myanmar		EPI_ISL_849743	Human		Special Operations Medical Research Division, Defence Services Medical Research Centre	B.1.36.16	3-7 days ago	Asia		20A/N.194L	Special Operations Medical Research Division, Defence Services Medical Research Centre		2021-01-09	Oo et al
Myanmar/DSMRC-008/2021	GH		20A	Myanmar	Myanmar	Myanmar	Myanmar		EPI_ISL_849741	Human		Special Operations Medical Research Division, Defence Services Medical Research Centre	B.1.36.16	3-7 days ago	Asia		20A/N.194L	Special Operations Medical Research Division, Defence Services Medical Research Centre		2021-01-09	Oo et al
Myanmar/DSMRC-005/2021	GH		20A	Myanmar	Myanmar	Myanmar	Myanmar		EPI_ISL_849738	Human		Special Operations Medical Research Division, Defence Services Medical Research Centre	B.1.36.16	3-7 days ago	Asia		20A/N.194L	Special Operations Medical Research Division, Defence Services Medical Research Centre		2021-01-09	Oo et al
Myanmar/DSMRC-009/2021	GH		20A	Myanmar	Myanmar	Myanmar	Myanmar		EPI_ISL_849742	Human		Special Operations Medical Research Division, Defence Services Medical Research Centre	B.1.36.16	3-7 days ago	Asia		20A/N.194L	Special Operations Medical Research Division, Defence Services Medical Research Centre		2021-01-09	Oo et al
Thailand/phitsanulok-NT0076/2020	GH		20A	Thailand	Thailand	Phitsanulok	Phitsanulok		EPI_ISL_708810	Human		Regional medical sciences center 2 Phitsanulok	B.1.36.16	Older	Asia		20A/N.194L	National Institute of Health, Department of Medical Sciences, Ministry of Public Health, Thailand		2020-11-11	Pilailuk Okada et al
Malaysia/IMR-WC249886/2020	GH	17	20A	Malaysia	Malaysia	Malaysia	Malaysia		EPI_ISL_728167	Human		Institute for Medical Research, Infectious Disease Research Centre, National Institutes of Health, Ministry of Health Malaysia	B.1.36.16	One month ago	Asia	Male	20A/N.194L	Institute for Medical Research, Infectious Disease Research Centre, National Institutes of Health, Ministry of Health Malaysia		2020-10-30	Suppiah J et al
Myanmar/DSMRC-004/2021	GH		20A	Myanmar	Myanmar	Myanmar	Myanmar		EPI_ISL_849737	Human		Special Operations Medical Research Division, Defence Services Medical Research Centre	B.1.36.16	3-7 days ago	Asia		20A/N.194L	Special Operations Medical Research Division, Defence Services Medical Research Centre		2021-01-09	Oo et al
Myanmar/DSMRC-002/2021	GH		20A	Myanmar	Myanmar	Myanmar	Myanmar		EPI_ISL_849736	Human		Special Operations Medical Research Division, Defence Services Medical Research Centre	B.1.36.16	3-7 days ago	Asia		20A/N.194L	Special Operations Medical Research Division, Defence Services Medical Research Centre		2021-01-09	Oo et al
Taiwan/NTU31/2020	GH		20A	Taiwan	Myanmar	Taiwan	Myanmar		EPI_ISL_693302	Human	Taipei	Department of Laboratory Medicine, National Taiwan University Hospital	B.1.36.16	Older	Asia	Female	20A/N.194L	Microbial Genomics Core Lab, National Taiwan University Centers of Genomic and Precision Medicine		2020-11-11	Shiou-Hwei Yeh et al
Myanmar/DSMRC-001/2021	GH	40	20A	Myanmar	Myanmar	Nay Pyi Taw	Nay Pyi Taw		EPI_ISL_833041	Human		Defence Services Medical Research Center, Biological Research Laboratory	B.1.36.16	3-7 days ago	Asia	Male	20A/N.194L	Defence Services Medical Research Center, Biological Research Laboratory		2021-01-04	Khine Zaw Oo et al
Thailand/SamutSakorn_710/2020	GH		20A	Thailand	Thailand	Samut Sakhon	Samut Sakhon		EPI_ISL_768617	Human		Regional Medical Sciences Center 5 Samut Songkhram	B.1.36.16	One month ago	Asia		20A/N.194L	National Institute of Health, Department of Medical Sciences, Ministry of Public Health, Thailand		2020-12-20	Pilailuk Okada et al
Thailand/SamutSakhon-CONI-0335/2020	GH		20A	Thailand	Thailand	Samut Sakhon	Samut Sakhon		EPI_ISL_733529	Human		Institute for Urban Disease Control and Prevention	B.1.36.16	One month ago	Asia		20A/N.194L	COVID-19 Network Investigations (CONI) Alliance		2020-12-19	Kamolthip Atsawawaranunt et al
Thailand/SamutSakhon-CONI-0408/2020	GH		20A	Thailand	Thailand	Samut Sakhon	Samut Sakhon		EPI_ISL_812954	Human		Institute for Urban Disease Control and Prevention	B.1.246	3-7 days ago	Asia		20A/N.194L	COVID-19 Network Investigations (CONI) Alliance		2020-12-19	Kamolthip Atsawawaranunt et al
Thailand/Bangkok-CONI-0380/2020	GH		20A	Thailand	Thailand	Bangkok	Bangkok		EPI_ISL_812928	Human		Ramathibodi Hospital	B.1.36.16	3-7 days ago	Asia		20A/N.194L	COVID-19 Network Investigations (CONI) Alliance		2020-12-24	Elizabeth Batty et al
Thailand/SamutSakorn_858/2020	GH		20A	Thailand	Thailand	Samut Sakhon	Samut Sakhon		EPI_ISL_768535	Human		Regional Medical Sciences Center 5 Samut Songkhram	B.1.36.16	One month ago	Asia		20A/N.194L	National Institute of Health, Department of Medical Sciences, Ministry of Public Health, Thailand		2020-12-19	Pilailuk Okada et al
Thailand/SamutSakhon-CONI-0337/2020	GH		20A	Thailand	Thailand	Samut Sakhon	Samut Sakhon		EPI_ISL_733531	Human		Institute for Urban Disease Control and Prevention	B.1.36.16	One month ago	Asia		20A/N.194L	COVID-19 Network Investigations (CONI) Alliance		2020-12-19	Kamolthip Atsawawaranunt et al
Thailand/Bangkok-CONI-0375/2020	GH		20A	Thailand	Thailand	Bangkok	Bangkok		EPI_ISL_812923	Human		Ramathibodi Hospital	B.1.36.16	3-7 days ago	Asia		20A/N.194L	COVID-19 Network Investigations (CONI) Alliance		2020-12-20	Elizabeth Batty et al
Thailand/SamutSakhon-CONI-0401/2020	GH		20A	Thailand	Thailand	Samut Sakhon	Samut Sakhon		EPI_ISL_812947	Human		Institute for Urban Disease Control and Prevention	B.1.36.16	3-7 days ago	Asia		20A/N.194L	COVID-19 Network Investigations (CONI) Alliance		2020-12-19	Kamolthip Atsawawaranunt et al
Thailand/SamutSakhon-CONI-0406/2020	GH		20A	Thailand	Thailand	Samut Sakhon	Samut Sakhon		EPI_ISL_812952	Human		Institute for Urban Disease Control and Prevention	B.1.246	3-7 days ago	Asia		20A/N.194L	COVID-19 Network Investigations (CONI) Alliance		2020-12-19	Kamolthip Atsawawaranunt et al
SaudiArabia/KAUST-MADINAH398/2020	GH	43	20A	Saudi Arabia	Saudi Arabia	Madinah	Madinah		EPI_ISL_513151	Human		Pathogen Genomics Lab King Abdullah University of Science and Technology(KAUST)	B.1.36.6	Older	Asia	Male	20A/N.194L	Pathogen Genomics Lab King Abdullah University of Science and Technology(KAUST)		2020-04-24	Fadwa Alofi et al
NewZealand/20CV0380/2020	GH		20A	New Zealand	New Zealand	Auckland	Auckland		EPI_ISL_579115	Human		LabPLUS	B.1.36	Older	Oceania	Male	20A/N.194L	Institute of Environmental Science and Research (ESR)		2020-09-29	Xiaoyun Ren et al
NewZealand/20CV0065/2020	GH		20A	New Zealand	New Zealand	Auckland	Auckland		EPI_ISL_548105	Human		LabTests	B.1.36.1	Older	Oceania	Male	20A/N.194L	Institute of Environmental Science and Research (ESR)		2020-06-19	Xiaoyun Ren et al
NewZealand/20CV0223/2020	GH		20A	New Zealand	New Zealand	Canterbury	Canterbury		EPI_ISL_548117	Human		Canterbury Health Laboratories	B.1.36	Older	Oceania	Female	20A/N.194L	Institute of Environmental Science and Research (ESR)		2020-08-30	Xiaoyun Ren et al
India/GJ-GBRC-441/2020	GH	41	20A	India	India	Gujarat	Gujarat		EPI_ISL_825042	Human	Ahmedabad	B.J. Medical College and Civil hospital, Ahmedabad	B.1.36	3-7 days ago	Asia	Male	20A/N.194L	Gujarat Biotechnology Research Centre		2020-11-24	Apurvasinh Puvar et al
Australia/QLD1491/2021	GH		20A	Australia	Australia	Australia	Australia		EPI_ISL_849752	Human			B.1.36	1-2 days ago	Oceania		20A/N.194L	PHV-FSS		2021-01-02	Son Nguyen et al. et al
Nepal/2178/2020	GH	42	20A	Nepal	Nepal	Bhaktapur	Bhaktapur		EPI_ISL_754069	Human		Nepal Korea Friendship Municipality Hospital	B.1.36.1	One month ago	Asia	Male	20A/N.194L	Nepal Health Research Council		2020-07-31	Pradip Gyanwali et al
NewZealand/20CV0489/2020	GH		20A	New Zealand	New Zealand	Auckland	Auckland		EPI_ISL_622821	Human		LabPLUS	B.1.36.17	Older	Oceania	Female	20A/N.194L	Institute of Environmental Science and Research (ESR)		2020-10-26	Xiaoyun Ren et al
Australia/QLD1505/2021	GH		20A	Australia	Australia	Australia	Australia		EPI_ISL_849757	Human			B.1.36.17	1-2 days ago	Oceania		20A/N.194L	PHV-FSS		2021-01-09	Son Nguyen et al. et al
NewZealand/20CV0221/2020	GH		20A	New Zealand	New Zealand	Canterbury	Canterbury		EPI_ISL_548116	Human		Canterbury Health Laboratories	F.1	Older	Oceania	Female	20A/N.194L	Institute of Environmental Science and Research (ESR)		2020-08-30	Xiaoyun Ren et al
NewZealand/20CV0332/2020	GH		20A	New Zealand	New Zealand	Canterbury	Canterbury		EPI_ISL_579092	Human		Canterbury Health Laboratories	F.1	Older	Oceania	Male	20A/N.194L	Institute of Environmental Science and Research (ESR)		2020-09-08	Xiaoyun Ren et al
NewZealand/20CV0357/2020	GH		20A	New Zealand	New Zealand	Auckland	Auckland		EPI_ISL_579103	Human	Counties Manukau	Middlemore Hospital	F.1	Older	Oceania	Female	20A/N.194L	Institute of Environmental Science and Research (ESR)		2020-09-19	Xiaoyun Ren et al
NewZealand/20CV0362/2020	GH		20A	New Zealand	New Zealand	Canterbury	Canterbury		EPI_ISL_579105	Human		LabPLUS	F.1	Older	Oceania	Male	20A/N.194L	Institute of Environmental Science and Research (ESR)		2020-09-21	Xiaoyun Ren et al
NewZealand/20CV0521/2020	GH		20A	New Zealand	New Zealand	Auckland	Auckland		EPI_ISL_626356	Human		LabPLUS	B.1.36	Older	Oceania	Male	20A/N.194L	Institute of Environmental Science and Research (ESR)		2020-11-03	Xiaoyun Ren et al
Nepal/614/2020	GH	28	20A	Nepal	Nepal	Kavre	Kavre		EPI_ISL_754062	Human		Kathmandu University	B.1.36	One month ago	Asia	Male	20A/N.194L	Nepal Health Research Council		2020-08-07	Pradip Gyanwali et al
Nepal/617/2020	GH	42	20A	Nepal	Nepal	Kavre	Kavre		EPI_ISL_754064	Human		Kathmandu University	B.1.36.1	One month ago	Asia	Female	20A/N.194L	Nepal Health Research Council		2020-08-10	Pradip Gyanwali et al
Canada/LTRI-1471/2020	GH		20A	Canada	Canada	Ontario	Ontario		EPI_ISL_852822	Human	Toronto	Microbiology Lab	B.1.36	1-2 days ago	North America		20A/N.194L	NBCC Sequencing Facility		2020-12-24	Dr. Jeff Wrana et al
Canada/ON-PPS-00253/2020	GH		20A	Canada	Canada	Ontario	Ontario		EPI_ISL_853210	Human		Toronto Invasive Bacterial Diseases Network	B.1.36	1-2 days ago	North America		20A/N.194L	Ontario Institute for Cancer Research		2020-11-24	Allison McGeer et al
India/MH-ACTREC-697/2020	GH	51	20A	India	India	Maharashtra	Maharashtra		EPI_ISL_700322	Human	Raigad	Hematopathology Laboratory, ACTREC, TMC	B.1.36.16	Older	Asia	Male	20A/N.194L	Hematopathology Laboratory, ACTREC, TMC		2020-09-25	Hematopathology Laboratory et al
NewZealand/20CV0375/2020	GH		20A	New Zealand	New Zealand	Auckland	Auckland		EPI_ISL_579113	Human		LabPLUS	B.1.247	Older	Oceania	Female	20A/N.194L	Institute of Environmental Science and Research (ESR)		2020-09-29	Xiaoyun Ren et al
Australia/NSW2954/2020	GH	36	20A	Australia	Australia	New South Wales	New South Wales		EPI_ISL_678380	Human	Sydney	Area of Virology, Serology and Virology Division (SAViD), New South Wales Health Pathology Randwick	B.1.36.1	Older	Oceania	Male	20A/N.194L	Virology Research Laboratory; Area of Virology, Serology and Virology Division (SAViD), New South Wales Health Pathology Randwick		2020-10-21	Foster et al
Singapore/1401/2020	GH	59	20A	Singapore	Singapore	Singapore	Singapore		EPI_ISL_645128	Human		National Public Health Laboratory, National Centre for Infectious Diseases	B.1.36	Older	Asia	Female	20A/N.194L	National Public Health Laboratory, National Centre for Infectious Diseases		2020-11-07	Tze Minn Mak et al
Singapore/1487/2020	GH	46	20A	Singapore	Singapore	Singapore	Singapore		EPI_ISL_754078	Human		National Public Health Laboratory, National Centre for Infectious Diseases	B.1.36.6	One month ago	Asia	Male	20A/N.194L	National Public Health Laboratory, National Centre for Infectious Diseases		2020-11-09	Tze Minn Mak et al
Singapore/1417/2020	GH	23	20A	Singapore	Singapore	Singapore	Singapore		EPI_ISL_654815	Human		National Public Health Laboratory, National Centre for Infectious Diseases	B.1.36	Older	Asia	Female	20A/N.194L	National Public Health Laboratory, National Centre for Infectious Diseases		2020-11-11	Tze Minn Mak et al
Singapore/1399/2020	GH	46	20A	Singapore	Singapore	Singapore	Singapore		EPI_ISL_645126	Human		National Public Health Laboratory, National Centre for Infectious Diseases	B.1.36	Older	Asia	Male	20A/N.194L	National Public Health Laboratory, National Centre for Infectious Diseases		2020-11-09	Tze Minn Mak et al
Singapore/1396/2020	GH	30	20A	Singapore	Singapore	Singapore	Singapore		EPI_ISL_645123	Human		National Public Health Laboratory, National Centre for Infectious Diseases	B.1.36	Older	Asia	Male	20A/N.194L	National Public Health Laboratory, National Centre for Infectious Diseases		2020-11-09	Tze Minn Mak et al
India/GJ-GBRC-434/2020	GH	53	20A	India	India	Gujarat	Gujarat		EPI_ISL_825034	Human	Ahmedabad	B.J. Medical College and Civil hospital, Ahmedabad	B.1.36.1	3-7 days ago	Asia	Male	20A/N.194L	Gujarat Biotechnology Research Centre		2020-11-20	Kamlesh J Upadhyay et al
India/GJ-GBRC-435/2020	GH	54	20A	India	India	Gujarat	Gujarat		EPI_ISL_825035	Human	Ahmedabad	B.J. Medical College and Civil hospital, Ahmedabad	B.1.36.1	3-7 days ago	Asia	Female	20A/N.194L	Gujarat Biotechnology Research Centre		2020-11-19	Nilima Shah et al
Australia/QLD1484/2020	GH		20A	Australia	Australia	Australia	Australia		EPI_ISL_849747	Human			B.1.36.1	1-2 days ago	Oceania		20A/N.194L	PHV-FSS		2020-12-26	Son Nguyen et al. et al
Australia/QLD1483/2020	GH		20A	Australia	Australia	Australia	Australia		EPI_ISL_849746	Human			B.1.36.1	1-2 days ago	Oceania		20A/N.194L	PHV-FSS		2020-12-26	Son Nguyen et al. et al
[truncated: 2,636 more rows]
