# Supplementary material for: Multiplex qPCR discriminates variants of concern to enhance global surveillance of SARS-CoV-2
Source: PLoS Biol. 2021 May 7;19(5):e3001236. doi: 10.1371/journal.pbio.3001236 (PMC8133773; doi:10.1371/journal.pbio.3001236)
Supplement: S2 Data — (XLSX) [file pbio.3001236.s005.xlsx]

## Sheet: S2_Data
Sample ID	Testing Lab	N1-FAM	ORF1a-Cy5	Spike-HEX	Lineage	GISAID ID
Yale-521	United States	18.1	17.4	19.4	B.1.320	EPI_ISL_729768
Yale-522	United States	23.2	22.2	23.6	B.1.1.166	EPI_ISL_729767
Yale-523	United States	20.3	19.1	20.7	B.1.1.166	EPI_ISL_729764
Yale-525	United States	22.3	21.2	22.6	B.1.1.166	EPI_ISL_729742
Yale-526	United States	22.7	21.6	25.5	B.1.1.166	EPI_ISL_729751
Yale-528	United States	23.5	22	23.8	B.1.1.166	EPI_ISL_729777
Yale-568	United States	24.3	23.1	24.8	B.1.1.107	EPI_ISL_730053
Yale-570	United States	18.4	17.2	18.5	B.1.1.107	EPI_ISL_730054
Yale-571	United States	24.3	24.2	25.7	B.1.1.220	EPI_ISL_730055
Yale-572	United States	24.2	24.9	26.6	B.1	EPI_ISL_730056
Yale-573	United States	23.4	24.2	26	B.1	EPI_ISL_730057
Yale-574	United States	22.6	21.3	22.6	B.1.1.166	EPI_ISL_730058
Yale-575	United States	26.3	25.3	26.6	B.1.1.107	EPI_ISL_730059
Yale-576	United States	29.7	28.2	29.7	B.1.1.107	EPI_ISL_730060
Yale-577	United States	27.7	27.1	28.6	B.1.1.107	EPI_ISL_730061
Yale-642	United States	25.7	23.9	25.9	B.1.1.166	EPI_ISL_802502
Yale-643	United States	22.4	21	22.3	B.1.1.166	EPI_ISL_802503
Yale-644	United States	33.5	32.3	33.7	B.1.1.166	EPI_ISL_802504
Yale-645	United States	34.7	32.7	34.6	B.1.1.166	EPI_ISL_802505
Yale-S001	United States	30.36	29.23	ND	B.1.375	EPI_ISL_779137
Yale-S002	United States	27.23	26.09	ND	B.1.375	EPI_ISL_779138
Yale-S003	United States	29.26	28.22	ND	B.1.375	EPI_ISL_779139
Yale-S004	United States	27.21	26.26	ND	B.1.375	EPI_ISL_779140
Yale-S005	United States	23.05	22.67	ND	B.1.375	EPI_ISL_779141
Yale-S006	United States	24.11	22.68	ND	B.1.375	EPI_ISL_779142
Yale-S007	United States	28.44	26.08	ND	B.1.375	EPI_ISL_779143
Yale-S008	United States	34.71	33.58	ND	B.1.375	EPI_ISL_779144
Yale-S009	United States	28.91	27.39	ND	B.1.375	EPI_ISL_779145
Yale-S010	United States	28.14	27.41	ND	B.1.375	EPI_ISL_779146
Yale-S011	United States	35.85	33.93	ND	B.1.375	EPI_ISL_779147
Yale-S012	United States	24.89	24.31	ND	B.1.375	EPI_ISL_779148
Yale-S014	United States	26.67	25.33	ND	B.1.375	EPI_ISL_779149
Yale-S015	United States	34.97	33.22	ND	B.1.375	EPI_ISL_779150
Yale-S016	United States	20.24	18.52	ND	B.1.375	EPI_ISL_779151
Yale-S017	United States	21.02	19.5	ND	B.1.375	EPI_ISL_779152
Yale-S018	United States	25.09	ND	ND	B.1.1.7	EPI_ISL_779153
Yale-S019	United States	26.42	ND	ND	B.1.1.7	EPI_ISL_779154
Yale-S020	United States	26.08	23.22	ND	B.1.2	EPI_ISL_847840
Yale-S021	United States	25.35	23.65	ND	B.1.375	EPI_ISL_847830
Yale-S022	United States	31.38	29.93	ND	B.1.375	EPI_ISL_847839
Yale-S023	United States	31.38	30.14	ND	B.1.375	EPI_ISL_847836
Yale-S024	United States	34.22	32.79	ND	B.1.1.282	EPI_ISL_1009124
Yale-S025	United States	22.12	20.31	ND	B.1.375	EPI_ISL_847829
Yale-S100	United States	31.76	29.65	ND	B.1.375	EPI_ISL_861752
Yale-S101	United States	24.91	23.54	ND	B.1.375	EPI_ISL_861750
Yale-S102	United States	31.17	29.48	ND	B.1.375	EPI_ISL_861753
Yale-S103	United States	23.45	22.08	ND	B.1.375	EPI_ISL_861771
Yale-S109	United States	32.15	30.33	ND	B.1.2	EPI_ISL_861744
Yale-S110	United States	17.02	15.76	ND	B.1.2	EPI_ISL_861742
Yale-S111	United States	18.08	16.96	ND	B.1.375	EPI_ISL_861747
Yale-S112	United States	23.42	ND	ND	B.1.1.7	EPI_ISL_861739
Yale-S114	United States	19.25	ND	ND	B.1.1.7	EPI_ISL_861743
Yale-S115	United States	21.48	ND	ND	B.1.1.7	EPI_ISL_861762
Yale-S116	United States	21.66	ND	ND	B.1.1.7	EPI_ISL_861740
Yale-S118	United States	28.17	26.92	ND	B.1.375	EPI_ISL_861733
Yale-S119	United States	18.05	17.06	ND	B.1.375	EPI_ISL_861755
Yale-S120	United States	17.23	ND	ND	B.1.1.7	EPI_ISL_861748
Yale-S121	United States	21.01	ND	ND	B.1.1.7	EPI_ISL_861766
Yale-S122	United States	31.07	28.99	ND	B.1.1.50	EPI_ISL_861763
Yale-S123	United States	23.15	21	ND	B.1.2	EPI_ISL_861765
Yale-S131	United States	33.0123	ND	ND	B.1.1.7	EPI_ISL_912160
Yale-S132	United States	23.9	ND	ND	B.1.1.7	EPI_ISL_861732
Yale-S133	United States	14.3	ND	ND	B.1.1.7	EPI_ISL_861761
Yale-S135	United States	17.3	16.6	ND	B.1.375	EPI_ISL_861749
Yale-S137	United States	15.3	14.5	ND	B.1.375	EPI_ISL_861735
Yale-S139	United States	20	19.6	ND	B.1.375	EPI_ISL_861738
Yale-S140	United States	17.3	ND	ND	B.1.1.7	EPI_ISL_861769
Yale-S141	United States	19.3	ND	ND	B.1.1.7	EPI_ISL_861741
Yale-S142	United States	20.6	ND	ND	B.1.1.7	EPI_ISL_861757
Yale-S143	United States	22	ND	ND	B.1.1.7	EPI_ISL_861759
Yale-S144	United States	12.9	12.3	ND	B.1.375	EPI_ISL_861760
Yale-S145	United States	18.5	18.2	ND	B.1.375	EPI_ISL_861746
Yale-S146	United States	24.1	ND	ND	B.1.1.7	EPI_ISL_861737
Yale-S147	United States	25.7	ND	ND	B.1.1.7	EPI_ISL_861754
Yale-S148	United States	18.5	18.1	ND	B.1.375	EPI_ISL_861756
Yale-S149	United States	24.8	23.1	ND	B.1.375	EPI_ISL_861751
Yale-S150	United States	20.8	20	ND	B.1.375	EPI_ISL_861772
Yale-S151	United States	16.5495	16.8818	ND	B.1.375	EPI_ISL_912161
Yale-S197	United States	18.4841	21.4837	ND	B.1.375	EPI_ISL_912163
Yale-S198	United States	15.5872	17.0791	ND	B.1.375	EPI_ISL_912164
Yale-S199	United States	22.4753	24.1109	ND	B.1.375	EPI_ISL_912165
Yale-1004	United States	24.9059	23.327	25.0701	B.1.1.192	EPI_ISL_944595
Yale-1005	United States	25.0755	24.0784	25.2199	B.1.2	EPI_ISL_944596
Yale-S220	United States	19.9903	ND	ND	B.1.525	EPI_ISL_912167
Yale-S229	United States	19.84	ND	ND	B.1.1.7	EPI_ISL_912170
Yale-S230	United States	14.5306	ND	ND	B.1.1.7	EPI_ISL_912171
Yale-S233	United States	23.4559	ND	ND	B.1.1.7	EPI_ISL_912172
Yale-S234	United States	16.753	ND	ND	B.1.1.7	EPI_ISL_912173
Yale-S235	United States	28.0102	ND	ND	B.1.1.7	EPI_ISL_912174
Yale-S238	United States	33.1706	ND	ND	B.1.1.7	N/A
Yale-S239	United States	21.6916	ND	ND	B.1.1.7	EPI_ISL_912175
Yale-S241	United States	24.028	ND	ND	B.1.1.7	EPI_ISL_912176
Yale-S242	United States	19.3645	ND	ND	B.1.1.7	EPI_ISL_912177
Yale-S247	United States	20.3544	ND	ND	B.1.1.7	EPI_ISL_912178
Yale-S256	United States	25.4677	ND	ND	B.1.1.7	EPI_ISL_912185
Yale-1007	United States	26.0242	24.5374	25.5975	B.1.37	EPI_ISL_944598
Yale-1008	United States	25.4932	ND	ND	B.1.1.7	EPI_ISL_944599
Yale-1009	United States	28.4405	27.2421	28.451	B.1.429	EPI_ISL_944600
Yale-1010	United States	20.858	20.1446	21.2629	B.1.427	EPI_ISL_944601
Yale-1011	United States	27.1927	26.09	27.4008	B.1.517	EPI_ISL_944602
Yale-1012	United States	28.0378	26.7275	28.1689	B.1.243	EPI_ISL_944603
Yale-1013	United States	24.7896	23.3708	24.7931	B.1.517	EPI_ISL_944604
Yale-1014	United States	26.1584	25.6355	26.5839	B.1.2	EPI_ISL_944605
Yale-1015	United States	25.7185	24.629	25.7086	B.1.2	EPI_ISL_944606
Yale-1016	United States	23.8078	22.8525	24.0137	B.1.243	EPI_ISL_944607
Yale-1471	United States	26.0098	25.3263	26.2857	B.1.1.220	EPI_ISL_1112933
Yale-1472	United States	23.7756	22.4099	24.1782	B.1.517	EPI_ISL_1112943
Yale-1473	United States	24.0307	23.1804	24.1111	B.1.429	EPI_ISL_1091835
Yale-1474	United States	22.0338	20.8268	21.9474	B.1.361	EPI_ISL_1091829
Yale-1466	United States	29.7231	29.159	29.9461	B.1.1.192	EPI_ISL_1091846
Yale-1467	United States	23.3887	21.9721	23.2925	B.1.1.220	EPI_ISL_1091805
Yale-1468	United States	26.07	24.9569	26.1412	B.1.409	EPI_ISL_1112942
Yale-1006	United States	21.3244	ND	ND	B.1.1.7	EPI_ISL_944597
Yale-1463	United States	28.0359	26.7364	28.2155	B.1.110.3	N/A
Yale-1464	United States	26.0351	24.8942	26.0801	B.1.1.220	EPI_ISL_1091828
Yale-1465	United States	28.1658	27.3025	28.4275	B.1.517	EPI_ISL_1091848
Yale-1469	United States	29.6897	28.3204	30.1326	B.1.349	EPI_ISL_1091854
Yale-1470	United States	27.2911	27.0466	28.2076	B.1.517	EPI_ISL_1091855
Yale-1461	United States	23.4431	22.2612	23.4398	B.1.2	EPI_ISL_1091811
Yale-1462	United States	30.6118	29.5289	30.4567	B.1.313	EPI_ISL_1091843
Yale-1104	United States	19.6908	19.0909	19.784	B.1.243	EPI_ISL_1017518
Yale-1105	United States	19.6975	18.5472	19.2829	B.1.1.304	EPI_ISL_1017520
Yale-1106	United States	22.1438	21.3116	22.1316	B.1.2	EPI_ISL_1017506
Yale-1107	United States	22.0486	21.2912	22.0833	B.1.1.231	EPI_ISL_1017502
Yale-1108	United States	23.5639	23.0649	23.2876	B.1.2	EPI_ISL_1017541
Yale-1109	United States	19.4688	18.6913	19.2009	B.1.1.231	EPI_ISL_1017536
Yale-1110	United States	23.628	22.3105	23.213	B.1.243	EPI_ISL_1017519
Yale-1112	United States	21.4983	20.4374	21.3014	B.1.517	EPI_ISL_1017544
Yale-1113	United States	22.6725	21.8296	22.3684	B.1.517	EPI_ISL_1017521
Yale-1114	United States	22.6182	21.6375	22.2472	B.1.243	EPI_ISL_1017504
Yale-1115	United States	20.2515	19.2073	20.0212	B.1.517	EPI_ISL_1017507
Yale-1116	United States	25.9546	24.5939	25.36	B.1.349	EPI_ISL_1017508
Yale-1117	United States	23.1198	22.231	23.0332	B.1.2	EPI_ISL_1017514
Yale-1118	United States	25.0792	24.0958	24.7449	B.1.2	EPI_ISL_1017509
Yale-1119	United States	27.4476	26.9113	27.4584	B.1.243	EPI_ISL_1017505
Yale-1111	United States	24.5579	23.505	24.3435	B.1.2	EPI_ISL_1017522
Yale-1120	United States	20.6892	19.7495	20.3807	B.1.517	EPI_ISL_1017530
Yale-1121	United States	23.4691	22.3648	23.1141	B.1.2	EPI_ISL_1017537
Yale-1122	United States	19.5851	20.3106	22.4072	B.1.1.1	EPI_ISL_1017545
Yale-1123	United States	18.7334	18.0102	18.3599	B.1.1.231	EPI_ISL_1017525
Yale-1125	United States	29.6396	28.3216	29.4311	B.1.1.239	EPI_ISL_1017534
Yale-1126	United States	27.1272	27.0564	27.7714	B.1.1.250	EPI_ISL_1017515
Yale-1127	United States	24.3086	24.0817	24.7445	B.1.1.250	EPI_ISL_1017523
Yale-1128	United States	27.224	26.3419	27.1879	B.1.2	EPI_ISL_1017535
Yale-1129	United States	29.7879	28.4062	29.3478	B.1.1.250	EPI_ISL_1017517
Yale-1130	United States	23.8229	22.8859	23.5531	B.1.1.28	EPI_ISL_1017531
Yale-1131	United States	19.3398	18.7315	19.7	B.1.349	EPI_ISL_1017546
Yale-1132	United States	21.5147	19.6895	20.5864	B.1.369	EPI_ISL_1017528
Yale-1133	United States	24.8311	24.4947	24.8665	B.1.517	EPI_ISL_1017538
Yale-1134	United States	18.1968	17.2329	18.1347	B.1.517	EPI_ISL_1017549
Yale-1136	United States	24.1856	23.2643	24.5912	B.1.311	EPI_ISL_1017551
Yale-1137	United States	25.5065	25.4018	26.2846	B.1.517	EPI_ISL_1017548
Yale-1138	United States	28.9231	27.5682	28.4778	B.1.243	EPI_ISL_1017516
Yale-1139	United States	20.7484	19.4911	20.1311	B.1	EPI_ISL_1017532
Yale-1144	United States	29.6304	28.4515	29.1655	B.1.243	EPI_ISL_1017529
Yale-1145	United States	20.2	19.1453	19.6919	B.1.2	EPI_ISL_1017547
Yale-1146	United States	23.97	22.8351	23.5279	B.1.2	EPI_ISL_1017510
Yale-1147	United States	24.8615	24.2778	25.342	B.1.517	EPI_ISL_1017511
Yale-1148	United States	29.406	28.3345	29.1895	B.1.2	EPI_ISL_1017543
Yale-1149	United States	16.1585	15.4474	16.1067	B.1.2	EPI_ISL_1017526
Yale-1150	United States	21.595	20.5255	21.3142	B.1.509	EPI_ISL_1017524
Yale-1151	United States	31.5886	30.7188	31.458	B.1.243	EPI_ISL_1017503
Yale-1124	United States	22.2152	22.0884	22.6427	B.1.243	EPI_ISL_1017512
Yale-1159	United States	18.363	17.8796	18.3403	B.1.517	EPI_ISL_1017539
Yale-1167	United States	18.1924	17.8806	18.3807	B.1.1.304	EPI_ISL_1017540
Yale-1175	United States	23.224	23.4976	23.7773	B.1.1.220	EPI_ISL_1067688
Yale-1176	United States	20.339	19.2401	19.9274	B.1	EPI_ISL_1017553
Yale-1152	United States	30.1495	29.054	29.911	B.1.2	EPI_ISL_1017559
Yale-1153	United States	19.3217	18.7366	20.7402	B.1.243	EPI_ISL_1017499
Yale-1154	United States	25.6082	24.5283	25.2373	B.1.1.4	EPI_ISL_1017500
Yale-1155	United States	22.7817	21.4437	22.2787	B.1.2	EPI_ISL_1017562
Yale-1156	United States	20.603	20.0253	20.8022	B.1.361	EPI_ISL_1017560
Yale-1157	United States	24.5389	23.9113	24.6688	B.1.349	EPI_ISL_1067695
Yale-1158	United States	20.0939	19.2235	19.96	B.1.234	EPI_ISL_1017554
Yale-1160	United States	17.1479	16.1828	17.0085	B.1.1.304	EPI_ISL_1017556
Yale-1161	United States	21.1755	20.6792	21.2675	B.1.243	EPI_ISL_1017561
Yale-1162	United States	22.3586	21.5895	22.3277	B.1.1.74	EPI_ISL_1017563
Yale-1163	United States	29.4811	28.6464	29.5554	B.1.1.220	EPI_ISL_1067648
Yale-1164	United States	18.0092	16.9199	17.599	B.1.110.3	EPI_ISL_1080460
Yale-1165	United States	28.739	28.0129	28.6447	B.1.2	EPI_ISL_1017552
Yale-1166	United States	24.6737	23.9506	24.378	B.1.280	EPI_ISL_1017533
Yale-1168	United States	22.4134	21.5467	22.2774	B.1.1.220	EPI_ISL_1017557
Yale-1169	United States	21.7909	20.7617	21.3876	B.1	EPI_ISL_1017573
Yale-1170	United States	25.0602	24.0855	24.7634	B.1.243	EPI_ISL_1017568
Yale-1171	United States	20.5127	20.1067	20.7812	B.1.429	EPI_ISL_1067672
Yale-1172	United States	29.7087	29.0604	29.5627	B.1	EPI_ISL_1080454
Yale-1173	United States	19.3295	18.8419	19.2824	B.1.1.304	EPI_ISL_1017527
Yale-1174	United States	31.4437	30.711	31.3316	B.1.243	EPI_ISL_1017493
Yale-1141	United States	23.6482	22.7413	23.2285	B.1.509	EPI_ISL_1017495
Yale-1142	United States	24.1661	24.3115	24.5829	B.1.243	EPI_ISL_1017494
Yale-1143	United States	16.8479	15.8687	16.603	B.1.2	EPI_ISL_1017570
Yale-1328	United States	22.0026	22.0692	22.0894	B.1.2	EPI_ISL_1017564
Yale-1330	United States	18.6451	18.4493	19.0131	B.1.1.74	EPI_ISL_1017567
Yale-1331	United States	22.1016	21.8841	22.2294	B.1.1.220	EPI_ISL_1017566
Yale-1332	United States	28.1077	26.7543	28.3846	B.1.1.304	EPI_ISL_1067654
Yale-1333	United States	21.2273	20.8326	21.2532	B.1.240	EPI_ISL_1017550
Yale-1334	United States	24.9689	25.0723	25.6752	B.1.110.3	EPI_ISL_1080461
Yale-1335	United States	28.5749	28.3778	28.8185	B.1.298	EPI_ISL_1017572
Yale-1184	United States	29.5046	28.455	29.3186	B.1.2	EPI_ISL_1017571
Yale-1185	United States	27.3406	26.943	27.6577	B.1.2	EPI_ISL_1017542
Yale-1186	United States	24.2919	23.57	24.1748	B.1.1.220	EPI_ISL_1017558
Yale-1187	United States	21.8064	20.7654	21.3338	B.1	EPI_ISL_1017555
Yale-1188	United States	23.1243	22.7347	23.3726	B.1.1.220	EPI_ISL_1017565
Yale-1189	United States	29.6538	28.5373	29.3635	B.1.517	EPI_ISL_1017492
Yale-1190	United States	30.1702	29.9973	30.3524	B.1.2	EPI_ISL_1067641
Yale-1191	United States	22.377	21.4633	22.1963	B.1.2	EPI_ISL_1017496
Yale-1336	United States	23.9778	24.3235	24.3915	B.1.1.192	EPI_ISL_1017574
Yale-1337	United States	30.5382	30.3413	30.8538	B.1.1.304	EPI_ISL_1067677
Yale-1177	United States	24.1383	23.2025	23.852	B.1.1.220	EPI_ISL_1017579
Yale-1178	United States	21.7028	21.2448	21.8658	B.1.1.220	EPI_ISL_1017578
Yale-1340	United States	25.1816	25.1629	25.4818	B.1.1.220	EPI_ISL_1017569
Yale-1341	United States	25.5175	25.4316	25.8184	B.1.1.44	EPI_ISL_1017580
Yale-1179	United States	24.1491	23.4036	24.1628	B.1.2	EPI_ISL_1017575
Yale-1180	United States	28.2796	27.6063	28.3347	B.1.1.220	EPI_ISL_1017581
Yale-1181	United States	29.6676	29.2756	30.4951	B.1.2	EPI_ISL_1017584
Yale-1182	United States	25.7818	25.2519	26.082	B.1.234	EPI_ISL_1017577
Yale-1183	United States	23.9287	23.8044	24.4255	B.1.361	EPI_ISL_1017583
Yale-1338	United States	25.626	26.8152	27.7071	B.1.517	EPI_ISL_1017497
Yale-1339	United States	30.1356	30.4545	31.0097	B.1.1.222	EPI_ISL_1080456
Yale-1343	United States	27.3074	27.4602	27.8671	B.1.1.74	EPI_ISL_1067656
Yale-1344	United States	22.1762	22.0581	22.4358	B.1.234	EPI_ISL_1017498
Yale-1329	United States	26.3547	26.5949	27.1943	B.1.517	EPI_ISL_1067659
Yale-1342	United States	22.6538	22.3796	23.2109	B.1.2	EPI_ISL_1017491
Yale-1345	United States	22.3444	22.334	23.0278	B.1.349	EPI_ISL_1080463
Yale-1346	United States	30.6212	30.7705	31.5863	B.1.1.220	EPI_ISL_1067685
Yale-1347	United States	18.533	19.051	19.4235	B.1.1.304	EPI_ISL_1017582
Yale-1348	United States	29.103	29.7244	30.2781	B.1.240	EPI_ISL_1067668
Yale-1349	United States	25.4043	25.4636	25.9602	B.1.2	EPI_ISL_1017480
Yale-1351	United States	25.0092	25.3332	25.8041	B.1.320	EPI_ISL_1017481
Yale-1352	United States	29.1315	29.703	30.0163	B.1.2	EPI_ISL_1067638
Yale-1353	United States	25.5064	25.5579	26.6158	B.1.409	EPI_ISL_1067640
Yale-1354	United States	24.1648	24.1737	24.9142	B.1.2	EPI_ISL_1017482
Yale-1355	United States	23.0167	23.2527	23.5358	B.1.243	EPI_ISL_1017483
Yale-1356	United States	26.436	26.7748	27.1499	B.1.243	EPI_ISL_1067650
Yale-1357	United States	23.3961	23.3534	24.0618	B.1.2	EPI_ISL_1017489
Yale-1321	United States	21.5566	21.4763	21.7493	B.1.243	EPI_ISL_1017484
Yale-1350	United States	23.8141	23.682	24.1572	B.1.2	EPI_ISL_1017485
Yale-1358	United States	24.0504	24.0594	24.284	B.1.243	EPI_ISL_1017486
Yale-1359	United States	18.6212	19.106	19.4119	B.1.517	EPI_ISL_1017471
Yale-1360	United States	27.3577	27.2426	27.7989	B.1	EPI_ISL_1067657
Yale-1361	United States	29.9751	30.3245	31.0126	B.1.517	EPI_ISL_1067669
Yale-1362	United States	22.0174	21.9586	22.4063	B.1.243	EPI_ISL_1017490
Yale-1363	United States	21.1826	20.9641	21.3728	B.1.2	EPI_ISL_1017474
Yale-1364	United States	23.9785	24.0741	24.3702	B.1.517	EPI_ISL_1017472
Yale-1365	United States	23.8017	24.1182	24.4314	B.1.243	EPI_ISL_1017475
Yale-1192	United States	26.8951	25.853	26.513	B.1.517	EPI_ISL_1017476
Yale-1193	United States	27.0635	26.2701	27.2669	B.1.517	EPI_ISL_1017477
Yale-1194	United States	19.8665	19.0167	20.0488	B.1.517	EPI_ISL_1017487
Yale-1195	United States	24.8753	23.7531	24.4973	B.1.517	EPI_ISL_1017478
Yale-1196	United States	28.2399	28.2619	29.1399	B.1.2	EPI_ISL_1017479
Yale-1317	United States	23.6149	23.8245	24.3115	B.1.517	EPI_ISL_1017473
Yale-1318	United States	24.5926	24.4577	25.1696	B.1.2	EPI_ISL_1017488
Yale-1319	United States	23.1888	23.434	24.0589	B.1.1.220	EPI_ISL_1067693
Yale-1320	United States	26.9892	28.5622	28.7725	B.1.429	EPI_ISL_1067674
Yale-1405	United States	21.0146	20.3606	21.2192	B.1.243	EPI_ISL_1091863
Yale-1406	United States	25.6013	24.5767	26.003	B.1.517	EPI_ISL_1091803
Yale-1407	United States	22.0461	21.1521	22.255	B.1.517	EPI_ISL_1091861
Yale-1408	United States	24.129	23.1782	24.1777	B.1.517	EPI_ISL_1091817
Yale-1409	United States	21.3574	20.237	21.3653	B.1.517	EPI_ISL_1091864
Yale-1410	United States	25.9019	25.4783	26.2894	B.1.243	EPI_ISL_1091810
Yale-1411	United States	22.3541	21.2409	22.2953	B.1.1.220	EPI_ISL_1091862
Yale-1412	United States	19.2545	18.2065	19.1055	B.1.2	EPI_ISL_1091813
Yale-1413	United States	29.8189	29.0647	29.8026	B.1.1.220	EPI_ISL_1112936
Yale-1414	United States	21.0123	20.6007	21.7212	B.1.2	EPI_ISL_1091870
Yale-1415	United States	28.1196	28.0453	28.3856	B.1.2	EPI_ISL_1091871
Yale-1416	United States	28.7902	28.0075	28.8756	B.1.517	EPI_ISL_1091859
Yale-1417	United States	27.0412	27.3011	27.0493	B.1.1.304	EPI_ISL_1091807
Yale-1418	United States	25.6074	24.9071	26.0203	B.1.2	EPI_ISL_1091806
Yale-1419	United States	27.0484	26.1283	27.261	B.1.400	EPI_ISL_1112937
Yale-1213	United States	25.4729	ND	ND	B.1.1.7	EPI_ISL_1038982
Yale-1214	United States	30.6009	ND	ND	B.1.1.7	EPI_ISL_1038983
Yale-1215	United States	24.5816	ND	ND	B.1.1.7	EPI_ISL_1038984
Yale-1216	United States	26.106	ND	ND	B.1.1.7	EPI_ISL_1038985
Yale-1217	United States	26.9655	ND	ND	B.1.525	EPI_ISL_1038986
Yale-1218	United States	17.212	ND	ND	B.1.1.7	EPI_ISL_1038987
Yale-1219	United States	34.9325	ND	ND	B.1.1.7	EPI_ISL_1038988
Yale-1220	United States	26.0482	ND	ND	B.1.1.7	EPI_ISL_1038989
Yale-1989	United States	32.0275	31.5904	31.6528	B.1.2	EPI_ISL_1293140
Yale-1489	United States	30.6906	30.4658	30.5126	B.1.243	EPI_ISL_1091840
Yale-1490	United States	26.9433	26.7415	26.8206	B.1.2	EPI_ISL_1091847
Yale-1491	United States	28.7934	28.7448	ND	B.1.375	EPI_ISL_1091844
Yale-1492	United States	30.058	30.6888	30.8769	B.1.2	EPI_ISL_1091838
Yale-1493	United States	26.1838	27.1266	26.8586	B.1.517	EPI_ISL_1112945
Yale-1495	United States	30.2052	30.0505	30.2427	B.1	EPI_ISL_1091841
Yale-1496	United States	20.4336	20.4561	20.5537	B.1.1.29	EPI_ISL_1091809
Yale-1497	United States	28.9155	28.5964	28.5235	B.1.2	EPI_ISL_1091845
Yale-1494	United States	22.7411	22.6302	22.293	B.1.111	EPI_ISL_1091865
Yale-1476	United States	22.8186	23.0045	22.9004	B.1.2	EPI_ISL_1091860
Yale-1480	United States	25.9771	26.2106	26.0604	B.1.517	EPI_ISL_1091834
Yale-1481	United States	23.2315	23.1436	23.0464	B.1.2	EPI_ISL_1091818
Yale-1477	United States	24.8735	25.0322	24.7849	B.1.2	EPI_ISL_1091801
Yale-1478	United States	29.3778	29.8895	29.3572	B.1.2	EPI_ISL_1091852
Yale-1479	United States	28.8471	29.3767	29.2297	B.1.517	EPI_ISL_1091850
Yale-1482	United States	22.9061	23.1399	23.1281	B.1.517	EPI_ISL_1091819
Yale-1483	United States	28.5746	28.6029	28.4903	B.1	EPI_ISL_1091853
Yale-1484	United States	26.0479	25.9996	25.7604	B.1.2	EPI_ISL_1091827
Yale-1227	United States	25.208	ND	ND	B.1.1.7	EPI_ISL_1038994
Yale-1485	United States	29.1936	29.3557	29.2897	B.1.517	EPI_ISL_1091849
Yale-1228	United States	32.0374	ND	32.0933	B.1.526	EPI_ISL_1038995
Yale-1486	United States	23.9327	24.4226	24.1543	B.1.517	EPI_ISL_1091833
Yale-1487	United States	23.402	23.3839	23.1929	B.1.313	N/A
Yale-1229	United States	27.2343	ND	27.0501	B.1.399	EPI_ISL_1038996
Yale-1488	United States	27.9839	27.9903	27.9663	B.1.2	EPI_ISL_1091842
Yale-1245	United States	29.4038	29.7157	29.1875	B.1.1.1	EPI_ISL_1168736
Yale-1498	United States	22.1333	23.1532	22.4122	B.1.517	EPI_ISL_1091821
Yale-1499	United States	20.4379	20.8264	20.0996	B.1.429	EPI_ISL_1091823
Yale-1501	United States	21.696	21.5833	21.229	B.1.429	EPI_ISL_1091822
Yale-1246	United States	18.4245	ND	ND	B.1.1.7	EPI_ISL_1168737
Yale-1500	United States	25.6485	26.4806	26.0971	B.1.280	EPI_ISL_1112940
Yale-1502	United States	28.7685	28.7825	28.149	B.1.517	EPI_ISL_1091857
Yale-1503	United States	21.0947	21.0471	20.2087	B.1.517	EPI_ISL_1091808
Yale-1504	United States	28.2451	28.1097	27.3478	B.1.2	EPI_ISL_1239849
Yale-1505	United States	27.7742	27.9287	27.2545	B.1.2	EPI_ISL_1091856
Yale-1506	United States	26.7012	26.6319	26.1975	B.1.517	EPI_ISL_1112941
Yale-1247	United States	30.3627	ND	ND	B.1.1.7	EPI_ISL_1168738
Yale-1248	United States	24.302	ND	ND	B.1.1.7	EPI_ISL_1168739
Yale-1249	United States	14.6749	ND	ND	B.1.1.7	EPI_ISL_1168740
Yale-1250	United States	16.386	ND	ND	B.1.1.7	EPI_ISL_1168741
Yale-1251	United States	19.878	ND	ND	B.1.1.7	EPI_ISL_1168742
Yale-1252	United States	20.6722	ND	ND	B.1.1.7	EPI_ISL_1168743
Yale-1253	United States	15.0428	ND	ND	B.1.1.7	EPI_ISL_1168744
Yale-1254	United States	23.8182	ND	ND	B.1.1.7	N/A
Yale-1255	United States	31.1412	ND	ND	B.1.1.7	EPI_ISL_1168745
Yale-1256	United States	14.4722	ND	ND	B.1.1.7	EPI_ISL_1168746
Yale-1257	United States	14.2881	ND	ND	B.1.1.7	EPI_ISL_1168747
Yale-1258	United States	15.4032	ND	ND	B.1.1.7	EPI_ISL_1168748
Yale-1259	United States	17.8868	ND	ND	B.1.1.7	EPI_ISL_1168749
Yale-1260	United States	25.4333	ND	ND	B.1.1.7	EPI_ISL_1168750
Yale-1261	United States	30.1729	ND	ND	B.1.1.7	EPI_ISL_1168751
Yale-1262	United States	31.7523	ND	ND	B.1.1.7	EPI_ISL_1168752
Yale-1263	United States	18.6297	ND	ND	B.1.1.7	EPI_ISL_1168753
Yale-1264	United States	14.8491	ND	ND	B.1.1.7	EPI_ISL_1168754
Yale-1265	United States	20.4729	ND	ND	B.1.1.7	EPI_ISL_1168755
Yale-1266	United States	32.2118	ND	ND	B.1.1.7	EPI_ISL_1168756
Yale-1267	United States	21.2773	ND	ND	B.1.1.7	EPI_ISL_1168757
Yale-1268	United States	23.4494	ND	ND	B.1.1.7	EPI_ISL_1168758
Yale-1269	United States	30.1575	ND	ND	B.1.1.7	EPI_ISL_1168759
Yale-1270	United States	21.5043	ND	ND	B.1.1.7	EPI_ISL_1168760
Yale-1271	United States	27.5613	ND	ND	B.1.1.7	EPI_ISL_1168761
Yale-1508	United States	24.1975	ND	ND	B.1.525	EPI_ISL_1091800
Yale-1509	United States	22.5239	ND	ND	B.1.1.7	EPI_ISL_1091815
Yale-1507	United States	31.0855	ND	ND	B.1.375	EPI_ISL_1091804
Yale-1510	United States	25.2138	ND	ND	B.1.525	EPI_ISL_1091832
Yale-1511	United States	23.1421	ND	ND	B.1.1.7	EPI_ISL_1091814
Yale-1512	United States	19.5838	ND	ND	B.1.1.7	EPI_ISL_1091825
Yale-1513	United States	21.8966	ND	ND	B.1.1.7	EPI_ISL_1091816
Yale-1534	United States	20.0255	20.7278	20.4711	B.1	EPI_ISL_1292979
Yale-1535	United States	22.1796	24.2187	24.208	B.1	EPI_ISL_1292980
Yale-1536	United States	33.9117	34.8505	35.011	B.1	EPI_ISL_1292981
Yale-1515	United States	14.5713	ND	ND	B.1.1.7	EPI_ISL_1091896
Yale-1531	United States	15.1421	ND	ND	B.1.1.7	EPI_ISL_1091873
Yale-1532	United States	18.3017	ND	ND	B.1.1.7	EPI_ISL_1091874
Yale-1533	United States	16.3084	ND	ND	B.1.1.7	EPI_ISL_1091893
Yale-1516	United States	26.6638	ND	ND	B.1.1.7	EPI_ISL_1091891
Yale-1517	United States	20.1888	ND	ND	B.1.1.7	EPI_ISL_1091875
Yale-1518	United States	15.6615	ND	ND	B.1.1.7	EPI_ISL_1091876
Yale-1519	United States	23.5658	ND	ND	B.1.1.7	EPI_ISL_1091880
Yale-1520	United States	27.659	ND	ND	B.1.1.7	EPI_ISL_1201880
Yale-1521	United States	17.1099	ND	ND	B.1.1.7	EPI_ISL_1091877
Yale-1522	United States	29.225	ND	ND	B.1.1.7	EPI_ISL_1091881
Yale-1523	United States	16.1197	ND	ND	B.1.1.7	EPI_ISL_1091894
Yale-1524	United States	18.462	ND	ND	B.1.1.7	EPI_ISL_1091878
Yale-1525	United States	20.8002	ND	ND	B.1.1.7	EPI_ISL_1091872
Yale-1526	United States	17.1354	ND	ND	B.1.1.7	EPI_ISL_1091879
Yale-1527	United States	15.9829	ND	ND	B.1.1.7	EPI_ISL_1091895
Yale-1528	United States	27.1691	ND	ND	B.1.1.7	EPI_ISL_1201881
Yale-1529	United States	17.3474	ND	ND	B.1.1.7	EPI_ISL_1091892
Yale-1530	United States	29.4254	ND	ND	B.1.1.7	EPI_ISL_1201882
Yale-1439	United States	27.7716	ND	ND	B.1.525	EPI_ISL_1163668
Yale-1440	United States	20.1752	ND	ND	B.1.1.7	EPI_ISL_1163669
Yale-1441	United States	26.0943	ND	ND	B.1.1.7	EPI_ISL_1163670
Yale-1442	United States	22.2447	ND	ND	B.1.1.7	EPI_ISL_1163671
Yale-1443	United States	24.0918	ND	ND	B.1.1.7	EPI_ISL_1163672
Yale-1444	United States	31.6594	ND	ND	B.1.1.7	EPI_ISL_1163673
Yale-1445	United States	27.2324	ND	ND	B.1.1.7	EPI_ISL_1163674
Yale-1446	United States	26.2451	ND	ND	B.1.1.7	EPI_ISL_1163675
Yale-1447	United States	33.2728	ND	ND	B.1.1.7	EPI_ISL_1163676
Yale-1448	United States	28.3344	ND	ND	B.1.1.7	EPI_ISL_1163677
Yale-1449	United States	25.7418	ND	ND	B.1.1.7	EPI_ISL_1163678
Yale-1450	United States	22.4255	ND	ND	B.1.1.7	EPI_ISL_1163679
Yale-1451	United States	27.2304	ND	ND	B.1.1.7	EPI_ISL_1163680
Yale-1452	United States	31.6707	ND	ND	B.1.1.7	EPI_ISL_1163681
Yale-1453	United States	21.8011	ND	ND	B.1.1.7	EPI_ISL_1163682
Yale-1454	United States	18.3656	ND	ND	B.1.1.7	EPI_ISL_1163683
Yale-1538	United States	27.2664	27.0829	27.4387	B.1.2	N/A
Yale-1539	United States	22.0813	21.5095	22.02	R.1	EPI_ISL_1292982
Yale-1540	United States	26.2686	26.7422	27.2206	B.1.517	EPI_ISL_1292983
Yale-1541	United States	25.7658	25.608	26.0718	B.1.517	EPI_ISL_1292984
Yale-1542	United States	30.157	30.2927	30.866	B.1.517	EPI_ISL_1182015
Yale-1543	United States	26.307	26.3034	26.7229	B.1.429	EPI_ISL_1182016
Yale-1544	United States	31.8345	31.4529	32.1242	B.1.313	EPI_ISL_1182017
Yale-1455	United States	22.9505	ND	23.2716	B.1.526	EPI_ISL_1163684
Yale-1456	United States	25.1355	ND	25.0679	B.1.526	EPI_ISL_1163685
Yale-1545	United States	30.6116	30.6507	31.1972	B.1.2	EPI_ISL_1182018
Yale-1546	United States	25.5435	25.8534	26.3411	B.1.1.192	EPI_ISL_1182019
Yale-1547	United States	30.5044	30.9858	31.4739	B.1.1.192	EPI_ISL_1182020
Yale-1548	United States	22.1966	23.0611	23.3353	B.1.517	EPI_ISL_1182021
Yale-1457	United States	23.4565	ND	ND	B.1.1.7	N/A
Yale-1549	United States	33.0141	ND	33.2926	B.1.526	EPI_ISL_1182022
Yale-1550	United States	19.9581	19.7413	20.6552	B.1.1.1	EPI_ISL_1182023
Yale-1551	United States	13.1516	13.806	14.2657	B.1	EPI_ISL_1182024
Yale-1552	United States	17.4144	17.4114	18.0929	B.1.1.44	EPI_ISL_1182025
Yale-1458	United States	22.6834	ND	23.2115	B.1.526	EPI_ISL_1163686
Yale-1553	United States	19.4427	20.1671	20.4857	B.1.1.222	EPI_ISL_1182026
Yale-1554	United States	20.5019	ND	ND	B.1.1.7	EPI_ISL_1182027
Yale-1555	United States	28.7155	ND	ND	B.1.1.7	EPI_ISL_1182028
Yale-1556	United States	26.879	26.3721	26.8671	B.1.2	EPI_ISL_1182029
Yale-1557	United States	29.4581	29.324	29.7213	B.1.2	EPI_ISL_1182030
Yale-1618	United States	25.5402	26.4778	25.7562	B.1.517	EPI_ISL_1182088
Yale-1619	United States	27.2351	27.96	27.1659	B.1.517	EPI_ISL_1182089
Yale-1620	United States	33.9916	34.4824	34.2641	R.1	EPI_ISL_1182090
Yale-1621	United States	25.7255	ND	25.7737	B.1.399	EPI_ISL_1182091
Yale-1622	United States	26.7799	ND	25.9776	B.1.399	EPI_ISL_1182092
Yale-1624	United States	29.493	30.3252	29.6229	B.1	EPI_ISL_1182093
Yale-1626	United States	31.0794	32.3132	31.7086	B.1.517	EPI_ISL_1182094
Yale-1627	United States	20.2146	ND	20.2433	B.1.314	EPI_ISL_1292985
Yale-1731	United States	21.6233	22.2966	21.5634	B.1.243	EPI_ISL_1225682
Yale-1459	United States	30.7915	ND	ND	B.1.1.7	EPI_ISL_1163687
Yale-1735	United States	22.2714	ND	22.0126	B.1.399	EPI_ISL_1225699
Yale-1736	United States	21.0881	ND	21.0375	B.1.526	EPI_ISL_1225678
Yale-1737	United States	21.2347	ND	20.9848	B.1.313	EPI_ISL_1225664
Yale-1738	United States	25.6713	ND	25.0951	B.1.526	EPI_ISL_1225701
Yale-1739	United States	25.6241	ND	25.0254	B.1.526	EPI_ISL_1225713
Yale-1460	United States	31.4393	ND	ND	B.1.1.7	N/A
Yale-1558	United States	28.9938	ND	ND	B.1.1.7	EPI_ISL_1182031
Yale-1559	United States	21.2079	ND	ND	B.1.1.7	EPI_ISL_1182032
Yale-1560	United States	23.5153	ND	ND	B.1.1.7	EPI_ISL_1182033
Yale-1561	United States	27.2077	ND	ND	B.1.1.7	EPI_ISL_1182034
Yale-1562	United States	18.4071	ND	ND	B.1.1.7	EPI_ISL_1182035
Yale-1563	United States	21.9332	ND	ND	B.1.1.7	EPI_ISL_1182036
Yale-1564	United States	30.24	ND	ND	B.1.1.7	EPI_ISL_1182037
Yale-1565	United States	23.3473	ND	ND	B.1.1.7	EPI_ISL_1182038
Yale-1567	United States	21.261	ND	ND	B.1.1.7	EPI_ISL_1182039
Yale-1568	United States	11.6829	ND	ND	B.1.1.7	EPI_ISL_1182040
Yale-1569	United States	33.2724	ND	ND	B.1.1.7	EPI_ISL_1182041
Yale-1570	United States	32.756	ND	ND	B.1.1.7	EPI_ISL_1182042
Yale-1571	United States	31.4003	ND	ND	B.1.1.7	EPI_ISL_1182043
Yale-1572	United States	17.0105	ND	ND	B.1.1.7	EPI_ISL_1182044
Yale-1573	United States	22.1087	ND	ND	B.1.1.7	EPI_ISL_1182045
Yale-1574	United States	18.8721	ND	ND	B.1.1.7	EPI_ISL_1182046
Yale-1575	United States	21.6933	ND	ND	B.1.1.7	EPI_ISL_1182047
Yale-1576	United States	15.2975	ND	ND	B.1.1.7	EPI_ISL_1182048
Yale-1577	United States	29.1161	ND	ND	B.1.1.7	EPI_ISL_1182049
Yale-1578	United States	28.3485	ND	ND	B.1.1.7	EPI_ISL_1182050
Yale-1579	United States	17.0046	ND	ND	B.1.525	EPI_ISL_1182051
Yale-1580	United States	22.4166	ND	ND	B.1.1.7	EPI_ISL_1182052
Yale-1581	United States	14.8539	ND	ND	B.1.1.7	EPI_ISL_1182053
Yale-1583	United States	13.6281	ND	ND	B.1.1.7	EPI_ISL_1182054
Yale-1584	United States	13.8078	ND	ND	B.1	N/A
Yale-1585	United States	17.0683	ND	ND	B.1.1.7	EPI_ISL_1182055
Yale-1586	United States	20.674	ND	ND	B.1.1.7	EPI_ISL_1182056
Yale-1587	United States	14.8792	ND	ND	B.1.1.7	EPI_ISL_1182057
Yale-1588	United States	17.3716	ND	ND	B.1.1.7	EPI_ISL_1182058
Yale-1589	United States	23.2086	ND	ND	B.1.1.7	EPI_ISL_1182059
Yale-1590	United States	19.2707	ND	ND	B.1.1.7	EPI_ISL_1182060
Yale-1591	United States	24.749	ND	ND	B.1.1.7	EPI_ISL_1182061
Yale-1592	United States	17.6353	ND	ND	B.1.1.7	EPI_ISL_1182062
Yale-1593	United States	25.0373	ND	ND	B.1.1.7	EPI_ISL_1182063
Yale-1594	United States	22.3114	ND	ND	B.1.1.7	EPI_ISL_1182064
Yale-1595	United States	13.8563	ND	ND	B.1.1.7	EPI_ISL_1182065
Yale-1596	United States	21.723	ND	ND	B.1.1.7	EPI_ISL_1182066
Yale-1597	United States	20.9575	ND	ND	B.1.1.7	EPI_ISL_1182067
Yale-1598	United States	18.7883	ND	ND	B.1.1.7	EPI_ISL_1182068
Yale-1599	United States	19.3068	ND	ND	B.1.1.7	EPI_ISL_1182069
Yale-1600	United States	15.2339	ND	ND	B.1.1.7	EPI_ISL_1182070
Yale-1601	United States	14.9305	ND	ND	B.1.1.7	EPI_ISL_1182071
Yale-1602	United States	26.6862	ND	ND	B.1.1.7	EPI_ISL_1182072
Yale-1603	United States	19.7184	ND	ND	B.1.1.7	EPI_ISL_1182073
Yale-1604	United States	31.3054	ND	ND	B.1.1.7	EPI_ISL_1182074
Yale-1605	United States	15.2474	ND	ND	B.1.1.7	EPI_ISL_1182075
Yale-1606	United States	18.2278	ND	ND	B.1.1.7	EPI_ISL_1182076
Yale-1607	United States	19.9193	ND	ND	B.1.1.7	EPI_ISL_1182077
Yale-1608	United States	18.7748	ND	ND	B.1.1.7	EPI_ISL_1182078
Yale-1609	United States	20.5559	ND	ND	B.1.1.7	EPI_ISL_1182079
Yale-1610	United States	13.4488	ND	ND	B.1.1.7	EPI_ISL_1182080
Yale-1611	United States	16.5144	ND	ND	B.1.1.7	EPI_ISL_1182081
Yale-1612	United States	17.0983	ND	ND	B.1.1.7	EPI_ISL_1182082
Yale-1613	United States	15.0321	ND	ND	B.1.1.7	EPI_ISL_1182083
Yale-1614	United States	13.3308	ND	ND	B.1.1.7	EPI_ISL_1182084
Yale-1615	United States	15.3816	ND	ND	B.1.1.7	EPI_ISL_1182085
Yale-1616	United States	26.4453	ND	ND	B.1.1.7	EPI_ISL_1182086
Yale-1617	United States	19.024	ND	ND	B.1.1.7	EPI_ISL_1182087
Yale-1747	United States	31.4393	ND	ND	B.1.1.7	N/A
Yale-1749	United States	23.8969	ND	ND	B.1.1.7	EPI_ISL_1225694
Yale-1751	United States	28.8475	ND	ND	B.1.1.7	EPI_ISL_1225686
Yale-1752	United States	20.1131	ND	ND	B.1.1.7	EPI_ISL_1225607
Yale-1753	United States	24.3779	ND	ND	B.1.1.7	EPI_ISL_1225726
Yale-1754	United States	29.0737	ND	ND	B.1.1.7	EPI_ISL_1292986
Yale-1755	United States	22.1831	ND	ND	B.1.1.7	EPI_ISL_1225594
Yale-1756	United States	26.8281	ND	ND	B.1.1.7	EPI_ISL_1225705
Yale-1757	United States	23.994	ND	ND	B.1.1.7	EPI_ISL_1225700
Yale-1758	United States	24.5077	ND	ND	B.1.1.7	EPI_ISL_1225703
Yale-1759	United States	24.7206	ND	ND	B.1.1.7	EPI_ISL_1225704
Yale-1760	United States	23.5948	ND	ND	B.1.1.7	EPI_ISL_1225709
Yale-1761	United States	21.19	ND	ND	B.1.1.7	EPI_ISL_1225624
Yale-1762	United States	30.6586	ND	ND	B.1.1.7	EPI_ISL_1292987
Yale-1763	United States	22.2265	ND	ND	B.1.1.7	EPI_ISL_1225660
Yale-1764	United States	19.7841	ND	ND	B.1.1.7	EPI_ISL_1225665
Yale-1765	United States	22.3203	ND	ND	B.1.1.7	EPI_ISL_1225669
Yale-1766	United States	24.5127	ND	ND	B.1.1.7	EPI_ISL_1225710
Yale-1767	United States	23.2132	ND	ND	B.1.1.7	EPI_ISL_1225724
Yale-1768	United States	30.3744	ND	ND	B.1.1.7	EPI_ISL_1292988
Yale-1769	United States	26.7596	ND	ND	B.1.1.7	EPI_ISL_1225702
Yale-1770	United States	29.4084	ND	ND	B.1.1.7	EPI_ISL_1292989
Yale-1771	United States	25.3291	ND	ND	B.1.1.7	N/A
Yale-1772	United States	30.3418	30.7302	31.3805	B.1.2	EPI_ISL_1292990
Yale-1773	United States	26.1241	27.1726	27.3038	B.1.1.192	N/A
Yale-1774	United States	26.6918	26.7872	27.2269	B.1.243	EPI_ISL_1225691
Yale-1775	United States	27.2493	28.8467	29.434	B.1.2	EPI_ISL_1292991
Yale-1776	United States	28.2932	28.8456	29.3867	B.1.1.304	EPI_ISL_1292992
Yale-1777	United States	23.4277	24.4521	24.8401	B.1.1.44	EPI_ISL_1225663
Yale-1778	United States	21.1006	34.9548	21.9549	B.1.526	EPI_ISL_1225609
Yale-1779	United States	27.997	28.2073	28.4195	B.1.1	EPI_ISL_1225687
Yale-1780	United States	17.5532	19.1694	19.4608	B.1.2	EPI_ISL_1225732
Yale-1781	United States	28.8728	29.4934	29.706	B.1	EPI_ISL_1292993
Yale-1782	United States	23.8305	ND	24.146	B.1.526	EPI_ISL_1225670
Yale-1783	United States	23.8728	ND	25.0597	B.1.526	EPI_ISL_1225668
Yale-1784	United States	29.7202	ND	ND	B.1.1.7	EPI_ISL_1292994
Yale-1785	United States	14.5873	15.5496	15.903	B.1.1.222	EPI_ISL_1225733
Yale-1786	United States	22.8927	25.1889	25.3974	B.1.1	EPI_ISL_1225696
Yale-1787	United States	24.9796	27.1798	27.2121	B.1.1.220	EPI_ISL_1225689
Yale-1789	United States	13.7158	ND	15.2199	B.1.526	EPI_ISL_1225729
Yale-1824	United States	28.0872	ND	ND	B.1.1.7	EPI_ISL_1225592
Yale-1790	United States	20.8656	21.1825	21.2416	B.1.517	EPI_ISL_1225620
Yale-1791	United States	30.5888	ND	31.6121	B.1.399	EPI_ISL_1292995
Yale-1821	United States	33.6242	ND	34.4033	B.1.399	EPI_ISL_1292996
Yale-1793	United States	19.5229	ND	ND	B.1.1.7	EPI_ISL_1225625
Yale-1794	United States	23.6501	ND	ND	B.1.1.7	EPI_ISL_1225707
Yale-1796	United States	17.1928	ND	ND	B.1.1.7	EPI_ISL_1225622
Yale-1797	United States	21.8595	ND	ND	B.1.1.7	EPI_ISL_1225675
Yale-1798	United States	20.8011	ND	ND	B.1.1.7	EPI_ISL_1225676
Yale-1799	United States	14.5838	ND	ND	B.1.1.7	EPI_ISL_1225626
Yale-1800	United States	19.8684	ND	ND	B.1.1.7	EPI_ISL_1225611
Yale-1801	United States	17.5775	ND	ND	B.1.1.7	EPI_ISL_1225627
Yale-1802	United States	23.7896	ND	ND	B.1.1.7	EPI_ISL_1225720
Yale-1803	United States	18.1573	ND	ND	B.1.1.7	EPI_ISL_1225600
Yale-1804	United States	25.3776	ND	ND	B.1.1.7	EPI_ISL_1225695
Yale-1805	United States	16.5625	ND	ND	B.1.1.7	EPI_ISL_1225628
Yale-1806	United States	15.095	ND	ND	B.1.1.7	EPI_ISL_1225604
Yale-1807	United States	14.8489	ND	ND	B.1.1.7	EPI_ISL_1225655
Yale-1808	United States	12.7378	ND	ND	B.1.1.7	EPI_ISL_1225629
Yale-1810	United States	18.3907	ND	ND	B.1.1.7	EPI_ISL_1225630
Yale-1811	United States	22.7774	ND	ND	B.1.1.7	EPI_ISL_1225719
Yale-1812	United States	19.4954	ND	ND	B.1.1.7	EPI_ISL_1225618
Yale-1813	United States	20.528	ND	ND	B.1.1.7	EPI_ISL_1225595
Yale-1814	United States	16.1378	ND	ND	B.1.1.7	EPI_ISL_1225631
Yale-1815	United States	20.5892	ND	ND	B.1.1.7	EPI_ISL_1225619
Yale-1816	United States	23.4032	ND	ND	B.1.1.7	EPI_ISL_1225715
Yale-1817	United States	26.5319	ND	ND	B.1.1.7	EPI_ISL_1225688
Yale-1825	United States	17.7565	ND	ND	B.1.1.7	EPI_ISL_1225632
Yale-1826	United States	21.2417	ND	ND	B.1.1.7	EPI_ISL_1225633
Yale-1827	United States	27.2187	ND	ND	B.1.1.7	EPI_ISL_1225606
Yale-1828	United States	29.6311	ND	ND	B.1.1.7	EPI_ISL_1225593
Yale-1894	United States	33.1041	ND	ND	B.1.1.7	EPI_ISL_1225667
Yale-1829	United States	22.1006	ND	ND	B.1.1.7	EPI_ISL_1225641
Yale-1830	United States	16.6727	ND	ND	B.1.1.7	EPI_ISL_1225634
Yale-1831	United States	20.5571	ND	ND	B.1.1.7	EPI_ISL_1225642
Yale-1832	United States	15.0833	ND	ND	B.1.1.7	EPI_ISL_1225643
Yale-1833	United States	23.2942	ND	ND	B.1.1.7	EPI_ISL_1225644
Yale-1834	United States	24.5201	ND	ND	B.1.1.7	EPI_ISL_1225645
Yale-1896	United States	32.3878	ND	ND	B.1.1.7	EPI_ISL_1225718
Yale-1835	United States	23.106	ND	ND	B.1.1.7	EPI_ISL_1225646
Yale-1836	United States	13.9113	ND	ND	B.1.1.7	EPI_ISL_1225635
Yale-1837	United States	25.6863	ND	ND	B.1.1.7	EPI_ISL_1225614
Yale-1838	United States	14.0144	ND	ND	B.1.1.7	EPI_ISL_1225656
Yale-1839	United States	27.8096	ND	ND	B.1.1.7	EPI_ISL_1225599
Yale-1840	United States	27.2194	ND	ND	B.1.1.7	EPI_ISL_1225605
Yale-1841	United States	17.6753	ND	ND	B.1.1.7	EPI_ISL_1225636
Yale-1842	United States	15.3263	ND	ND	B.1.1.7	EPI_ISL_1225657
Yale-1897	United States	31.56	ND	ND	B.1.1.7	EPI_ISL_1225717
Yale-1898	United States	32.386	ND	ND	B.1.1.7	EPI_ISL_1225723
Yale-1843	United States	25.0023	ND	ND	B.1.1.7	EPI_ISL_1225637
Yale-1844	United States	15.5303	ND	ND	B.1.1.7	EPI_ISL_1225638
Yale-1845	United States	20.2566	ND	ND	B.1.1.7	EPI_ISL_1225639
Yale-1846	United States	20.5372	ND	ND	B.1.1.7	EPI_ISL_1225647
Yale-1918	United States	26.0481	ND	ND	B.1.1.7	EPI_ISL_1293082
Yale-1919	United States	25.7108	ND	ND	B.1.1.7	EPI_ISL_1293083
Yale-1920	United States	24.1927	ND	ND	B.1.1.7	EPI_ISL_1293084
Yale-1921	United States	29.511	ND	ND	B.1.1.7	EPI_ISL_1293085
Yale-1922	United States	25.7179	ND	ND	B.1.1.7	EPI_ISL_1293086
Yale-2004	United States	34.9128	ND	ND	B.1.1.7	EPI_ISL_1293143
Yale-1923	United States	27.0934	ND	ND	B.1.1.7	EPI_ISL_1293087
Yale-1924	United States	18.5918	ND	ND	B.1.1.7	EPI_ISL_1293088
Yale-1847	United States	27.9916	ND	ND	B.1.1.7	EPI_ISL_1225673
Yale-1848	United States	26.8587	ND	ND	B.1.1.7	EPI_ISL_1225598
Yale-1849	United States	23.3483	ND	ND	B.1.1.7	EPI_ISL_1225621
Yale-1899	United States	33.2723	ND	ND	B.1.1.7	EPI_ISL_1225690
Yale-1850	United States	22.1672	ND	ND	B.1.1.7	EPI_ISL_1225648
Yale-1851	United States	28.7313	ND	ND	B.1.1.7	EPI_ISL_1225681
Yale-1900	United States	31.3398	ND	ND	B.1.1.7	EPI_ISL_1225697
Yale-1901	United States	34.3677	ND	ND	B.1.1.7	EPI_ISL_1225692
Yale-1902	United States	30.2395	ND	ND	B.1.1.7	EPI_ISL_1225666
Yale-1903	United States	32.9494	ND	ND	B.1.1.7	EPI_ISL_1225708
Yale-1852	United States	27.6648	ND	ND	B.1.1.7	EPI_ISL_1225587
Yale-1853	United States	25.1045	ND	ND	B.1.1.7	EPI_ISL_1225601
Yale-1854	United States	25.8809	ND	ND	B.1.1.7	EPI_ISL_1225610
Yale-1904	United States	34.0547	ND	ND	B.1.1.7	EPI_ISL_1225706
Yale-1855	United States	21.3149	ND	ND	B.1.1.7	EPI_ISL_1225658
Yale-1856	United States	26.0154	ND	ND	B.1.525	EPI_ISL_1225612
Yale-1857	United States	28.0945	ND	ND	B.1.1.7	EPI_ISL_1225679
Yale-1858	United States	26.474	ND	ND	B.1.1.7	EPI_ISL_1225590
Yale-1859	United States	29.1531	ND	ND	B.1.1.7	EPI_ISL_1225671
Yale-1905	United States	29.9912	ND	ND	B.1.1.7	EPI_ISL_1225672
Yale-1860	United States	26.2284	ND	ND	B.1.1.7	EPI_ISL_1225589
Yale-1861	United States	24.9887	ND	ND	B.1.1.7	EPI_ISL_1225596
Yale-1906	United States	31.6339	ND	ND	B.1.1.7	EPI_ISL_1225716
Yale-1907	United States	30.238	ND	ND	B.1.1.7	EPI_ISL_1225674
Yale-1862	United States	29.9361	ND	ND	B.1.1.7	EPI_ISL_1292997
Yale-1863	United States	19.3247	ND	ND	B.1.1.7	EPI_ISL_1225649
Yale-1908	United States	31.318	ND	ND	B.1.1.7	EPI_ISL_1225712
Yale-1864	United States	23.9609	ND	ND	B.1.1.7	EPI_ISL_1225616
Yale-1865	United States	21.7048	ND	ND	B.1.1.7	EPI_ISL_1225617
Yale-1866	United States	17.6992	ND	ND	B.1.1.7	EPI_ISL_1225650
Yale-1909	United States	32.087	ND	ND	B.1.1.7	EPI_ISL_1225693
Yale-1910	United States	33.0209	ND	ND	B.1.1.7	EPI_ISL_1225721
Yale-1867	United States	19.7815	ND	ND	B.1.1.7	EPI_ISL_1225659
Yale-1868	United States	21.7128	ND	ND	B.1.1.7	EPI_ISL_1225623
Yale-1869	United States	27.9583	ND	ND	B.1.1.7	EPI_ISL_1225586
Yale-1870	United States	17.5485	ND	ND	B.1.1.7	EPI_ISL_1225651
Yale-1871	United States	28.3001	ND	ND	B.1.1.7	EPI_ISL_1225591
Yale-1872	United States	22.9591	ND	ND	B.1.1.7	EPI_ISL_1225652
Yale-1873	United States	28.6023	ND	ND	B.1.1.7	EPI_ISL_1225683
Yale-1874	United States	26.6851	ND	ND	B.1.1.7	EPI_ISL_1225615
Yale-1912	United States	34.6122	ND	ND	B.1.1.7	EPI_ISL_1225685
Yale-1875	United States	27.7459	ND	ND	B.1.1.7	EPI_ISL_1225684
Yale-1876	United States	26.3533	27.2234	26.9741	B.1.1.192	EPI_ISL_1225588
Yale-1877	United States	24.1845	23.9269	24.0359	R.1	EPI_ISL_1225731
Yale-1878	United States	28.6557	30.6287	30.0975	B.1.2	EPI_ISL_1225714
Yale-1914	United States	31.954	ND	ND	B.1.1.7	EPI_ISL_1225725
Yale-1879	United States	26.0864	ND	26.4169	B.1.487	EPI_ISL_1225597
Yale-1880	United States	21.7017	ND	22.5427	B.1.526	EPI_ISL_1225730
Yale-1881	United States	17.7392	ND	ND	B.1.1.7	EPI_ISL_1225653
Yale-1882	United States	24.6874	25.2284	24.8524	B.1.429	EPI_ISL_1225602
Yale-1883	United States	27.8555	28.0897	27.5253	B.1.427	EPI_ISL_1225585
Yale-1884	United States	26.0696	ND	25.7039	B.1.526	EPI_ISL_1225608
Yale-1915	United States	34.2291	35.3896	34.4878	B.1.517	EPI_ISL_1225698
Yale-1916	United States	31.273	ND	ND	B.1.1.7	EPI_ISL_1225584
Yale-1885	United States	27.6131	27.5905	27.1136	B.1.2	EPI_ISL_1225680
Yale-1886	United States	23.2346	25.0144	24.5898	B.1.2	EPI_ISL_1225603
Yale-1887	United States	22.2902	23.3471	23.0844	B.1.2	EPI_ISL_1225734
Yale-1888	United States	25.4845	26.3286	25.9896	B.1.2	EPI_ISL_1225735
Yale-1889	United States	20.9051	21.5266	ND	B.1.375	EPI_ISL_1225728
Yale-1890	United States	20.4547	ND	ND	B.1.1.7	EPI_ISL_1225640
Yale-1891	United States	24.5317	ND	ND	B.1.1.7	EPI_ISL_1225654
Yale-1892	United States	27.6366	ND	ND	B.1.1.7	EPI_ISL_1225661
Yale-1917	United States	31.1201	ND	ND	B.1.1.7	EPI_ISL_1225722
Yale-1893	United States	24.1225	ND	ND	B.1.1.7	EPI_ISL_1225677
Yale-1930	United States	27.8212	ND	ND	B.1.1.7	EPI_ISL_1293094
Yale-1933	United States	22.83	ND	ND	B.1.1.7	EPI_ISL_1293095
Yale-1934	United States	24.4815	ND	ND	B.1.1.7	EPI_ISL_1293096
Yale-1935	United States	12.8776	ND	ND	B.1.1.7	EPI_ISL_1293097
Yale-1937	United States	20.0437	ND	ND	B.1.1.7	EPI_ISL_1293098
Yale-1940	United States	15.5096	ND	ND	B.1.1.7	EPI_ISL_1293099
Yale-1941	United States	26.3448	ND	ND	B.1.1.7	EPI_ISL_1293100
Yale-1942	United States	16.5337	ND	ND	B.1.1.7	EPI_ISL_1293101
Yale-1944	United States	27.0439	ND	ND	B.1.1.7	EPI_ISL_1293102
Yale-1945	United States	27.5266	ND	ND	B.1.1.7	EPI_ISL_1293103
Yale-1946	United States	25.0404	ND	ND	B.1.1.7	EPI_ISL_1293104
Yale-1947	United States	22.3588	ND	ND	B.1.1.7	EPI_ISL_1293105
Yale-1948	United States	23.6811	ND	ND	B.1.1.7	EPI_ISL_1293106
Yale-1950	United States	15.2201	ND	ND	B.1.1.7	EPI_ISL_1293108
Yale-1951	United States	21.2764	ND	ND	B.1.1.7	EPI_ISL_1293109
Yale-1952	United States	19.349	ND	ND	B.1.1.7	EPI_ISL_1293110
Yale-1953	United States	19.2254	ND	ND	B.1.1.7	EPI_ISL_1293111
Yale-1954	United States	26.1815	ND	ND	B.1.1.7	EPI_ISL_1293112
Yale-1955	United States	21.8706	ND	ND	B.1.1.7	EPI_ISL_1293113
Yale-1956	United States	15.063	ND	ND	B.1.1.7	EPI_ISL_1293114
Yale-1957	United States	14.9759	ND	ND	B.1.1.7	EPI_ISL_1293115
Yale-1958	United States	19.7776	ND	ND	B.1.1.7	EPI_ISL_1293116
Yale-1959	United States	28.272	ND	ND	B.1.1.7	EPI_ISL_1293117
Yale-1960	United States	18.9628	ND	ND	B.1.1.7	EPI_ISL_1293118
Yale-1961	United States	19.1232	ND	ND	B.1.1.7	EPI_ISL_1293119
Yale-1962	United States	20.2029	ND	ND	B.1.1.7	EPI_ISL_1293120
Yale-1963	United States	19.4083	ND	ND	B.1.1.7	EPI_ISL_1293121
Yale-1964	United States	30.2761	ND	ND	B.1.1.7	EPI_ISL_1293122
Yale-1965	United States	14.4353	ND	ND	B.1.1.7	EPI_ISL_1293123
Yale-1966	United States	28.8163	ND	ND	B.1.1.7	EPI_ISL_1293124
Yale-1967	United States	15.7714	ND	ND	B.1.1.7	EPI_ISL_1293125
Yale-1968	United States	16.9051	ND	ND	B.1.1.7	EPI_ISL_1293126
Yale-1969	United States	18.0245	ND	ND	B.1.1.7	EPI_ISL_1293127
Yale-1970	United States	22.9727	ND	ND	B.1	EPI_ISL_1293128
Yale-2002	United States	31.3269	ND	ND	B.1.1.7	EPI_ISL_1293142
Yale-1949	United States	20.5749	ND	ND	B.1.1.7	EPI_ISL_1293107
Yale-1971	United States	16.9803	17.5446	17.4736	B.1.429	EPI_ISL_1293129
Yale-1972	United States	29.0012	28.8588	28.9934	B.1.427	EPI_ISL_1293130
Yale-1973	United States	27.3047	27.1489	27.1901	B.1.429	EPI_ISL_1293131
Yale-1974	United States	29.6702	29.8448	29.8313	B.1.177	EPI_ISL_1293132
Yale-1975	United States	26.4709	26.1486	26.2377	B.1.2	EPI_ISL_1293133
Yale-1976	United States	14.4033	ND	ND	B.1.1.7	EPI_ISL_1293134
Yale-1977	United States	22.4319	ND	22.7028	B.1.526	EPI_ISL_1293135
Yale-1978	United States	30.9218	ND	30.4696	B.1.526	EPI_ISL_1293136
Yale-1992	United States	34.1007	ND	33.7802	B.1	EPI_ISL_1293141
Yale-1979	United States	23.0655	22.9124	23.6449	B.1.1.29	EPI_ISL_1293137
Yale-2081	United States	32.1226	ND	ND	B.1.1.7	EPI_ISL_1293219
Yale-2010	United States	23.5919	ND	ND	B.1.1.7	EPI_ISL_1293149
Yale-2083	United States	32.6085	ND	ND	B.1.1.7	EPI_ISL_1293220
Yale-2084	United States	31.6811	ND	ND	B.1.1.7	EPI_ISL_1293221
Yale-2011	United States	24.6137	ND	ND	B.1.1.7	EPI_ISL_1293150
Yale-2012	United States	24.1023	ND	ND	B.1.1.7	EPI_ISL_1293151
Yale-2085	United States	31.1283	ND	ND	B.1.1.7	EPI_ISL_1293222
Yale-2013	United States	19.871	ND	ND	B.1.1.7	EPI_ISL_1293152
Yale-2014	United States	30.6465	ND	ND	B.1.1.7	EPI_ISL_1293153
Yale-2086	United States	33.749	ND	ND	B.1.1.7	N/A
Yale-2015	United States	27.0362	ND	ND	B.1.1.7	EPI_ISL_1293154
Yale-2016	United States	25.4104	ND	ND	B.1.1.7	EPI_ISL_1293155
Yale-2017	United States	26.2776	ND	ND	B.1.1.7	EPI_ISL_1293156
Yale-2018	United States	28.5394	ND	ND	B.1.1.7	EPI_ISL_1293157
Yale-2087	United States	32.9752	ND	ND	B.1.1.7	EPI_ISL_1293223
Yale-2019	United States	25.2085	ND	ND	B.1.1.7	EPI_ISL_1293158
Yale-2020	United States	27.7874	ND	ND	B.1.1.7	EPI_ISL_1293159
Yale-2021	United States	27.2817	ND	ND	B.1.525	EPI_ISL_1293160
Yale-2022	United States	30.3218	ND	ND	B.1.1.7	EPI_ISL_1293161
Yale-2023	United States	28.853	ND	ND	B.1.1.7	EPI_ISL_1293162
Yale-2024	United States	25.7986	ND	ND	B.1.1.7	EPI_ISL_1293163
Yale-2025	United States	30.1432	ND	ND	B.1.1.7	N/A
Yale-2088	United States	31.9607	ND	ND	B.1.1.7	EPI_ISL_1293224
Yale-2026	United States	30.2789	ND	ND	B.1.1.7	EPI_ISL_1293164
Yale-2027	United States	29.4658	ND	ND	B.1.1.7	EPI_ISL_1293165
Yale-2089	United States	32.0279	ND	ND	B.1.1.7	EPI_ISL_1293225
Yale-2028	United States	25.3499	ND	ND	B.1.1.7	EPI_ISL_1293166
Yale-2090	United States	32.303	ND	ND	B.1.1.7	EPI_ISL_1293226
Yale-2029	United States	30.1044	ND	ND	B.1.1.7	EPI_ISL_1293167
Yale-2091	United States	34.6204	ND	ND	B.1.1.7	EPI_ISL_1293227
Yale-2030	United States	27.9092	ND	ND	B.1.1.7	EPI_ISL_1293168
Yale-2031	United States	28.7875	ND	ND	B.1.1.7	EPI_ISL_1293169
Yale-2032	United States	30.4819	ND	ND	B.1.1.7	EPI_ISL_1293170
Yale-2033	United States	27.4761	ND	ND	B.1.1.7	EPI_ISL_1293171
Yale-2034	United States	26.1713	ND	ND	B.1.1.7	EPI_ISL_1293172
Yale-2092	United States	33.9844	ND	ND	B.1.1.7	N/A
Yale-2035	United States	29.4395	ND	ND	B.1.1.7	EPI_ISL_1293173
Yale-2036	United States	30.502	ND	ND	B.1.1.7	EPI_ISL_1293174
Yale-2037	United States	24.5585	ND	ND	B.1.1.7	EPI_ISL_1293175
Yale-2038	United States	17.3182	ND	ND	B.1.1.7	EPI_ISL_1293176
Yale-2039	United States	30.4616	ND	ND	B.1.1.7	EPI_ISL_1293177
Yale-2040	United States	26.192	ND	ND	B.1.1.7	EPI_ISL_1293178
Yale-2041	United States	25.5218	ND	ND	B.1.1.7	EPI_ISL_1293179
Yale-2042	United States	28.3302	ND	ND	B.1.1.7	EPI_ISL_1293180
Yale-2093	United States	32.453	ND	ND	B.1.1.7	EPI_ISL_1293228
Yale-2094	United States	32.1064	ND	ND	B.1.1.7	N/A
Yale-2043	United States	24.7037	ND	ND	B.1.1.7	EPI_ISL_1293181
Yale-2044	United States	28.1374	ND	ND	B.1.1.7	EPI_ISL_1293182
Yale-2045	United States	29.552	ND	ND	B.1.1.7	EPI_ISL_1293183
Yale-2046	United States	26.6248	ND	ND	B.1.1.7	EPI_ISL_1293184
Yale-2047	United States	18.546	ND	ND	B.1.1.7	EPI_ISL_1293185
Yale-2048	United States	20.9397	ND	ND	B.1.1.7	EPI_ISL_1293186
Yale-2049	United States	27.2616	ND	ND	B.1.1.7	EPI_ISL_1293187
Yale-2050	United States	26.2163	ND	ND	B.1.1.7	EPI_ISL_1293188
Yale-2051	United States	28.9082	ND	ND	B.1.1.7	EPI_ISL_1293189
Yale-2052	United States	26.2703	ND	ND	B.1.1.7	EPI_ISL_1293190
Yale-2053	United States	18.4359	ND	ND	B.1.1.7	EPI_ISL_1293191
Yale-2095	United States	33.9362	ND	ND	B.1.1.7	EPI_ISL_1293229
Yale-2054	United States	25.2696	ND	ND	B.1.1.7	EPI_ISL_1293192
Yale-2096	United States	32.6603	ND	ND	B.1.1.7	EPI_ISL_1293230
Yale-2055	United States	26.618	ND	ND	B.1.1.7	EPI_ISL_1293193
Yale-2056	United States	22.6047	ND	ND	B.1.1.7	EPI_ISL_1293194
Yale-2097	United States	34.5009	ND	ND	B.1.1.7	EPI_ISL_1293231
Yale-2098	United States	34.8879	ND	ND	B.1.1.7	EPI_ISL_1293232
Yale-2057	United States	26.8296	ND	ND	B.1.1.7	EPI_ISL_1293195
Yale-2058	United States	27.8716	ND	ND	B.1.1.7	EPI_ISL_1293196
Yale-2059	United States	27.6561	ND	ND	B.1.1.7	EPI_ISL_1293197
Yale-2060	United States	25.8645	ND	ND	B.1.1.7	EPI_ISL_1293198
Yale-2061	United States	28.5102	ND	ND	B.1.1.7	EPI_ISL_1293199
Yale-2062	United States	27.4296	ND	ND	B.1.1.7	EPI_ISL_1293200
Yale-2099	United States	34.0519	ND	ND	B.1.1.7	EPI_ISL_1293233
Yale-2063	United States	26.6742	ND	ND	B.1.1.7	EPI_ISL_1293201
Yale-2104	United States	28.0106	ND	ND	B.1.1.7	EPI_ISL_1378673
Yale-2105	United States	25.1301	ND	ND	B.1.1.7	EPI_ISL_1378674
Yale-2106	United States	25.6199	ND	ND	B.1.1.7	EPI_ISL_1378675
Yale-2107	United States	29.1928	ND	ND	B.1.1.7	EPI_ISL_1378676
Yale-2109	United States	22.1787	ND	ND	B.1.1.7	EPI_ISL_1378678
Yale-2110	United States	30.2012	ND	ND	B.1.1.7	EPI_ISL_1378679
Yale-2112	United States	22.4934	ND	ND	B.1.1.7	EPI_ISL_1378681
Yale-2113	United States	33.0238	ND	ND	B.1.1.7	EPI_ISL_1378682
Yale-2114	United States	31.9301	ND	ND	B.1.1.7	N/A
Yale-2115	United States	28.2016	ND	ND	B.1.1.7	EPI_ISL_1378683
Yale-2116	United States	27.0014	ND	ND	B.1.1.7	EPI_ISL_1378684
Yale-2117	United States	22.9782	ND	ND	B.1.1.7	EPI_ISL_1378685
Yale-2118	United States	22.9654	ND	ND	B.1.1.7	EPI_ISL_1378686
Yale-2119	United States	27.3527	ND	ND	B.1.1.7	EPI_ISL_1378687
Yale-2120	United States	27.6057	ND	ND	B.1.1.7	EPI_ISL_1378688
Yale-2121	United States	28.8805	ND	ND	B.1.1.7	EPI_ISL_1378689
Yale-2064	United States	27.1377	26.2253	26.3776	B.1.2	EPI_ISL_1293202
Yale-2065	United States	16.9111	ND	17.0025	B.1.526	EPI_ISL_1293203
Yale-2066	United States	30.0276	29.0263	29.529	B.1.517	EPI_ISL_1293204
Yale-2067	United States	22.7354	21.7773	21.8947	B.1.517	EPI_ISL_1293205
Yale-2068	United States	30.8587	ND	ND	B.1.1.7	EPI_ISL_1293206
Yale-2069	United States	26.9445	ND	ND	B.1.1.7	EPI_ISL_1293207
Yale-2070	United States	19.3469	ND	ND	B.1.1.7	EPI_ISL_1293208
Yale-2071	United States	29.3232	29.3916	30.0174	B.1.517	EPI_ISL_1293209
Yale-2100	United States	31.9343	31.2371	31.6631	R.1	EPI_ISL_1293234
Yale-2072	United States	23.7588	24.0309	24.2041	B.1.2	EPI_ISL_1293210
Yale-2101	United States	31.8497	31.1316	31.1781	B.1.1.304	EPI_ISL_1293235
Yale-2073	United States	24.8532	24.1492	24.2268	B.1	EPI_ISL_1293211
Yale-2102	United States	33.9064	ND	32.7747	B.1.526	N/A
Yale-2074	United States	24.4781	ND	ND	B.1.1.7	EPI_ISL_1293212
Yale-2075	United States	23.1732	23.2287	23.1627	B.1.243	EPI_ISL_1293213
Yale-2076	United States	27.9319	27.5117	27.4016	B.1.2	EPI_ISL_1293214
Yale-2077	United States	26.3014	ND	25.8039	P.1	EPI_ISL_1293215
Yale-2078	United States	28.9638	28.315	28.1751	B.1.517	EPI_ISL_1293216
Yale-2079	United States	27.9891	ND	ND	B.1.1.7	EPI_ISL_1293217
Yale-2108	United States	23.4603	ND	ND	B.1.1.7	EPI_ISL_1378677
Yale-2111	United States	25.9773	ND	ND	B.1.1.7	EPI_ISL_1378680
Yale-2122	United States	30.3355	ND	ND	B.1.1.7	EPI_ISL_1378690
Yale-2123	United States	23.0124	ND	ND	B.1.1.7	EPI_ISL_1378691
Yale-2124	United States	25.9507	ND	ND	B.1.1.7	EPI_ISL_1378692
Yale-2125	United States	26.7844	ND	ND	B.1.1.7	EPI_ISL_1378693
Yale-2126	United States	16.0171	16.9446	16.5268	B.1.1.222	EPI_ISL_1378694
Yale-2127	United States	26.6311	26.5992	26.1636	B.1.2	EPI_ISL_1378695
Yale-2128	United States	22.1876	ND	23.0384	B.1.526	EPI_ISL_1378696
Yale-2198	United States	29.3483	30.3301	30.1441	B.1	EPI_ISL_1378765
Yale-2199	United States	16.0755	17.1688	16.5164	B.1.2	EPI_ISL_1378766
Yale-2200	United States	22.3659	23.5536	23.0939	B.1.2	EPI_ISL_1378767
Yale-2201	United States	14.4792	ND	15.0176	B.1.526	EPI_ISL_1378768
Yale-2202	United States	28.3025	28.9282	28.5241	B.1.2	EPI_ISL_1378769
Yale-2203	United States	21.1443	21.8506	21.5485	B.1.2	EPI_ISL_1378770
Yale-2204	United States	23.8859	24.2556	24.0104	B.1	EPI_ISL_1378771
Yale-2205	United States	23.3585	24.0158	23.6605	B.1.2	EPI_ISL_1378772
Yale-2206	United States	15.8212	16.3718	16.0467	B.1.2	EPI_ISL_1378773
Yale-2207	United States	22.657	21.8385	21.3395	B.1.2	EPI_ISL_1378774
Yale-2208	United States	16.003	15.7003	15.1479	B.1.2	N/A
Yale-2209	United States	14.707	ND	14.9163	B.1.526	EPI_ISL_1378775
Yale-2210	United States	19.7085	20.1984	19.7282	B.1.409	EPI_ISL_1378776
Yale-2211	United States	24.35	24.673	24.1893	B.1	EPI_ISL_1378777
Yale-2212	United States	18.0997	19.3146	18.9422	B.1	EPI_ISL_1378778
Yale-2213	United States	25.0219	25.4039	25.1286	B.1.452	N/A
Yale-2214	United States	18.444	19.1949	18.6901	B.1.427	EPI_ISL_1378779
Yale-2215	United States	19.0757	20.0216	22.0856	B.1.2	EPI_ISL_1378780
Yale-2216	United States	15.7733	16.0256	15.3397	B.1.2	N/A
Yale-2217	United States	15.499	16.2774	15.8502	B.1	EPI_ISL_1378781
Yale-2218	United States	17.09	17.9234	17.4196	B.1	EPI_ISL_1378782
Yale-2219	United States	18.6339	19.3894	19.0212	B.1.2	EPI_ISL_1378783
Yale-2220	United States	27.1339	ND	27.7983	B.1.526	EPI_ISL_1378784
Yale-2221	United States	16.2899	17.0286	16.4994	B.1.2	EPI_ISL_1378785
Yale-2222	United States	21.164	22.053	21.6628	B.1.2	EPI_ISL_1378786
Yale-2223	United States	24.474	24.7057	24.1419	B.1.2	EPI_ISL_1378787
Yale-2224	United States	25.949	27.6445	27.1081	B.1.2	N/A
Yale-2225	United States	15.7244	16.1604	15.8699	B.1.1.222	EPI_ISL_1378788
Yale-2226	United States	16.3877	17.2724	16.8255	B.1.2	EPI_ISL_1378789
Yale-2227	United States	30.1457	31.0546	30.6879	B.1.2	N/A
Yale-2228	United States	18.3233	ND	18.7774	B.1.526	EPI_ISL_1378790
Yale-2229	United States	23.018	ND	23.3612	B.1.526	EPI_ISL_1378791
Yale-2230	United States	20.2845	ND	21.0009	B.1	EPI_ISL_1378792
Yale-2231	United States	23.0042	24.1654	23.796	B.1.2	EPI_ISL_1378793
Yale-2233	United States	29.3055	29.9968	29.5625	R.1	EPI_ISL_1378795
Yale-2234	United States	24.7991	26.0037	25.6515	R.1	EPI_ISL_1378796
Yale-2235	United States	29.9158	30.5642	32.0293	B.1.2	EPI_ISL_1378797
Yale-2236	United States	15.1465	ND	15.1069	B.1.526	EPI_ISL_1378798
Yale-2237	United States	21.4712	ND	20.6566	B.1.526	EPI_ISL_1378799
Yale-2238	United States	17.005	ND	16.7502	B.1.526	N/A
Yale-2239	United States	18.1142	19.4898	19.0589	R.1	EPI_ISL_1378800
Yale-2240	United States	18.2921	19.3454	19.0403	B.1.2	EPI_ISL_1378801
Yale-2241	United States	18.3458	18.8821	18.4457	B.1.1.222	EPI_ISL_1378802
Yale-2242	United States	26.6105	ND	26.7691	B.1.526	EPI_ISL_1378803
Yale-2243	United States	29.3477	29.5904	29.1441	B.1.2	EPI_ISL_1378804
Yale-2244	United States	20.9467	23.0191	22.386	B.1.361	EPI_ISL_1378805
Yale-2245	United States	30.2524	31.1788	30.976	B.1.234	EPI_ISL_1378806
Yale-2246	United States	16.2068	16.3229	15.7998	B.1.2	EPI_ISL_1378807
Yale-2247	United States	21.1604	22.5243	22.104	B.1.2	EPI_ISL_1378808
Yale-2248	United States	24.4773	ND	24.8516	B.1.526	EPI_ISL_1378809
Yale-2249	United States	26.3257	27.476	27.2739	B.1.509	EPI_ISL_1378810
Yale-2250	United States	25.5149	26.6041	26.3254	B.1.509	EPI_ISL_1378811
Yale-2251	United States	32.0558	33.1139	32.8197	B.1.509	EPI_ISL_1378812
Yale-2190	United States	31.9882	ND	ND	B.1.1.7	EPI_ISL_1378757
Yale-2146	United States	21.974	ND	ND	B.1.1.7	EPI_ISL_1378714
Yale-2186	United States	32.2831	ND	ND	B.1.1.7	N/A
Yale-2140	United States	28.0169	ND	ND	B.1.1.7	EPI_ISL_1378708
Yale-2137	United States	22.1619	ND	ND	B.1.1.7	EPI_ISL_1378705
Yale-2129	United States	23.3571	ND	ND	B.1.1.7	EPI_ISL_1378697
Yale-2189	United States	32.723	ND	ND	B.1.1.7	EPI_ISL_1378756
Yale-2188	United States	34.9673	ND	ND	B.1.1.7	EPI_ISL_1378755
Yale-2187	United States	33.2119	ND	ND	B.1.1.7	EPI_ISL_1378754
Yale-2192	United States	32.1432	ND	ND	B.1.1.7	EPI_ISL_1378759
Yale-2136	United States	27.6696	ND	ND	B.1.1.7	EPI_ISL_1378704
Yale-2135	United States	29.3192	ND	ND	B.1.1.7	EPI_ISL_1378703
Yale-2134	United States	24.9204	ND	ND	B.1.1.7	EPI_ISL_1378702
Yale-2133	United States	23.5275	ND	ND	B.1.1.7	EPI_ISL_1378701
Yale-2132	United States	27.107	ND	ND	B.1.1.7	EPI_ISL_1378700
Yale-2131	United States	29.2156	ND	ND	B.1.1.7	EPI_ISL_1378699
Yale-2130	United States	26.2011	ND	ND	B.1.1.7	EPI_ISL_1378698
Yale-2191	United States	33.5587	ND	ND	B.1.1.7	EPI_ISL_1378758
Yale-2194	United States	31.8796	ND	ND	B.1.1.7	EPI_ISL_1378761
Yale-2145	United States	26.5656	ND	ND	B.1.1.7	EPI_ISL_1378713
Yale-2144	United States	24.8737	ND	ND	B.1.1.7	EPI_ISL_1378712
Yale-2143	United States	21.4575	ND	22.6533	B.1.526	EPI_ISL_1378711
Yale-2142	United States	22.1019	ND	ND	B.1.1.7	EPI_ISL_1378710
Yale-2141	United States	21.8148	23.1636	22.7093	B.1.517	EPI_ISL_1378709
Yale-2193	United States	32.9589	ND	ND	B.1.1.7	EPI_ISL_1378760
Yale-2139	United States	30.1218	ND	ND	B.1.1.7	EPI_ISL_1378707
Yale-2138	United States	23.9641	ND	ND	B.1.1.7	EPI_ISL_1378706
Yale-2155	United States	20.9743	ND	ND	B.1.1.7	EPI_ISL_1378723
Yale-2172	United States	27.0657	28.0182	27.2327	B.1.2	EPI_ISL_1378740
Yale-2153	United States	19.992	ND	19.2231	B.1.526	EPI_ISL_1378721
Yale-2152	United States	15.6617	ND	15.8495	B.1.526	EPI_ISL_1378720
Yale-2151	United States	22.4721	ND	ND	B.1.1.7	EPI_ISL_1378719
Yale-2150	United States	22.3339	ND	ND	B.1.1.7	EPI_ISL_1378718
Yale-2149	United States	28.2479	28.8304	28.4485	B.1.1.304	EPI_ISL_1378717
Yale-2148	United States	20.0678	ND	ND	B.1.1.7	EPI_ISL_1378716
Yale-2147	United States	27.2548	ND	ND	B.1.1.7	EPI_ISL_1378715
Yale-2164	United States	29.7865	30.5983	30.0917	B.1.2	EPI_ISL_1378732
Yale-2163	United States	20.377	21.1272	20.4991	B.1.2	EPI_ISL_1378731
Yale-2162	United States	22.3132	ND	23.6644	B.1.526	EPI_ISL_1378730
Yale-2161	United States	26.7168	27.1014	26.3973	B.1.1.222	EPI_ISL_1378729
Yale-2160	United States	30.8631	ND	30.5116	B.1	EPI_ISL_1378728
Yale-2159	United States	22.3434	23.5685	23.0725	B.1.429	EPI_ISL_1378727
Yale-2157	United States	24.4346	25.1797	24.6349	B.1.2	EPI_ISL_1378725
Yale-2156	United States	23.263	ND	24.7424	B.1	EPI_ISL_1378724
Yale-2173	United States	28.3191	ND	28.5434	B.1.526	EPI_ISL_1378741
Yale-2154	United States	22.9736	24.0131	22.7343	B.1.2	EPI_ISL_1378722
Yale-2171	United States	22.6128	23.1218	22.6949	B.1.517	EPI_ISL_1378739
Yale-2169	United States	21.8591	ND	ND	B.1.1.7	EPI_ISL_1378737
Yale-2170	United States	23.372	ND	24.6909	B.1	EPI_ISL_1378738
Yale-2168	United States	22.0202	ND	21.9257	B.1.526	EPI_ISL_1378736
Yale-2167	United States	25.3866	ND	ND	B.1.1.7	EPI_ISL_1378735
Yale-2166	United States	21.213	ND	ND	B.1.1.7	EPI_ISL_1378734
Yale-2165	United States	25.5419	ND	ND	B.1.1.7	EPI_ISL_1378733
Yale-2177	United States	22.9583	ND	23.2505	B.1	EPI_ISL_1378745
Yale-2176	United States	15.7661	ND	17.2185	B.1.526	EPI_ISL_1378744
Yale-2175	United States	24.0742	ND	ND	B.1.1.7	EPI_ISL_1378743
Yale-2197	United States	32.9129	ND	32.7299	B.1.526	EPI_ISL_1378764
Yale-2196	United States	32.314	32.5345	32.065	B.1.1.220	EPI_ISL_1378763
Yale-2174	United States	28.1478	28.7683	28.2818	B.1.2	EPI_ISL_1378742
Yale-2195	United States	32.5288	ND	32.4437	B.1.526	EPI_ISL_1378762
Yale-2184	United States	24.3139	ND	24.685	B.1	EPI_ISL_1378752
Yale-2183	United States	24.3338	25.1666	24.7159	B.1.517	EPI_ISL_1378751
Yale-2182	United States	26.2959	ND	26.7235	P.1	EPI_ISL_1378750
Yale-2181	United States	22.6617	23.7776	23.1779	B.1.2	EPI_ISL_1378749
Yale-2180	United States	23.7741	ND	24.4514	B.1.526	EPI_ISL_1378748
Yale-2179	United States	30.4447	30.735	30.2368	B.1.2	EPI_ISL_1378747
Yale-2178	United States	24.0935	ND	23.9181	B.1.526	EPI_ISL_1378746
Yale-2158	United States	22.309	ND	23.3596	B.1.526	EPI_ISL_1378726
Yale-2185	United States	27.071	ND	26.9051	B.1.526	EPI_ISL_1378753
Yale-2265	United States	23.4196	23.2623	23.3834	R.1	EPI_ISL_1378822
Yale-2266	United States	18.3408	19.1386	19.4014	R.1	EPI_ISL_1378823
Yale-2267	United States	26.5539	26.4183	29.064	B.1.2	EPI_ISL_1378824
Yale-2268	United States	26.1956	ND	26.1882	B.1.526	EPI_ISL_1378825
Yale-2269	United States	24.5541	ND	24.3033	B.1.526	EPI_ISL_1378826
Yale-2270	United States	31.5353	31.0923	32.2744	B.1.1.222	EPI_ISL_1378827
Yale-2271	United States	32.1024	31.5814	32.2723	R.1	EPI_ISL_1378828
Yale-2272	United States	24.0774	24.2361	24.615	B.1.429	EPI_ISL_1378829
Yale-2274	United States	30.827	ND	ND	B.1.1.7	EPI_ISL_1378830
Yale-2275	United States	29.2384	ND	ND	B.1.1.7	EPI_ISL_1378831
Yale-2276	United States	21.2093	ND	ND	B.1.1.7	EPI_ISL_1378832
Yale-2292	United States	30.6	ND	31.1	B.1.526	EPI_ISL_1447510
Yale-2293	United States	14.1	ND	15.4	B.1.526	EPI_ISL_1447511
Yale-2294	United States	29.1	ND	29.9	B.1.526	EPI_ISL_1447512
Yale-2389	United States	23.1	ND	ND	B.1.1.7	EPI_ISL_1447513
Yale-2390	United States	26.5	ND	27.4	B.1.526.1	EPI_ISL_1447514
Yale-2391	United States	31.5	30.8	31.4	B.1.575	EPI_ISL_1447515
Yale-2392	United States	22.1	ND	ND	B.1.1.7	EPI_ISL_1447516
Yale-2393	United States	31.1	31	31.5	B.1.1.28	EPI_ISL_1447517
Yale-2394	United States	32.1	32.2	32.9	B.1.517	N/A
Yale-2395	United States	25.1	26.1	26.5	B.1.517	EPI_ISL_1447518
Yale-2396	United States	31	31	31.4	B.1.2	EPI_ISL_1447519
Yale-2397	United States	26.6	ND	27.1	B.1.526.2	EPI_ISL_1447520
Yale-2399	United States	30.4	30.8	31.3	B.1.1.28	EPI_ISL_1447521
Yale-2400	United States	28.1	27.9	28.7	B.1.2	EPI_ISL_1447522
Yale-2401	United States	30.9	ND	ND	B.1.1.7	EPI_ISL_1447523
Yale-2402	United States	26.3	ND	ND	B.1.1.7	EPI_ISL_1447524
Yale-2404	United States	30.9	ND	ND	B.1.1.7	EPI_ISL_1447525
Yale-2405	United States	21	21.9	22.1	B.1	N/A
Yale-2406	United States	25	26.2	26.6	B.1.2	EPI_ISL_1447526
Yale-2407	United States	32.3	32.1	32.3	B.1.2	EPI_ISL_1447527
Yale-2408	United States	30.4	ND	ND	B.1.1.7	EPI_ISL_1447528
Yale-2409	United States	31.8	ND	ND	B.1.1.7	N/A
Yale-2411	United States	29.8	29.8	30.2	B.1.427	EPI_ISL_1447529
Yale-2412	United States	27.5	ND	ND	B.1.1.7	EPI_ISL_1447530
Yale-2413	United States	29.4	ND	30.8	B.1.526.1	EPI_ISL_1447531
Yale-2414	United States	26.7	ND	27.6	B.1.526	EPI_ISL_1447532
Yale-2415	United States	30.1	30.2	30.6	B.1.429	EPI_ISL_1447533
Yale-2416	United States	31	ND	31.3	B.1.526	EPI_ISL_1447534
Yale-2417	United States	28.8	27.7	30	B.1.2	EPI_ISL_1447535
Yale-2420	United States	23.6	ND	25.3	B.1.526	EPI_ISL_1447536
Yale-2421	United States	26.3	ND	ND	B.1.1.7	EPI_ISL_1447537
Yale-2422	United States	24.7	25.1	25.3	B.1.2	EPI_ISL_1447538
Yale-2424	United States	32.7	ND	ND	B.1.1.7	EPI_ISL_1447539
Yale-2425	United States	28.4	ND	ND	B.1.1.7	EPI_ISL_1447540
Yale-2426	United States	26.7	ND	ND	B.1.1.7	EPI_ISL_1447541
Yale-2427	United States	21.7	ND	24.1	B.1.526	EPI_ISL_1447542
Yale-2428	United States	29	29.2	29.8	B.1.2	EPI_ISL_1447543
Yale-2429	United States	34.6	33.3	35.2	B.1.2	EPI_ISL_1447544
Yale-2431	United States	32.1	ND	34.2	B.1.351	EPI_ISL_1447545
Yale-2432	United States	23.1	ND	25.9	B.1.526	EPI_ISL_1447546
Yale-2434	United States	30.9	ND	ND	B.1.1.7	EPI_ISL_1447547
Yale-2435	United States	33.7	33.7	34.1	B.1.517	EPI_ISL_1447548
Yale-2436	United States	27.4	ND	28.1	B.1.526	EPI_ISL_1447549
Yale-2437	United States	32.6	32.2	33	B.1.2	EPI_ISL_1447550
Yale-2438	United States	27.2	ND	27.2	B.1.526.1	EPI_ISL_1447551
Yale-2439	United States	22.7	ND	23.7	B.1.526	EPI_ISL_1447552
Yale-2440	United States	24.9	ND	ND	B.1.1.7	EPI_ISL_1447553
Yale-2441	United States	25.2	ND	26.3	B.1.526.2	EPI_ISL_1447554
Yale-2442	United States	33.1	32.6	33.3	B.1.2	EPI_ISL_1447555
Yale-2444	United States	29	ND	30	B.1.526.1	EPI_ISL_1447556
Yale-2445	United States	26.5	ND	26.7	P.1	EPI_ISL_1447557
Yale-2447	United States	27.7	ND	28.3	B.1.526	EPI_ISL_1447558
Yale-2448	United States	21	21.1	21.4	B.1.2	EPI_ISL_1447559
Yale-2449	United States	26.8	26.9	27.2	B.1.575	EPI_ISL_1447560
Yale-2450	United States	29.3	ND	ND	B.1.1.7	EPI_ISL_1447561
Yale-2451	United States	30.4	ND	31.5	B.1.526.2	EPI_ISL_1447562
Yale-2452	United States	31.2	ND	31.3	B.1.526.1	EPI_ISL_1447563
Yale-2453	United States	26.9	26.4	27.1	B.1.2	EPI_ISL_1447564
Yale-2454	United States	24.2	ND	ND	B.1.1.7	EPI_ISL_1447565
Yale-2455	United States	16.5	ND	17.2	B.1.526	EPI_ISL_1447566
Yale-2457	United States	32.1	31.7	32.3	B.1.2	EPI_ISL_1447567
Yale-2458	United States	33.1	33.1	33.3	B.1.517	EPI_ISL_1447568
Yale-2459	United States	29.9	ND	ND	B.1.1.7	EPI_ISL_1447569
Yale-2460	United States	28.5	29.4	29.5	B.1.2	EPI_ISL_1447570
Yale-2461	United States	29.2	ND	30.2	B.1.526.2	EPI_ISL_1447571
Yale-2462	United States	28.3	ND	ND	B.1.1.7	EPI_ISL_1447572
Yale-2463	United States	30.3	30.3	31	B.1.517	EPI_ISL_1447573
Yale-2464	United States	27	ND	ND	B.1.1.7	EPI_ISL_1447574
Yale-2465	United States	26	ND	26.3	B.1.526	EPI_ISL_1447575
Yale-2466	United States	33.5	ND	34.1	B.1.526.2	EPI_ISL_1447576
Yale-2467	United States	32	ND	ND	B.1.1.7	EPI_ISL_1447577
Yale-2468	United States	29	ND	30	B.1.526	EPI_ISL_1447578
Yale-2469	United States	23.2	23.1	23.6	B.1.1	EPI_ISL_1447579
Yale-2470	United States	28.5	ND	ND	B.1.1.7	EPI_ISL_1447580
Yale-2471	United States	28.9	28.7	29.3	B.1.575	EPI_ISL_1447581
Yale-2472	United States	21	ND	22.3	B.1.526	EPI_ISL_1447582
Yale-2473	United States	33.4	ND	ND	B.1.1.7	EPI_ISL_1447583
Yale-2474	United States	18.8	ND	ND	B.1.1.7	EPI_ISL_1447584
Yale-2475	United States	21.8	22.6	23.1	B.1.2	EPI_ISL_1447585
Yale-2476	United States	26.8	ND	ND	B.1.1.7	EPI_ISL_1447586
Yale-2477	United States	24.3	ND	ND	B.1.1.7	EPI_ISL_1447587
Yale-2478	United States	30.4	ND	ND	B.1.1.7	EPI_ISL_1447588
Yale-2479	United States	28.4	ND	ND	B.1.1.7	EPI_ISL_1447589
Yale-2480	United States	30.3	ND	ND	B.1.1.7	EPI_ISL_1447590
Yale-2481	United States	23.9	25.6	26	B.1.429	EPI_ISL_1447591
Yale-2482	United States	21.3	ND	21.8	B.1.526	EPI_ISL_1447592
Yale-2483	United States	24.8	26	25.9	B.1.2	EPI_ISL_1447593
Yale-2484	United States	27.3	28.3	28.3	B.1.517	EPI_ISL_1447594
Yale-2485	United States	28.7	29.4	29.3	B.1	N/A
Yale-2486	United States	33.3	33.4	33.5	B.1.2	EPI_ISL_1447595
Yale-2487	United States	32.1	ND	ND	B.1.1.7	EPI_ISL_1447596
Yale-2488	United States	20.2	ND	21.7	B.1.526	EPI_ISL_1447597
Yale-2489	United States	16.8	ND	18.4	B.1.526	EPI_ISL_1447598
Yale-2490	United States	33.7	ND	ND	B.1.1.7	N/A
Yale-2491	United States	21.4	ND	22.1	B.1.526	EPI_ISL_1447599
Yale-2492	United States	31.4	ND	32.9	B.1.526	EPI_ISL_1447600
Yale-2493	United States	33	ND	33.1	B.1.526.1	N/A
Yale-2495	United States	18.9	ND	20	B.1.526.2	EPI_ISL_1447601
Yale-2496	United States	21.9	ND	22.9	B.1.526	EPI_ISL_1447602
Yale-2497	United States	23.3	ND	25.7	P.1	EPI_ISL_1447603
Yale-2498	United States	34	ND	35.3	B.1.596	N/A
Yale-2499	United States	31.2	ND	ND	B.1.1.7	N/A
Yale-2500	United States	25.2	26.2	26.1	B.1.2	EPI_ISL_1447604
Yale-2501	United States	24	ND	25	B.1.526	EPI_ISL_1447605
Yale-2502	United States	25.7	26.7	26.8	B.1.2	EPI_ISL_1447606
Yale-2503	United States	25	ND	27.9	B.1.526	EPI_ISL_1447607
Yale-2504	United States	19.6	ND	21.2	B.1.526	EPI_ISL_1447608
Yale-2505	United States	26.5	ND	27.2	B.1.526.2	EPI_ISL_1447609
Yale-2506	United States	28.1	ND	28.8	B.1.526.2	EPI_ISL_1447610
Yale-2507	United States	23.6	ND	ND	B.1.1.7	EPI_ISL_1447611
Yale-2508	United States	28.6	ND	ND	B.1.1.7	EPI_ISL_1447612
Yale-2509	United States	27.2	28.2	28	B.1.596	EPI_ISL_1447613
Yale-2510	United States	29.8	ND	ND	B.1.1.7	EPI_ISL_1447614
Yale-2511	United States	28.5	ND	29	B.1.526.1	EPI_ISL_1447615
Yale-2512	United States	26.3	ND	ND	B.1.1.7	EPI_ISL_1447616
Yale-2513	United States	28.4	ND	ND	B.1.1.7	EPI_ISL_1447617
Yale-2514	United States	27.5	ND	ND	B.1.1.7	EPI_ISL_1447618
Yale-2515	United States	28.5	29.1	29.7	B.1.575	EPI_ISL_1447619
Yale-2516	United States	24.8	ND	25.2	P.1	EPI_ISL_1447620
Yale-2517	United States	28.4	ND	29.3	B.1.526	EPI_ISL_1447621
Yale-2518	United States	26	ND	26.5	B.1.526.2	EPI_ISL_1447622
Yale-2519	United States	23.6	24.6	24.6	B.1.568	EPI_ISL_1447623
Yale-2520	United States	34.4	ND	ND	B.1.1.7	EPI_ISL_1447624
Yale-2521	United States	26.2	ND	28	B.1.526	EPI_ISL_1447625
Yale-2522	United States	24.2	ND	26.7	B.1.526	EPI_ISL_1447626
Yale-2523	United States	33.3	34.2	34.2	B.1.1	EPI_ISL_1447627
Yale-2525	United States	19.7	ND	ND	B.1.1.7	EPI_ISL_1447628
Yale-2526	United States	26.2	ND	ND	B.1.1.7	EPI_ISL_1447629
Yale-2528	United States	28.4	29.3	29.1	B.1.517	EPI_ISL_1447630
Yale-2530	United States	32.9	ND	ND	B.1.1.7	EPI_ISL_1447631
Yale-2531	United States	20.9	21.5	21.5	B.1.575	EPI_ISL_1447632
Yale-2533	United States	28.7	30.1	29.8	B.1.575	EPI_ISL_1447633
Yale-2534	United States	34.2	ND	ND	B.1.1.7	N/A
Yale-2535	United States	28.1	30.3	30.1	B.1.575	EPI_ISL_1447634
Yale-2536	United States	26.8	ND	ND	B.1.1.7	EPI_ISL_1447635
Yale-2537	United States	31.7	ND	32	B.1.526.2	N/A
Yale-2538	United States	27.3	ND	ND	B.1.1.7	EPI_ISL_1447636
Yale-2539	United States	20.1	21.8	21.4	B.1.2	EPI_ISL_1447637
Yale-2540	United States	33.1	ND	ND	B.1.1.7	EPI_ISL_1447638
Yale-2541	United States	34.1	ND	ND	B.1.1.7	EPI_ISL_1447639
Yale-2542	United States	20.7	21.6	22.5	B.1.575	EPI_ISL_1447640
Yale-2543	United States	23.6	24.3	24	B.1.429	EPI_ISL_1447641
Yale-2544	United States	22.5	ND	ND	B.1.1.7	EPI_ISL_1447642
Yale-2545	United States	34.9	ND	ND	B.1.1.7	N/A
Yale-2546	United States	28.9	ND	ND	B.1.1.7	EPI_ISL_1447643
Yale-2547	United States	29.3	ND	ND	B.1.1.7	EPI_ISL_1447644
Yale-2548	United States	24.6	ND	25.4	B.1.526	EPI_ISL_1447645
Yale-2549	United States	26.3	27.5	27.8	R.2	EPI_ISL_1447646
Yale-2550	United States	22.6	23.6	23.2	R.1	EPI_ISL_1447647
Yale-2551	United States	26	ND	ND	B.1.1.7	EPI_ISL_1447648
Yale-2552	United States	25.9	ND	ND	B.1.1.7	EPI_ISL_1447649
Yale-2553	United States	27.4	ND	27.9	B.1.526	EPI_ISL_1447650
Yale-2554	United States	28.3	ND	ND	B.1.1.7	EPI_ISL_1447651
Yale-2555	United States	26.3	ND	ND	B.1.1.7	EPI_ISL_1447652
Yale-2556	United States	27.4	ND	28.2	B.1.526	EPI_ISL_1447653
Yale-2557	United States	23.4	ND	24	B.1.526.2	EPI_ISL_1447654
Yale-2558	United States	34	ND	35.5	B.1.526.2	N/A
Yale-2559	United States	25.5	ND	26.9	B.1.526.2	EPI_ISL_1447655
Yale-2560	United States	27.2	29.2	28.8	B.1.2	EPI_ISL_1447656
Yale-2561	United States	25.2	ND	ND	B.1.1.7	EPI_ISL_1447657
Yale-2562	United States	19.3	ND	20.3	B.1.526.1	EPI_ISL_1447658
Yale-2563	United States	22.9	23.6	23.2	B.1.429	EPI_ISL_1447659
Yale-2564	United States	23.4	24.4	24.3	R.1	EPI_ISL_1447660
Yale-2565	United States	29.5	ND	ND	B.1.1.7	EPI_ISL_1447661
Yale-2566	United States	23.6	ND	ND	B.1.1.7	EPI_ISL_1447662
Yale-2567	United States	31.8	33.3	33.6	A.23.1	EPI_ISL_1447663
Yale-2568	United States	30	ND	ND	B.1.1.7	EPI_ISL_1447664
Yale-2569	United States	30	ND	30	B.1.526	EPI_ISL_1447665
Yale-2570	United States	28.4	ND	ND	B.1.1.7	EPI_ISL_1447666
Yale-2571	United States	32.9	33.4	33.8	B.1.2	N/A
Yale-2572	United States	30	ND	29.7	B.1.526	EPI_ISL_1447667
Yale-2573	United States	32.3	ND	ND	B.1.1.7	N/A
Yale-2574	United States	32.2	34	33.7	B.1.517	EPI_ISL_1447668
Yale-2575	United States	29.1	31.1	30.8	B.1.1	EPI_ISL_1447669
Yale-2576	United States	24.8	25.4	25.1	R.1	EPI_ISL_1447670
Yale-2579	United States	30.9	ND	ND	B.1.1.7	EPI_ISL_1447673
Yale-2580	United States	31.9	ND	ND	B.1.1.7	EPI_ISL_1447674
Yale-2581	United States	29.3	ND	ND	B.1.1.7	EPI_ISL_1447675
Yale-2582	United States	27	ND	ND	B.1.1.7	EPI_ISL_1447676
Yale-2679	United States	33.1	ND	ND	B.1.1.7	EPI_ISL_1509103
Yale-2680	United States	25.7	ND	ND	B.1.1.7	EPI_ISL_1509104
Yale-2681	United States	20.2	ND	20.6	B.1.526.1	EPI_ISL_1509105
Yale-2682	United States	22.6	ND	23.3	B.1.526.2	EPI_ISL_1509106
Yale-2683	United States	30.8	ND	30.8	B.1.526	EPI_ISL_1509107
Yale-2684	United States	20.6	ND	ND	B.1.1.7	EPI_ISL_1509108
Yale-2685	United States	28.3	29.6	28.9	B.1.2	EPI_ISL_1509109
Yale-2686	United States	28.2	ND	27.7	B.1.526	EPI_ISL_1509110
Yale-2687	United States	32.2	ND	ND	B.1.1.7	EPI_ISL_1509111
Yale-2688	United States	30	ND	ND	B.1.1.7	EPI_ISL_1509112
Yale-2689	United States	24.2	ND	ND	B.1.1.7	EPI_ISL_1509113
Yale-2690	United States	20.7	ND	22.2	B.1.526.1	EPI_ISL_1509114
Yale-2691	United States	22.6	ND	ND	B.1.1.7	EPI_ISL_1509115
Yale-2692	United States	30.2	32.1	31.3	B.1.243	EPI_ISL_1509116
Yale-2693	United States	31.9	ND	31.5	B.1.526	EPI_ISL_1509117
Yale-2694	United States	25.3	26.8	26	B.1.427	EPI_ISL_1509118
Yale-2695	United States	26.3	ND	ND	B.1.1.7	EPI_ISL_1509119
Yale-2696	United States	29.5	ND	ND	B.1.1.7	EPI_ISL_1509120
Yale-2697	United States	30.1	ND	ND	B.1.1.7	EPI_ISL_1509121
Yale-2698	United States	23.1	ND	23.1	B.1.526.2	EPI_ISL_1509122
Yale-2700	United States	32.1	ND	32.3	B.1.526	EPI_ISL_1509123
Yale-2701	United States	26.4	ND	ND	B.1.1.7	EPI_ISL_1509124
Yale-2702	United States	32	ND	ND	B.1.1.7	EPI_ISL_1509125
Yale-2704	United States	30	ND	29.9	B.1.526	EPI_ISL_1509126
Yale-2705	United States	32	ND	32.4	B.1.526	EPI_ISL_1509127
Yale-2706	United States	25.2	26.4	25.4	B.1.427	EPI_ISL_1509128
Yale-2707	United States	31.1	ND	ND	B.1.1.7	EPI_ISL_1509129
Yale-2708	United States	33.6	36.1	35.6	B.1.575	EPI_ISL_1509130
Yale-2709	United States	25.9	ND	ND	B.1.1.7	EPI_ISL_1509131
Yale-2710	United States	30.4	ND	30	B.1.526	EPI_ISL_1509132
Yale-2711	United States	23.8	ND	ND	B.1.1.7	EPI_ISL_1509133
Yale-2712	United States	32.9	ND	33	B.1.526.2	EPI_ISL_1509134
Yale-2713	United States	17.2	ND	17.4	B.1.526	EPI_ISL_1509135
Yale-2714	United States	25.3	ND	ND	B.1.1.7	EPI_ISL_1509136
Yale-2715	United States	25.7	ND	ND	B.1.1.7	EPI_ISL_1509137
Yale-2717	United States	34.3	ND	ND	B.1.1.7	EPI_ISL_1509138
Yale-2718	United States	33.5	ND	33.3	B.1.526.2	EPI_ISL_1509139
Yale-2719	United States	30.4	ND	30.6	B.1.526.2	EPI_ISL_1509140
Yale-2720	United States	31.3	ND	ND	B.1.1.7	EPI_ISL_1509141
Yale-2721	United States	21.5	ND	ND	B.1.1.7	EPI_ISL_1509142
Yale-2722	United States	28.7	ND	28.8	B.1.526	EPI_ISL_1509143
Yale-2723	United States	23.2	23.9	23.4	R.1	EPI_ISL_1509144
Yale-2724	United States	17.9	ND	ND	B.1.1.7	EPI_ISL_1509145
Yale-2725	United States	22	ND	22.8	B.1.526	EPI_ISL_1509146
Yale-2726	United States	19.9	ND	20.9	B.1.526.2	EPI_ISL_1509147
Yale-2727	United States	28.7	ND	28.6	B.1.526.2	EPI_ISL_1509148
Yale-2728	United States	23.5	ND	25.4	B.1.526	EPI_ISL_1509149
Yale-2729	United States	21.2	ND	23.1	B.1.526.2	EPI_ISL_1509150
Yale-2730	United States	25.5	ND	26.1	B.1.526	EPI_ISL_1509151
Yale-2731	United States	25.5	ND	26.2	B.1.526	EPI_ISL_1509152
Yale-2733	United States	24.8	25.5	24.7	B.1.517	EPI_ISL_1509153
Yale-2734	United States	25	ND	25.6	B.1.526	EPI_ISL_1509154
Yale-2736	United States	33.3	ND	34.1	B.1.526.2	EPI_ISL_1509155
Yale-2737	United States	22.3	23.6	22.9	B.1.429	EPI_ISL_1509156
Yale-2738	United States	26	ND	ND	B.1.1.7	EPI_ISL_1509157
Yale-2739	United States	26	ND	ND	B.1.1.7	EPI_ISL_1509158
Yale-2741	United States	31.1	ND	31.1	B.1.526	EPI_ISL_1509159
Yale-2742	United States	26.2	ND	27	B.1.526	EPI_ISL_1509160
Yale-2743	United States	24.9	ND	ND	B.1.1.7	EPI_ISL_1509161
Yale-2744	United States	33.8	ND	33.8	B.1.526.1	EPI_ISL_1509162
Yale-2746	United States	24.8	ND	25.5	B.1.526	EPI_ISL_1509163
Yale-2747	United States	27.1	ND	ND	B.1.1.7	EPI_ISL_1509164
Yale-2748	United States	23.1	ND	ND	B.1.1.7	EPI_ISL_1509165
Yale-2749	United States	19	ND	19.8	B.1.526	EPI_ISL_1509166
Yale-2751	United States	23.9	ND	24.3	B.1.526	EPI_ISL_1509167
Yale-2752	United States	30	ND	29.7	B.1.526	EPI_ISL_1509168
Yale-2753	United States	26.6	ND	ND	B.1.1.7	EPI_ISL_1509169
Yale-2754	United States	23.9	ND	ND	B.1.1.7	EPI_ISL_1509170
Yale-2756	United States	30.6	ND	ND	B.1.1.7	EPI_ISL_1509171
Yale-2757	United States	26.2	ND	26.4	B.1.526	EPI_ISL_1509172
Yale-2758	United States	23.8	ND	ND	B.1.1.7	EPI_ISL_1509173
Yale-2759	United States	21.5	22.6	21.7	B.1.517	EPI_ISL_1509174
Yale-2760	United States	22.7	ND	23.2	B.1.526	EPI_ISL_1509175
Yale-2761	United States	28.3	ND	29	B.1.526	EPI_ISL_1509176
Yale-2762	United States	25.6	ND	ND	B.1.1.7	EPI_ISL_1509177
Yale-2763	United States	26.2	ND	ND	B.1.1.7	EPI_ISL_1509178
Yale-2764	United States	28.1	ND	28.2	B.1.526	EPI_ISL_1509179
Yale-2765	United States	21.8	ND	ND	B.1.1.7	EPI_ISL_1509180
Yale-2766	United States	24.6	26	25.4	B.1.429	EPI_ISL_1509181
Yale-2767	United States	20.2	23	22.6	B.1.2	EPI_ISL_1509182
Yale-2768	United States	22	23	22.1	B.1.2	EPI_ISL_1509183
Yale-2769	United States	30.3	ND	30.2	B.1.526	EPI_ISL_1509184
Yale-2770	United States	20.1	ND	ND	B.1.1.7	EPI_ISL_1509185
Yale-2771	United States	28.9	30.7	29.8	B.1	EPI_ISL_1509186
Yale-2772	United States	23.2	ND	23	B.1.526	EPI_ISL_1509187
Yale-2773	United States	23.6	23.9	23.2	B.1.429	EPI_ISL_1509188
Yale-2774	United States	27.7	ND	27.5	B.1.526.2	EPI_ISL_1509189
Yale-2775	United States	29	30.7	29.3	B.1.2	EPI_ISL_1509190
Yale-2776	United States	28.7	ND	ND	B.1.1.7	EPI_ISL_1509191
Yale-2777	United States	24.3	25.1	23.6	R.1	EPI_ISL_1509192
Yale-2778	United States	24.2	ND	ND	B.1.1.7	EPI_ISL_1509193
Yale-2779	United States	24.3	ND	ND	B.1.1.7	EPI_ISL_1509194
Yale-2781	United States	30	30.2	29.3	B.1.575	EPI_ISL_1509195
Yale-2782	United States	29.5	ND	ND	B.1.1.7	EPI_ISL_1509196
Yale-2783	United States	28.5	ND	28.1	B.1.526	EPI_ISL_1509197
Yale-2784	United States	27.5	ND	27.3	B.1.526.1	EPI_ISL_1509198
Yale-2785	United States	21.6	ND	21.8	B.1.526.2	EPI_ISL_1509199
Yale-2786	United States	24	ND	23.7	B.1.526.2	EPI_ISL_1509200
Yale-2787	United States	26.9	27.9	27	B.1.596	EPI_ISL_1509201
Yale-2789	United States	32.7	ND	32.3	B.1.526.2	EPI_ISL_1509202
Yale-2790	United States	29.1	ND	29.1	B.1.526.2	EPI_ISL_1509203
Yale-2791	United States	21.5	ND	22.1	B.1.526	EPI_ISL_1509204
Yale-2792	United States	28.7	ND	29.3	B.1.526	EPI_ISL_1509205
Yale-2793	United States	29.7	30.4	29.1	B.1.243	EPI_ISL_1509206
Yale-2794	United States	24.8	ND	ND	B.1.1.7	EPI_ISL_1509207
Yale-2795	United States	17.5	ND	ND	B.1.1.7	EPI_ISL_1509208
Yale-2797	United States	26.2	27.7	26.8	B.1.2	EPI_ISL_1509209
Yale-2798	United States	27.5	28.2	27.1	B.1.2	EPI_ISL_1509210
Yale-2799	United States	14.7	18.1	17.2	B.1.243	EPI_ISL_1509211
Yale-2800	United States	24.7	26.8	25.4	B.1.243	EPI_ISL_1509212
Yale-2801	United States	25.3	ND	ND	B.1.1.7	EPI_ISL_1509213
Yale-2802	United States	26.2	ND	ND	B.1.1.7	EPI_ISL_1509214
Yale-2803	United States	18.1	ND	18.2	B.1.526	EPI_ISL_1509215
Yale-2805	United States	20.8	ND	ND	B.1.1.7	EPI_ISL_1509216
Yale-2806	United States	24.7	ND	ND	B.1.1.7	EPI_ISL_1509217
Yale-2807	United States	26	ND	ND	B.1.1.7	EPI_ISL_1509218
Yale-2808	United States	26	ND	25.6	B.1.526	EPI_ISL_1509219
Yale-2809	United States	29.1	ND	ND	B.1.1.7	EPI_ISL_1509220
Yale-2810	United States	32.8	ND	ND	B.1.1.7	EPI_ISL_1509221
Yale-2811	United States	20.1	ND	20.1	B.1.526	EPI_ISL_1509222
Yale-2813	United States	27.2	ND	27.3	B.1.526	EPI_ISL_1509223
Yale-2814	United States	30	ND	29.1	B.1.526	EPI_ISL_1509224
Yale-2815	United States	21.4	ND	22	B.1.526	EPI_ISL_1509225
Yale-2816	United States	25.2	26.5	25.2	B.1.427	EPI_ISL_1509226
Yale-2817	United States	23	ND	24.3	B.1.351	EPI_ISL_1509227
Yale-2818	United States	31.9	ND	ND	B.1.1.7	EPI_ISL_1509228
Yale-2819	United States	27.9	ND	ND	B.1.1.7	EPI_ISL_1509229
Yale-2822	United States	25.7	ND	25.1	B.1.526	EPI_ISL_1509230
Yale-2823	United States	22.2	ND	ND	B.1.1.7	EPI_ISL_1509231
Yale-2824	United States	23.2	ND	23.1	B.1.526.2	EPI_ISL_1509232
Yale-2825	United States	32.5	ND	32.7	B.1.526	EPI_ISL_1509233
Yale-2826	United States	22.6	24.1	22.9	B.1.429	EPI_ISL_1509234
Yale-2827	United States	31.4	31.6	30.5	B.1.575	EPI_ISL_1509235
Yale-2828	United States	30.1	ND	29.4	B.1.526	EPI_ISL_1509236
Yale-2831	United States	24.3	ND	ND	B.1.1.7	EPI_ISL_1509237
Yale-2832	United States	27.5	ND	ND	B.1.1.7	EPI_ISL_1509238
Yale-2833	United States	25.3	26.2	25.1	B.1.427	EPI_ISL_1509239
Yale-2834	United States	26.5	28.2	26.8	B.1.2	EPI_ISL_1509240
Yale-2835	United States	24	ND	23.8	B.1.526	EPI_ISL_1509241
Yale-2837	United States	20.7	21.6	20.6	B.1.2	EPI_ISL_1509242
Yale-2839	United States	25.2	27	25.8	B.1.265	EPI_ISL_1509243
Yale-2840	United States	34.4	ND	ND	B.1.1.7	EPI_ISL_1509244
Yale-2841	United States	26	ND	ND	B.1.1.7	EPI_ISL_1509245
Yale-2842	United States	28.2	ND	ND	B.1.1.7	EPI_ISL_1509246
Yale-2843	United States	19.1	ND	ND	B.1.1.7	EPI_ISL_1509247
Yale-2844	United States	24.5	25.2	24.2	B.1.575	EPI_ISL_1509248
Yale-2845	United States	24.4	ND	24.1	B.1.526	EPI_ISL_1509249
Yale-2847	United States	24.9	ND	ND	B.1.1.7	EPI_ISL_1509250
Yale-2849	United States	24.7	ND	ND	B.1.1.7	EPI_ISL_1509251
Yale-2850	United States	21.9	ND	ND	B.1.1.7	EPI_ISL_1509252
Yale-2851	United States	16.8	ND	16.8	B.1.526	EPI_ISL_1509253
Yale-2853	United States	21.2	ND	21.1	B.1.526.2	EPI_ISL_1509254
Yale-2855	United States	23.1	ND	22.3	B.1.526	EPI_ISL_1509255
Yale-2857	United States	31.4	ND	ND	B.1.1.7	EPI_ISL_1509256
Yale-2858	United States	32.9	ND	ND	B.1.1.7	EPI_ISL_1509257
Yale-2859	United States	28.6	ND	28.5	B.1.526	EPI_ISL_1509258
Yale-2860	United States	33.5	ND	ND	B.1.1.7	EPI_ISL_1509259
Yale-2861	United States	25.9	ND	ND	B.1.1.7	EPI_ISL_1509260
Yale-2864	United States	29.3	30	28.8	B.1.1.434	EPI_ISL_1509261
Yale-2943	United States	32.8	ND	35.6	B.1	EPI_ISL_1509262
Yale-2946	United States	23.1	24.2	24.3	B.1.1.348	EPI_ISL_1509263
Yale-2947	United States	19.3	20.4	20.5	B.1.1.348	EPI_ISL_1509264
Yale-2950	United States	27.7	31	30.2	B.1.526	EPI_ISL_1509265
Yale-2951	United States	24.1	ND	25.8	B.1.526	EPI_ISL_1509266
Yale-2952	United States	23.3	24.9	24.1	B.1.526	EPI_ISL_1509267
Yale-2953	United States	22.1	23	23.2	B.1.427	EPI_ISL_1509268
Yale-2954	United States	30.3	ND	ND	B.1.1.7	EPI_ISL_1509269
Yale-2957	United States	33.1	ND	ND	B.1.1.7	EPI_ISL_1509270
Yale-2958	United States	25.5	ND	26.9	B.1.526	EPI_ISL_1509271
CD4092	Brazil	25.85	ND	26.524	P.1	EPI_ISL_1004239
CD4093	Brazil	20.811	ND	21.473	P.1	EPI_ISL_1004233
CD4097	Brazil	28.178	ND	28.915	P.1	EPI_ISL_1004241
CD4098	Brazil	18.54	ND	18.985	P.1	EPI_ISL_1004235
CD4099	Brazil	18.432	19.702	19.493	B.1.1.10	EPI_ISL_1004236
CD4100	Brazil	29.383	ND	30.289	P.1	EPI_ISL_1004242
CD87991	Brazil	30.06	ND	31.015	P.1	EPI_ISL_1004240
CD87586	Brazil	27.24	ND	25.32	P.1	EPI_ISL_1004234
CD1721	Brazil	15.947	ND	16.517	P.1	EPI_ISL_804824
CD1736	Brazil	25.353	ND	26.301	P.1	EPI_ISL_1060971
CD2649	Brazil	18.141	ND	18.339	P.1	EPI_ISL_1060948
CD2650	Brazil	14.651	ND	15.175	P.1	EPI_ISL_1060911
CD2652	Brazil	13.006	ND	13.984	P.1	EPI_ISL_1060899
CD2654	Brazil	19.209	ND	19.7	P.1	EPI_ISL_1060890
CD2657	Brazil	24.28	ND	24.015	P.1	EPI_ISL_1060965
CD2658	Brazil	20.55	ND	19.591	P.1	EPI_ISL_1060912
CD2476	Brazil	18.881	ND	19.023	P.1	EPI_ISL_1060877
CD1719	Brazil	17.534	17.655	16.794	P.2	EPI_ISL_1060923
CD1738	Brazil	25.141	25.301	24.952	P.2	EPI_ISL_1060974
CD2655	Brazil	24.885	24.726	24.052	P.2	EPI_ISL_1060909
CD2646	Brazil	21.48	20.608	24.36	P.2	EPI_ISL_1061024
CD2669	Brazil	15.958	16.238	16.121	P.2	EPI_ISL_1060921
CD2479	Brazil	23.69	23.29	22.948	P.2	EPI_ISL_1060951
K007151	South Africa	28.8142	28.5352	29.2297	C.1	EPI_ISL_736925
K004023	South Africa	17.5491	17.0852	17.5113	B.1.1.252	EPI_ISL_635006
K004021	South Africa	17.111	15.9601	18.3894	B.1.1.56	EPI_ISL_635004
K004033	South Africa	18.0222	17.7775	18.5474	B.1.1.54	EPI_ISL_635014
K004025	South Africa	22.996	22.4777	23.6176	B.1.1.54	EPI_ISL_635008
K007154	South Africa	20.7715	ND	21.0912	B.1.1.4	EPI_ISL_736926
K004048	South Africa	20.7244	20.4489	21.3998	B.1.1.289	EPI_ISL_635027
K004049	South Africa	26.0361	25.5327	26.3112	B.1	EPI_ISL_635028
K004051	South Africa	24.9857	23.4216	25.2445	H.1	EPI_ISL_635030
K004052	South Africa	17.4314	14.9593	17.0735	B.1.1.54	EPI_ISL_635031
K004036	South Africa	21.6005	21.0309	21.8411	B.1.237	EPI_ISL_635017
K004024	South Africa	16.9685	16.986	16.9695	B.1.237	EPI_ISL_635007
K004034	South Africa	21.6883	21.4777	21.6902	B.1.1.273	EPI_ISL_635015
K007163	South Africa	20.6358	19.9547	20.4956	B.1.1.54	EPI_ISL_736988
K004050	South Africa	29.4847	29.0716	29.9287	B.1.237	EPI_ISL_635029
K004018	South Africa	28.966	28.8475	29.5076	H.1	EPI_ISL_635002
K004012	South Africa	29.5717	28.86	30.3158	B.1.143	EPI_ISL_634997
K004020	South Africa	21.3387	21.1836	22.3075	C.1	EPI_ISL_635003
K004060	South Africa	19.035	18.251	19.5611	H.1	EPI_ISL_635039
K004055	South Africa	25.7692	25.8001	26.5414	B.1	EPI_ISL_635034
K004061	South Africa	17.6608	17.8533	17.9078	B.1.417	EPI_ISL_635040
K007143	South Africa	24.1384	23.3627	25.3222	B.1.1.54	EPI_ISL_736993
K004015	South Africa	23.1203	22.9602	23.9679	B.1.1.54	EPI_ISL_635000
K007147	South Africa	28.8648	28.334	28.854	B.1.1.54	EPI_ISL_736986
K008524	South Africa	25.9568	ND	25.543	B.1.351	EPI_ISL_1048501
K008525	South Africa	29.4906	ND	28.9718	B.1.351	EPI_ISL_1048502
K008526	South Africa	22.2641	ND	21.8689	B.1.351	EPI_ISL_1048503
K008527	South Africa	23.9123	ND	23.6564	B.1.351	EPI_ISL_1048504
K008528	South Africa	26.5996	ND	26.7396	B.1.351	EPI_ISL_1048505
K008530	South Africa	18.7014	ND	19.493	B.1.351	EPI_ISL_1048506
K008531	South Africa	17.5613	ND	16.8875	B.1.351	EPI_ISL_1048507
K008532	South Africa	29.9748	ND	29.9844	B.1.351	EPI_ISL_1048508
K008533	South Africa	29.0992	ND	29.5064	B.1.351	EPI_ISL_1048509
K008535	South Africa	25.6798	ND	25.7426	B.1.351	EPI_ISL_1048510
K008536	South Africa	23.0271	ND	23.0973	B.1.351	EPI_ISL_1048511
K008537	South Africa	27.5999	ND	28.023	B.1.351	EPI_ISL_1048512
K008538	South Africa	29.0631	ND	29.5701	B.1.351	EPI_ISL_1048513
K008539	South Africa	23.5084	ND	23.0823	B.1.351	EPI_ISL_1048514
K008541	South Africa	21.1725	ND	21.3615	B.1.351	EPI_ISL_1048515
K008543	South Africa	21.3518	ND	21.3762	B.1.351	EPI_ISL_1048516
K008544	South Africa	27.6507	ND	27.6117	B.1.351	EPI_ISL_1048517
K008545	South Africa	28.3652	ND	30.1243	B.1.351	EPI_ISL_1048518
K008546	South Africa	26.4912	ND	26.7925	B.1.351	EPI_ISL_1048519
K008547	South Africa	28.9747	ND	29.3928	B.1.351	EPI_ISL_1048520
K008549	South Africa	30.1992	ND	30.4249	B.1.351	EPI_ISL_1048521
K008550	South Africa	25.0615	ND	24.8967	B.1.351	EPI_ISL_1048522
K008551	South Africa	20.5719	ND	21.2248	B.1.351	EPI_ISL_1048523
K008552	South Africa	20.1131	ND	19.4503	B.1.351	EPI_ISL_1048524
